# Supplementary material for: Large-scale automated detection reveals pervasive sex imbalance in biomedical research
Source: bioRxiv. 2026 Jul 14:2026.07.13.738332. Preprint. [Version 1] doi: 10.64898/2026.07.13.738332 (PMC13404891; doi:10.64898/2026.07.13.738332)
Supplement: Supplement 2 [file media-2.xlsx]

## Sheet: Supplementary Table 1
Terms extracted from publication metadata associated with microarray samples			Terms extracted from publication metadata associated with RNA-Seq samples			Terms extracted from study metadata associated with microarray samples			Terms extracted from study metadata associated with RNA-Seq samples
terms	reseach_derived_sex_imbalance		terms	reseach_derived_sex_imbalance		terms	reseach_derived_sex_imbalance		terms	reseach_derived_sex_imbalance
breast cancer	0.357253		breast cancer	0.286159		breast cancer	0.23576474398941247		breast cancer	0.171893
ovarian cancer	0.217677		prostate cancer	-0.163861		breast cancer cells	0.12771769206668918		prostate cancer	-0.111401
hepatocellular carcinoma	-0.190243		cancer	0.138866		ovarian cancer	0.12082674223642373		breast cancer cells	0.0920003
prostate cancer	-0.190145		metastasis	0.119676		prostate cancer	-0.0945488		cancer cells	0.0674996
hcc	-0.137134		triple-negative breast cancer	0.11597		breast cancers	0.0925159		ovarian cancer	0.0646992
endometriosis	0.13616		ovarian cancer	0.10497		adult	-0.0835725		triple negative breast cancer	0.0582437
pca	-0.108422		breast cancers	0.102873		invasive	0.0767488		ewing sarcoma	0.0569503
breast cancers	0.10541		tnbc	0.0970055		breast tumors	0.0761379		parclip	0.0565662
pcos	0.102042		colorectal cancer	0.0926457		metastasis	0.0742451		metastasis	0.0551904
polycystic ovary syndrome	0.102038		crpc	-0.0902151		epithelial ovarian cancer	0.0734524		disorders	-0.0499892
cavd	-0.0931003		inflammatory	-0.0884267		primary breast tumors	0.0668955		breast cancers	0.0495593
coronary artery disease	-0.0919227		breast cancer metastasis	0.0860095		castrationresistant prostate cancer	-0.0647024		castrationresistant prostate cancer	-0.0468725
osteoporosis	0.0916736		tumor	0.0860023		bone marrow	-0.0646498		schizophrenia	-0.0468093
myocardial infarction	-0.0906227		pancreatic cancer	0.0845536		tumorigenesis	0.0634298		biosynthesis	-0.0448532
oc	0.088634		advanced prostate cancer	-0.0818076		cases	-0.061318		triplenegative breast cancer	0.0438325
endometrial cancer	0.0878555		breast tumor	0.0808306		tcell acute lymphoblastic leukemia	-0.0606906		damage	-0.0437191
oral squamous cell carcinoma	-0.0852023		colon cancer	0.0802966		dendritic cells	-0.060344		pancreatic cancer	0.0435334
epithelial ovarian cancer	0.0850109		pdac	0.0773486		lipopolysaccharide	-0.0588173		lung cancers	0.0433798
bc	0.0843803		tumour	0.0764457		symptoms	-0.057564		metastatic breast cancer	0.0433798
calcific aortic valve disease	-0.0841875		mds	-0.0763206		triple negative breast cancer	0.05724		dendritic cells	-0.0427202
cirrhosis	-0.0818662		inflammatory disease	-0.0756396		embryonic development	0.0571723		mycobacterium tuberculosis	-0.0426673
glioblastoma	-0.081635		atherosclerosis	-0.0756396		cancer cells	0.0568852		infected	-0.041937
liver cancer	-0.0805339		coronary artery disease	-0.0756395		endocrine therapy	0.0540466		leukaemia	-0.0413541
serous ovarian cancer	0.08047		prostate tumorigenesis	-0.0756395		mcf7 breast cancer cells	0.0538512		injury	-0.0410693
sle	0.0796375		castration-resistant prostate cancer	-0.0741804		dendritic cell	-0.053407		human breast cancer	0.0402414
systemic lupus erythematosus	0.0776911		fibrosis	-0.0708343		hiv infection	-0.0525004		idiopathic pulmonary fibrosis	-0.0400382
endometrial carcinoma	0.0753284		t-all	-0.0689696		liver tissues	-0.052407		endocrine therapy	0.0396396
idiopathic pulmonary fibrosis	-0.0708996		eosinophilic esophagitis	-0.067665		nasopharyngeal carcinoma	0.051671251451389774		atherosclerosis	-0.0396258
malignant pleural mesothelioma	-0.0700189		eoe	-0.0675809		tumorigenic	0.0512091		clip	0.039547
glioma	-0.0684152		viral infection	-0.0675703		osteosarcoma cells	0.0501053		psoriasis	-0.039534
osteoarthritis	0.0679767		breast tumors	0.0674845		chronic lymphocytic leukemia	-0.0500852		lncap prostate cancer	-0.0395022
breast tumors	0.0664138		leukemia	-0.0665331		ovarian cancers	0.0499845		endometrial cancer	0.0387928
cancer	0.0659802		atherosclerotic plaques	-0.0659333		psoriasis	-0.0498815		uterus	0.0387928
neck squamous cell carcinoma	-0.0658061		bipolar disorder	-0.0646421		triplenegative breast cancer	0.0498162		mcf7 breast cancer	0.0387928
chronic hepatitis b	-0.0656449		schizophrenia	-0.0642151		cancer	0.0497764		acute myeloid leukemia	-0.0387132
b-cell lymphoma	-0.0651812		acute myeloid leukemia	-0.0637378		noninvasive	-0.049346		tumorigenesis	0.038593
dilated cardiomyopathy	-0.0645625		epithelial ovarian cancer	0.0630974		human breast cancer	0.0491531		prostate cancers	-0.0380409
ovarian carcinoma	0.0633491		aneuploidy	0.0630973		prostate tumors	-0.0474493		type 1 diabetes	-0.0376888
hepatitis b virus-associated hepatocellular carcinoma	-0.0615503		brain tumor	0.0628484		hypoxia	0.0469416		bone marrow	-0.0375154
acute myocardial infarction	-0.061255		myelodysplastic syndrome	-0.0624798		malignant cells	0.0462064		antitumor	0.0372112
fibrosis	-0.0610028		nonobstructive azoospermia	-0.0617313		endometriosis	0.045499		pancreatic islets	-0.0372042
clear cell renal cell carcinoma	-0.060425		hiv-infected	-0.0617313		breast cancer stem cells	0.045499		androgen deprivation therapy	-0.0368365
calcification	-0.0602492		noa	-0.0617313		coronary artery disease	-0.0447695		prostate tumor	-0.0367554
duchenne muscular dystrophy	-0.0598553		cystic fibrosis	-0.0617313		prostate cancers	-0.044723		activity	0.0362801
gbm	-0.0587686		duchenne muscular dystrophy	-0.0617313		schizophrenia	-0.0443356		adult	-0.0358235
cad	-0.0587573		intellectual disability	-0.0617313		hepatic lipid metabolism	-0.0441882		vascular disease	-0.0356458
autism spectrum disorder	-0.058504		neuropsychiatric disorder	-0.0617313		a549 lung cancer	-0.0441807		tumor volume	-0.0354523
mantle cell lymphoma	-0.0584548		cad	-0.0617313		obese	0.043914473524993246		melanoma cells	0.0350653
autoimmune disease	0.0571327		spondyloarthritis	-0.0617313		atrophy	-0.0437221		diabetes	-0.0349772
glioblastoma multiforme	-0.0569732		friedreich's ataxia	-0.0617313		acute lung injury	-0.0437221		coronary artery disease	-0.0348462
aortic valve calcification	-0.0560835		liver fibrosis	-0.0617313		liver disease	-0.0437221		luminal breast cancer	0.0347949
aortic valve stenosis	-0.0560835		infection	-0.061616		infertile	-0.0437221		m tuberculosis	-0.0347241
prostate tumors	-0.0560835		pca	-0.0615049		osteogenesis	-0.0437221		parasite	-0.0344443
multiple sclerosis	0.0559578		ring sideroblasts	-0.0597015		t cell acute lymphoblastic leukemia	-0.0437221		myocardial infarction mice	-0.0342067
liver cirrhosis	-0.0556009		als	-0.0596087		lung diseases	-0.0437221		metastatic prostate cancer	-0.0342067
adrenocortical carcinoma	0.055067		malignancies	0.0592666		cancer stem cell	0.0434274		mitochondrial activity	-0.0342067
ipf	-0.0548988		ewing sarcoma	0.0589318		diffuse large bcell lymphoma	-0.0433368		leukaemia cell lines	-0.0342067
eoc	0.0536056		prostate cancers	-0.0588154		t cell leukemia	-0.0421702		mockinfected cells	-0.0342067
kidney renal clear cell carcinoma	-0.0536049		neuroendocrine prostate cancer	-0.0580363		tumor size	0.0417055		endocrine cells	-0.0342067
atherosclerosis	-0.0532017		nepc	-0.0580042		xenograft tumors	0.0415127		mll leukaemia	-0.0342067
tumors	0.0530648		tuberculosis	-0.0562514		embryonic stem cell	-0.0410037		ischemic	-0.0342067
lung squamous cell carcinoma	-0.053022		tumorigenesis	0.0561471		metastatic breast cancer	0.0408806		fragile x syndrome	-0.0342067
oscc	-0.0528113		male infertility	-0.0560548		lipofectamine 2000 invitrogen	0.040689465857717384		microphthalmiaassociated transcription factor	-0.0342067
lung adenocarcinoma	-0.0528087		necrosis	-0.0556451		immortal	0.0406895		cancers	0.0341719
uveal melanoma	0.0527396		degenerative diseases	0.054619		lipofectamine	0.0406895		human embryonic stem cells	-0.0338786
ec	0.0524754		cancer-	0.054619		khos osteosarcoma	0.0406895		liver fibrosis	-0.0337141
breast carcinoma	0.0524487		lung cancers	0.054619		a375 melanoma cells	0.0406895		hepatoma	0.0335893
neurodevelopmental disorder	-0.0523198		basal-like breast cancer	0.0546189		human ovarian cancer	0.0406895		malignant tumor	0.0335893
sepsis	-0.0520693		chronic kidney disease	0.0546189		ascites	0.0406895		neuroprotective activity	0.0335893
psoriasis	-0.0516599		cardiomyocyte hypertrophy	0.0546189		breast tumorigenesis	0.0406895		hypersensitive regions	0.0335892
liver fibrosis	-0.0514685		hd	0.0546189		polycystic ovary syndrome	0.0406895		primary breast cancer	0.0335892
invasive ductal carcinoma	0.0510091		bc	0.0546189		breast tumor	0.0406895		prostate tumorigenesis	-0.0326554
cardiomyopathy	-0.0505971		cervical cancer	0.0546189		ovarian carcinomas	0.0406895		parasites	-0.0325305
dmd	-0.0504847		eoc	0.0546189		endometrial cancer	0.0406895		blood cancer	-0.0324828
pelvic pain	0.0497986		ckd	0.0546189		endometrial cancers	0.0406895		tcell leukemia homeobox 1	-0.0324828
hepatitis c virus (hcv) infection	-0.0497435		hepatoma	0.0546189		hivinfected	-0.0406104		immunodeficient mice	-0.0323712
hepatitis b virus (hbv) infection	-0.0496674		kidney disease	0.0546189		mantle cell lymphoma	-0.0405723		dendritic cell	-0.0323566
mpm	-0.0496517		infections	-0.0538826		lipid metabolism	-0.0403674		breast tumors	0.0319672
coronary heart disease	-0.049615		juvenile idiopathic arthritis	-0.0535651		inflammation	-0.0403115		myotubes	-0.0319407
acute coronary syndrome	-0.0492326		hematologic malignancy	-0.0534703		nontumor	-0.0402972		prostate adenocarcinoma	-0.0319221
cancerous	-0.0489441		neuroendocrine tumors	-0.0533645		oral cancer	-0.0399342		neuroendocrine prostate cancer	-0.0319176
valvular disease	-0.0485625		gastric carcinomas	-0.0526697		primary breast cancer	0.039247		hiv infection	-0.0318982
osteonecrosis of the femoral head	-0.0485625		amyotrophic lateral sclerosis	-0.0524261		tumor grade	0.039028144271211096		insulin	-0.0317618
asthenozoospermia	-0.0485625		oncogenes	-0.0523099		carcinoma	0.038734175775228315		cervical cancer	0.0311536
pulmonary hypertension	0.0484623		asd	-0.0517999		follicular lymphoma	-0.0383661		posttraumatic stress disorder	-0.031072
gastric cancer	-0.0482843		leukemias	-0.0516879		hypoxic	0.038051587728623715		hdac12	-0.0307679
ra	0.0482112		luminal breast cancer	0.051524		myeloma cell	-0.0375308		hypoxiarepressed genes	-0.0307679
male infertility	-0.0478074		tumours	-0.0514721		pluripotency	-0.0372094		multiple myeloma	0.030747
hbv infection	-0.0471707		aml	-0.0513159		human melanoma	0.0370333		human cancers	0.0307308
tumour	0.0467266		liver cancer	-0.0504949		nonlesional skin	-0.0369768		genotoxic stress	0.0306598
hiv-1 infection	-0.0464601		pvtt	-0.0502111		leukemias	-0.0369012		basallike breast cancers	0.0306598
intracranial aneurysms	0.0461446		inflammatory diseases	-0.0500243		rheumatoid arthritis	0.0366633		infectionspecific alterations	0.0306598
intracranial aneurysm	0.0460642		ipf	-0.0497593		malignant glioma	-0.0364404		epithelial ovarian cancer	0.0306598
acne	-0.0454228		hypertrophy	0.0495154		loss of heterozygosity	0.036417378177994654		bacterial internalization	0.0306598
autism	-0.0453036		inflammatory macrophages	-0.0494272		fibrosis	-0.0363955		mcf7 breast cancer cells	0.0306598
advanced ovarian cancer	0.0452211		glioblastomas	-0.0490757		emphysema	-0.0361925		riboregulatory activity	0.0306598
rheumatoid arthritis	0.0451236		tb	-0.0489334		osteogenic differentiation	-0.036094		enzymatic activity	0.0306598
renal clear cell carcinoma	-0.0449412		liver metastasis	0.0489034		cell death	0.0358862		acute leukemia	-0.0306207
schizophrenia	-0.0448003		squamous cell carcinomas	0.0488646		skin disorder	-0.0356937		systemic lupus erythematosus	0.0305721
chb	-0.0447108		prostate tumor	-0.0486172		osteogenic differentiation studies	-0.0356937		bipolar disorder	-0.0305547
rectal cancers	-0.0445275		neurological diseases	-0.0483252		heterotopic ossification	-0.0356937		ar activity	-0.0304298
aggressive breast cancer	0.0444188		gastrointestinal stromal tumor	-0.0481037		heterotopic intramembranous ossification	-0.0356937		hypothermia	-0.0303937
acs	-0.0442394		psoriasis	-0.0479966		hucct1 cholangiocarcinoma cell line	-0.0356937		tuberculosis	-0.030312
high-grade serous ovarian cancer	0.0441741		pancreatic ductal adenocarcinoma	0.0466324		infection studies	-0.0356937		proteostasis	0.0299022
cardiovascular disease	-0.0440164		hiv-1 infection	-0.0464879		steroid metabolism	-0.0356937		postinfection	-0.0297817
atherosclerotic	-0.043732		hypoxia	0.0459658		pneumonia	-0.0356937		haploinsufficient	-0.0297702
hepatitis b virus-related hepatocellular carcinoma	-0.0437249		idiopathic pulmonary fibrosis	-0.0456609		hdac42	-0.0356937		neurologically	-0.029731
atlas breast cancer	0.0434523		stroke	-0.0455455		human acute monocytic leukemia	-0.0356937		chronic lymphocytic leukemia	-0.0296646
cervical squamous cell carcinoma	0.0434523		metastatic disease	0.0454481		chromosomal damage	-0.0356937		neurodegenerative disease	-0.0294475
autoimmune diseases	0.0427189		chronic obstructive pulmonary disease	-0.0454196		prostatic hyperplasia	-0.0356937		leukemia	-0.0292746
fh	-0.0423928		dcm	-0.0453637		catalytic activity	-0.0356937		thyroid cancer	0.0292361
ms	0.0417628		autism spectrum disorder	-0.0448969		lymphoid neoplasms	-0.0356937		noninfected	-0.0292307
type ii diabetes	-0.0411154		ccrcc	-0.0447941		non small lung cancer	-0.0356937		hiv1 infection	-0.0291453
kidney cancer	-0.0410648		x-linked neurodevelopmental disorder	0.0445759		dermal papilla cells	-0.0356937		tcell acute lymphoblastic leukemia	-0.0289057
dcm	-0.0408931		astrocytoma	0.0445759		stressinduced	-0.0356937		post infection	-0.028554
skin cutaneous melanoma	-0.0407639		dcis lesions	0.0445759		spermatogonia	-0.0356937		preeclampsia	-0.0284717
glaucoma	-0.0404688		invasive breast cancer	0.0445759		glycaemia	-0.0356937		inflammatory diseases	-0.028389
brca	0.0404642		osteolysis	0.0445759		metaplasiadysplasiaesophageal adenocarcinoma	-0.0356937		genetic background	-0.0283261
paralysis	-0.0404059		breast carcinomas	0.0445759		prostate carcinogenesis	-0.0356937		pancreatic ductal adenocarcinoma	0.0282607
breast-cancer	0.0402198		triple-negative breast cancers	0.0445759		metabolic syndrome	-0.0356937		colorectal cancer	0.0279831
tumours	0.0402016		invasive cancer	0.0445759		soft tissue sarcoma	-0.0356937		insulin medium	-0.027927
papillary thyroid carcinoma	0.0401962		herpes simplex virus 1 infection	0.0445759		normal hematopoiesis	-0.0356937		calcification	-0.027927
endocrine disorder	0.0401424		bone metastasis	0.0445759		betacell secretory dysfunction	-0.0356937		aortic valve stenosis	-0.027927
ovarian	0.0401016		metastatic tumor	0.0445759		human skin diseases	-0.0356937		ht1080 fibrosarcoma cells	-0.027927
tongue squamous cell carcinoma	-0.0400744		retroviral infections	0.0445759		epididymis	-0.0356937		osteoblasticcementoblastic phenotype	-0.027927
calcific aortic valve stenosis	-0.0396453		colorectal adenocarcinoma	0.0445759		negative feedback	-0.0356937		osteoblasticcementoblastic	-0.027927
osteonecrosis of the femoral	-0.0396453		chromosomal aberrations	0.0445759		pancreatic cancers	-0.0356937		cancer therapeutics	-0.027927
cryptorchidism	-0.0396453		serous ovarian carcinoma	0.0445759		cryptorchidism	-0.0356937		pediatric cancers	-0.027927
azoospermia	-0.0396453		serous ovarian cancers	0.0445759		metastasis suppressor	0.0354248		pluripotency regulators	-0.027927
aortic stenosis	-0.0396453		myelodysplasia	0.0445759		sepsis	-0.0353564		pediatric cancer	-0.027927
familial hypercholesterolemia	-0.0396453		mcc	0.0445759		sulfur mustard	0.0352329		heme metabolism genes	-0.027927
ks	-0.0396453		congenital heart disease	0.0445759		retinoblastoma protein	0.0352329		infectioninduced changes	-0.027927
teratozoospermia	-0.0396453		acute myeloid leukaemia	0.0445759		serous ovarian carcinomas	0.0352329		hemoglobinopathies	-0.027927
prostate tumor	-0.0394644		ductal carcinoma in situ	0.0445759		ovarian surface	0.0352329		trauma	-0.027927
cin	0.0392193		bone metastases	0.0445759		epithelial ovarian cancers	0.0352329		af1 activity	-0.027927
mcl	-0.0392045		lung tumors	0.0445759		estrogen deprivation	0.0352329		mllaf4 leukemia	-0.027927
necrotic	-0.0390306		bl	0.0445759		antimyeloma activity	0.0352329		essential component	-0.027927
ischemic	-0.0390306		hgscs	0.0445759		adenovirus infection	0.0352329		migratoryinvasive cell	-0.027927
lps	-0.0386797		endocrine resistance	0.0445759		endocrine therapies	0.0352329		hdfs	-0.027927
fatty liver disease	0.0386258		merkel cell carcinoma	0.0445759		serous borderline tumors	0.0352329		pancreatic progenitor cells	-0.027927
luminal a breast cancer	0.0382574		hgsoc	0.0445759		impairment	0.0352329		pancreas differentiation	-0.027927
tuberculosis	-0.038152		dcis	0.0445759		anticancer treatment	0.0352329		atherosclerotic plaques	-0.027927
turner syndrome	0.0380839		cln1 disease	0.0445759		mammary tumors	0.0352329		loss rescues	-0.027927
non-hodgkin lymphoma	-0.0380171		osteolytic	0.0445759		tumorigenic cells	0.0352329		hdms	-0.027927
papillary thyroid cancer	0.037866		pancreatic adenocarcinoma	0.0445759		neurotoxicity	0.0352329		transcriptionrelated dna damage	-0.027927
af	0.0376781		myelodysplastic syndromes	-0.0438412		hyperinsulinemia	0.0352329		pigmentation	-0.027927
ibc	0.0376298		neurodevelopmental conditions	-0.0436307		nulliparous	0.0352329		pancreatic endocrine cells	-0.027927
atrial fibrillation	0.0375482		erythroid	-0.0436307		highgrade serous carcinomas	0.0352329		pancreatic development	-0.027927
hepatitis b	-0.0375222		net	-0.0436307		uterine leiomyomata	0.0352329		liver failure	-0.027927
heart failure	-0.0375131		fracture of the neck of the femur	-0.0436307		hypoxiainduced	0.0352329		lipofectamine rnaimax life technologies	-0.027927
copd	-0.0371948		necrotic	-0.0436307		chronic obstructive pulmonary disease	-0.0351075		hdac3	-0.027927
asd	-0.0369848		neoplastic disorders	-0.0436307		tumorinitiating cells	0.035069446170487205		tumour suppressors	-0.027927
valvular heart disease	-0.0369624		focal segmental glomerulosclerosis	-0.0436307		mitosis	0.0345454		yfv17d infection	-0.027927
thyroid carcinoma	0.0369402		klinefelter syndrome	-0.0436307		tumor necrosis factor tnf	-0.0344666		castrationresistant tumors	-0.027927
infertility	0.0369088		erythroid dysplasia	-0.0436307		mycobacterium tuberculosis	-0.0341849		lung adenocarcinoma cancer	-0.027927
gliomas	-0.0367558		chronic chagas disease	-0.0436307		hypoxic conditions	0.034176447877081496		lung disease	-0.027927
acc	0.0367286		chromatin	-0.0436307		hcv infection	0.0339432		neurocristopathies	-0.027927
mortality	-0.0366502		chondrocyte inflammation	-0.0436307		ovarian	0.0339189		tumour suppressor activity	-0.027927
bladder cancer	-0.03655		chickenpox	-0.0436307		hepatoma cells	-0.0338408		ciliadeficiency	-0.027927
carcinogenesis	-0.0365126		chemical carcinogenesis	-0.0436307		actinic keratosis	-0.0337538		ipscderived cardiomyocytes	-0.027927
tscc	-0.0362711		cns tumor	-0.0436307		lipophilic	0.0334841		cell activity	-0.027927
squamous cell carcinoma	-0.0360591		cf	-0.0436307		tumor microenvironment	0.033461732893923325		mutant tumours	-0.027927
hepatic fibrosis	-0.0356577		inoa	-0.0436307		tumor stem cells	0.033187207538281145		diabetes drug	-0.027927
inflammatory diseases	-0.0356279		flc tumors	-0.0436307		failure	0.033136167537047984		nondiabetic volunteers	-0.027927
stemness	-0.0355616		autoimmune and immune-related disorders	-0.0436307		tumors	0.0331245		viremia	-0.0278808
depression	0.0355187		autistic	-0.0436307		inflammatory skin disease	-0.0329996		osteogenesis	-0.0278692
hiv-1-infected	-0.0355046		autoimmune myocarditis	-0.0436307		cutaneous tcell lymphoma	-0.0329739		immortalised	-0.0278434
ivf	0.0354734		clefting	-0.0436307		lesional	-0.0327428		lesions	-0.0278414
serous ovarian carcinoma	0.0354734		cocaine use disorder	-0.0436307		human embryonic stem	-0.0327255		tumor growth	0.0278307
dysmenorrhea	0.0354734		cocaine addicts	-0.0436307		agerelated macular degeneration	-0.0326466		hypersensitive sites	0.027793
precancerous lesions	0.0354734		cocaine addiction	-0.0436307		type 1 diabetes	-0.0322082		myelodysplastic syndrome	-0.0276949
endometriosis-associated infertility	0.0354734		cilia-deficiency	-0.0436307		mitochondrial dysfunction	-0.032203		insulin secretion	-0.0276143
corpus endometrial carcinoma	0.0354734		end stage liver disease	-0.0436307		aggressiveness	0.0320523		integrated stress response	0.0274204
neck cancers	0.0354734		cirrhosis	-0.0436307		carcinomas	0.0318433		stressinduced translational upregulation	0.0274204
ovarian serous cystadenocarcinoma	0.0354734		cockayne syndrome	-0.0436307		frontal cortex	-0.0318246		aneuploid cells	0.0274204
cell arrest	0.0354734		iron overload syndromes	-0.0436307		hiv1 infection	-0.0317822		environmental stress	0.0274204
chemoresistant tumors	0.0354734		iron overload	-0.0436307		tumours	0.0317078		tumor heterogeneity	0.0274204
epithelial ovarian carcinoma	0.0354734		ltbi	-0.0436307		cellular damage	-0.0316061		osteosarcoma cells	0.0274204
invasive breast cancer	0.0354734		low-back pain	-0.0436307		human cancers	0.0313394		invasive cancer	0.0274204
ovarian cancer metastasis	0.0354734		aid	-0.0436307		distant metastasis	0.031205		mrna metabolism	0.0274204
bc tumor	0.0354734		nmc	-0.0436307		hd1	-0.0311433		basallike breast cancer	0.0274204
malignant tumor	-0.0350477		epidermolysis	-0.0436307		prefrontal cortex	-0.0310384		arsenite stress	0.0274204
pulmonary fibrosis	-0.0349369		chronic periodontitis	-0.0436307		chronic hepatitis b	-0.0309779		ovarian carcinoma	0.0274204
ovaries	0.0348842		gastric carcinoma	-0.0436307		clear cell renal cell carcinoma	-0.0309197		lung diseases	-0.0273886
ischemic cardiomyopathy	-0.0347177		glomerular disease	-0.0436307		regulating cancer	0.030767445203664485		human gastric cancer	0.0273373
chronic obstructive pulmonary disease	-0.0346437		fibrolamellar hepatocellular carcinoma	-0.0436307		clinical activity	-0.0307671		cancer	0.0271858
lung disease	-0.0346361		fibrolamellar carcinoma	-0.0436307		hdac inhibitors	-0.0307612		type 2 diabetes	-0.0270854
mesothelioma	-0.0346176		fibrotic disease	-0.0436307		lesions	-0.0307217		lung inflammation	-0.0270518
liver cirrhosis to hepatocellular carcinoma	-0.0345179		myopia	-0.0436307		collaboration	-0.0306887		pancreatic islet	-0.0270077
hbv-related hepatocellular carcinoma	-0.034368		myocarditis	-0.0436307		cell cycle arrest	0.030624579077524586		carcinomas	0.0269764
keratosis	-0.0343334		mycobacterial infections	-0.0436307		normoxia	0.0305426		laboratory	0.0269318
crc	0.0341855		inflammatory tissue damage	-0.0436307		adhd	-0.0305327		protein synthesis	0.0266806
metabolic disorder	0.0337979		mycobacterial disease syndrome	-0.0436307		tourette syndrome	-0.0305297		pancreatic beta cells	-0.0263
prostate cancers	-0.0337402		prostate normal and cancer	-0.0436307		mononuclear bone marrow cells	-0.0305297		cardiovascular disease	-0.0261573
neuroblastoma	0.0336078		prostate metastases	-0.0436307		hyperactivity	-0.0305297		clipseq	0.0260886
genetic disease	-0.0335582		prostate disease	-0.0436307		impulsivity	-0.0305297		microcephaly	-0.0260825
unstable angina	-0.0335124		prostate carcinomas	-0.0436307		unstable angina	-0.0304975		cancer stem cells	0.0260394
esophageal carcinoma	-0.0334927		cardiomyopathic	-0.0436307		neoplasia	-0.0304133		deaths	-0.0260156
heart disease	-0.0333878		prostate cancer (pca) tumor	-0.0436307		thymus	-0.0303396		malaria	-0.0257215
non-alcoholic fatty liver disease	0.0333115		preeclampsia	-0.0436307		acne	-0.0303348		diabetic retinopathy	-0.0255711
aggressive prostate cancer	-0.033275		mycobacterial infection	-0.0436307		malignant tissues	-0.0302982		phd	0.0255202
alcoholic hepatitis	-0.0332543		inflammatory response	-0.0436307		glaucoma	-0.0302982		neuronal nuclei	-0.0254211
ah	-0.0332543		lung tumor	-0.0436307		embryonic stem cells	-0.0299587		noninvasive	0.0254181
prostate adenocarcinoma	-0.0331247		inflammatory lung disorders	-0.0436307		neuroblastoma	0.029931072094062844		mock infection	-0.0253335
malignant glioma	-0.0330224		inflammatory disease of the heart muscle	-0.0436307		tumorspecific	-0.0298616		infections	-0.0252805
aneurysms	0.0326563		esophageal adenocarcinomas	-0.0436307		invasionmetastasis cascade	0.0294313		pluripotency genes	0.0252351
non-cancer	-0.0326505		esophageal adenocarcinoma	-0.0436307		colonize	0.0294313		mortality	-0.0251919
tendinopathy	-0.0324591		igg4-related disease	-0.0436307		tumor metastasis	-0.0294256		vzv infection	-0.0250114
oa	0.0323665		igg4-rd	-0.0436307		primary tumor growth	0.0294178		synovial sarcoma	-0.0246341
metastasis of melanoma	-0.0323444		glucose intolerance	-0.0436307		xenograft tumor	0.029411132411885445		symptoms	-0.024584
ami	-0.0323358		idiopathic nonobstructive azoospermia	-0.0436307		dysfunction	-0.0293931		cellular stress	0.0244341
small cell lung cancer	-0.0322974		lung, breast and gastric cancers	-0.0436307		growth arrest	0.0293441		endothelial dysfunction	-0.0244197
luad	-0.0321398		lymphoid tumor	-0.0436307		molecular burkitt lymphoma	-0.0293437		hivinfected	-0.0243653
trauma	-0.0321178		lymphoid cancers	-0.0436307		type 2 diabetic	-0.0293437		tumor necrosis factor	-0.0242421
hepatocellular cancer	-0.0321134		lymph node metastasis of enterocoelia	-0.0436307		acute coronary syndrome	-0.0293399		mantle cell lymphoma	-0.0241865
idc	0.0320375		gc failure	-0.0436307		hepatotoxicity	-0.0293239		cancer therapy	0.0241845
luminal breast cancer	0.0319448		mycobacterium tuberculosis infection	-0.0436307		inflammatory breast cancer	0.029296814475390384		chronic obstructive pulmonary disease	-0.0241172
muscle atrophy	-0.0319426		gastric cancers	-0.0436307		basal breast cancer	0.0292829		castrationrefractory prostate cancer	-0.0241036
malignant melanoma	-0.0319086		gbm tumor	-0.0436307		autoimmunity	-0.0292788		testicular degeneration	-0.0239202
chronic myeloid leukemia	-0.0317198		idua deficiency	-0.0436307		epidermal hyperplasia	-0.0292641		sex chromosomal disorder	-0.0239202
breast tumor	0.0317075		dysfunction of brain	-0.0436307		transcriptional activity	0.0290907		hypergonadotropic hypogonadism	-0.0239202
liver damage	-0.0315739		eam	-0.0436307		ductal carcinoma	0.029055169935832945		gynaecomastia	-0.0239202
cutaneous melanoma	-0.0315288		eac	-0.0436307		basallike breast cancer	0.029052026175560918		klinefelter syndrome	-0.0239202
breast ductal carcinoma	0.0315264		dmd	-0.0436307		endocrine resistance	0.0290258		glucose homeostasis	-0.0239051
breast tumours	0.0315139		acantholysis	-0.0436307		homeostasis	-0.0289645		chronic periodontitis	-0.0238588
inferior tumor	-0.0314764		portal vein tumor thrombus	-0.0436307		mitochondrial metabolism	-0.0289328		human leukemias	-0.0238205
renal cell carcinoma	-0.0314127		pnets	-0.0436307		pulmonary tuberculosis	-0.0289195		model leukemias	-0.0238205
alf	0.0313627		cs	-0.0436307		myocardial samples	-0.0288617		virus infection	0.0238042
acute liver failure	0.031353		familial als	-0.0436307		rupture	-0.0288499		mitotic arrest	0.0237445
hepatitis b virus infection	-0.0313499		pigmentation	-0.0436307		tumor aggressiveness	0.028834537964932672		pluripotency factors	0.0237445
infected	-0.0313491		phn	-0.0436307		major depression	-0.0288085		hypersensitive	0.0237445
esophageal squamous cell carcinoma	-0.0312314		corneal disease	-0.0436307		gliomapropagating cells	-0.0288062		metastatic tumors	0.0237445
mdd	0.0312037		addictive behaviors	-0.0436307		cancer treatment	-0.0287966		human embryonic kidney cell line	0.0237445
soc	0.0311279		degenerative disc disease	-0.0436307		primary melanomas	-0.0287895		pancreatic tumors	0.0237445
dry mouth	-0.0310767		damage	-0.0436307		basallike tumors	0.028763232284379152		c concisus infection	0.0237445
gastric cancers	0.0309656		defect	-0.0436307		hct116 colorectal cancer cells	0.028763232284379152		colorectal tumorigenesis	0.0237445
breast and gastric cancers	0.0309629		pancreatic nets	-0.0436307		disease initiation	0.028763232284379152		arrest	0.0237445
tumour growth	-0.030947		cutaneous melanoma	-0.0436307		phd	0.028763232284379152		human embryonic kidney cells	0.0237445
adenoma	0.0309063		pigmented neoplastic lesions	-0.0436307		cell mortality	0.028763232284379152		u87 glioblastoma cells	0.0237445
subarachnoid hemorrhage	0.0308115		atherosclerotic disease	-0.0436307		malignant growth	0.028763232284379152		brain metastases	0.0237445
psoriasis lesions	-0.0307685		teratoid/rhabdoid tumors	-0.0436307		hdac	0.028763232284379152		stressindependent	0.0237445
depressive disorder	0.0307565		aortic valve stenosis	-0.0436307		malignant melanoma	0.028763232284379152		glucose deprivation	0.0237445
malignancies	0.0307016		arrhythmogenic cardiomyopathy	-0.0436307		hdcav2	0.028763232284379152		shsy5y neuroblastoma	0.0237445
osteosarcoma metastasis	-0.0306993		arrhythmias	-0.0436307		apoptotic cell death	0.028763232284379152		neurodevelopmental disorders	0.0237445
hbv-infected	-0.0306583		lung and gastroenteropancreatic neuroendocrine tumors	-0.0436307		isoflavone	0.028763232284379152		aggressive disease	0.0237445
interstitial lung disease	-0.0305849		lucap 23.1 tumors	-0.0436307		gynecological malignancies	0.028763232284379152		cancer cell growth	0.0237445
growth arrest	0.0305473		duchenne	-0.0436307		h295r adrenocortical carcinoma	0.028763232284379152		tumor response	0.0237445
thyroid cancer	0.0304812		depression	-0.0436307		antiangiogenic activity	0.028763232284379152		multiple cancer	0.0237445
multiple cancers	-0.0304625		non-small cell lung cancer adenocarcinomas	-0.0436307		tumor malignancy	0.028763232284379152		positive feedback	0.0237445
diabetic	-0.0304546		trypanosoma cruzi infection	-0.0436307		functional activity	0.028763232284379152		lung metastasis	0.0237445
ss	0.0304211		atb	-0.0436307		gynecologic malignancies	0.028763232284379152		cancer type	0.0237445
atherosclerotic cardiovascular disease	-0.030182		tissue injuries	-0.0436307		ovarian tumours	0.028763232284379152		lymphoid malignancies	0.0237445
graft-versus-host disease	-0.0301024		timothy syndrome	-0.0436307		receptor death receptor 3	0.028763232284379152		endometriosis	0.0237445
type 2 diabetes	-0.0300774		transient ischemic attack	-0.0436307		tumor dormancy	0.028763232284379152		splicing activity	0.0237445
gastric mucosa	0.030015		connective tissue disorders	-0.0436307		anticancer effect	0.028763232284379152		a375 melanoma cells	0.0237445
genetic abnormalities	0.029952		coronary plaques	-0.0436307		tumor differentiation	0.028763232284379152		a375 melanoma	0.0237445
oral tongue squamous cell carcinoma	-0.0298651		coronary artery calcification	-0.0436307		ovarian tumor	0.028763232284379152		tumor models	0.0237445
otscc	-0.0298645		non-alcoholic steatohepatitis	-0.0436307		ovarian epithelium	0.028763232284379152		zika virus infection	-0.0237298
acute promyelocytic leukemia	0.0298589		hip oa	-0.0436307		ovarian clear cell carcinoma	0.028763232284379152		embryonic	-0.0236999
apl	0.0298572		hip and knee oa	-0.0436307		ovarian samples	0.028763232284379152		cystic fibrosis	-0.0236994
ia rupture	0.0298304		hiv/aids	-0.0436307		liver cirrhosis	0.028763232284379152		human colon cancer	0.0236828
chronic heart failure	-0.0297902		hypertrophic scars	-0.0436307		pancreatic neuroendocrine tumor	0.028763232284379152		cancer progression	0.0236816
lusc	-0.0297788		hypothermia	-0.0436307		orthotopically transplanted tumors	0.028763232284379152		dependencies	0.0236427
ulcerative colitis	0.0296039		hip or knee oa	-0.0436307		parclip	0.028763232284379152		hct116 colon cancer	0.0236427
mds	-0.02947		sudden death	-0.0436307		operable breast cancer	0.028763232284379152		lung squamous cell carcinoma	-0.0236383
hypoplasia	-0.0294654		sudden cardiac death	-0.0436307		tumorinitiating capacity	0.028763232284379152		cancer cell proliferation	0.0236285
glioma cell behavior	-0.0294029		cutaneous malignancies	-0.0436307		cdna synthesis kit	0.028763232284379152		aneuploidy	0.0236237
metastasis of breast cancer	0.0293619		t cell death	-0.0436307		tumorigenic gene	0.028763232284379152		pancreatic adenocarcinoma	0.02345
major depressive disorder	0.0291911		aud	-0.0436307		cervical squamous cell carcinoma	0.028763232284379152		cancer death	-0.0234277
a breast cancer	0.0291157		major depressive disorder	-0.0436307		subcutaneous tumors	0.028763232284379152		uninfected controls	-0.0234001
t-all	-0.0290596		macrophage	-0.0436307		mammary carcinoma	0.028763232284379152		developmental defect	-0.0232602
oral cancer	-0.0290267		macrocytic anemia	-0.0436307		early breast cancer	0.028763232284379152		colonigc organoids	-0.0232602
ophthalmopathy	0.0289932		neuropathic manifestations	-0.0436307		painful	0.028763232284379152		clearcell renal cell carcinoma	-0.0232584
myelodysplastic syndrome	-0.0289608		ebv associated gastric carcinoma	-0.0436307		lobular breast cancer	0.028763232284379152		cases	-0.0231202
mitral regurgitation	0.0289429		neurological defects	-0.0436307		tumor suppressor p53	0.028763232284379152		cell death	0.0231128
emphysema	-0.0288508		neuropathy	-0.0436307		tumor suppressor function	0.028763232284379152		mtbinfected	-0.0230923
embryonic	-0.0288392		t-acute lymphoblastic leukemia	-0.0436307		tumor stem cell	0.028763232284379152		advanced prostate cancer	-0.0230647
toxicities	0.0285681		aggressive	-0.0436307		invasive capacity	0.028763232284379152		human leukemia	-0.0229834
ascites	0.0284578		acm	-0.0436307		iii breast cancer	0.028763232284379152		tumor regression	0.0229787
ia	0.0284061		venous metastases of hcc	-0.0436307		wnt activity	0.028763232284379152		leukemic transformation	-0.0229343
inflammatory breast cancer	0.0283412		vascular symptoms	-0.0436307		clinical breast cancer	0.028763232284379152		small cell lung cancer	0.0229293
type of breast cancer	0.0283412		virus infections	-0.0436307		mcf7 human breast cancer cells	0.028763232284379152		depression	-0.0229269
david	0.0283412		periodontitis	-0.0436307		noninfected cells	0.028763232284379152		lesional skin	-0.0228381
cancer pain	-0.0281261		congenitally infected	-0.0436307		estrogen withdrawal plus	0.028763232284379152		tumor burden	-0.0227809
inflammation	-0.0280674		parasitemia	-0.0436307		sjgrens syndrome	0.028763232284379152		synergistic activity	-0.0227809
spinal deformity	-0.0280293		hormone-receptor-driven cancers	-0.0436307		sjogrens syndrome	0.028763232284379152		uninfected cells	-0.0227684
synucleinopathies	-0.0280293		mds/myeloproliferative neoplasms	-0.0436307		uveal melanoma	0.028763232284379152		tumor suppressor activity	-0.0227621
augmented tumor	-0.0280293		mcl	-0.0436307		estrogen receptor ernegative tumors	0.028763232284379152		acute respiratory distress syndrome	-0.0227607
t-cell acute lymphoblastic leukaemia	-0.0280293		hurler-scheie	-0.0436307		lactation	0.028763232284379152		death	-0.0226883
t-lymphoblastic leukemia	-0.0280293		hurler syndrome	-0.0436307		estrogen receptor ernegative breast cancer	0.028763232284379152		hematologic malignancy	-0.0224763
frda	-0.0280293		ischemic damage	-0.0436307		human medulloblastoma cell line	0.028763232284379152		melanoma cell invasion	-0.0224743
hepatitis c virus infection	-0.0280293		ischemic atherosclerotic disease	-0.0436307		cancer risk	0.028763232284379152		leukemic stem cell	-0.0224743
friedreich's ataxia	-0.0280293		viral infections	-0.0436307		cancer stemlike cells	0.028763232284379152		seizures	-0.0224743
coronary atherosclerotic heart disease	-0.0280293		vsmc hyperplasia	-0.0436307		aggressive breast cancer	0.028763232284379152		familial adenomatous polyposis	-0.0223001
fibrodysplasia ossificans progressiva	-0.0280293		placental abnormalities	-0.0436307		endometrial carcinoma	0.028763232284379152		g1 arrest	-0.0221335
aortic valve stenosis (as) disease	-0.0280293		ddd	-0.0436307		invasive carcinomas	0.028763232284379152		h1 human embryonic stem cells	-0.0221059
icm	-0.0280293		rna virus infections	-0.0436307		hypoxiainducible factor1	0.028763232284379152		neuronal cell	-0.0220959
aggressive lymphoid neoplasms	-0.0280293		cardiac injury	-0.0436307		acute lymphoblastic leukemiaderived reh cells	0.028763232284379152		nonpsychiatric controls	-0.0220298
pancreatitis	-0.0280293		mitochondrial abnormalities	-0.0436307		mcf7 breast cancer	0.028763232284379152		depressive disorder	-0.0220298
aeruginosa infection	-0.0280293		mitochondrial respiratory inhibition	-0.0436307		proliferation arrest	0.028763232284379152		leishmania	-0.0220276
primary prostate cancer	-0.0280293		miscarriage	-0.0436307		advanced breast cancer	0.028763232284379152		sudden death	-0.0220276
promotes tumor cell growth in prostate cancer	-0.0280293		microcalcification	-0.0436307		human breast tumor	0.028763232284379152		hcmv infection	-0.0219015
myeloproliferative neoplasms	-0.0280293		hepatic stellate	-0.0436307		breast adenocarcinoma	0.028763232284379152		fever	-0.0218499
neck malignancy	-0.0280293		hepatic failure	-0.0436307		premalignant	0.028763232284379152		bcell malignancies	-0.0218465
oligodendroglial tumors	-0.0280293		primary biliary cirrhosis	-0.0436307		neuronal maturation	0.028763232284379152		ependymoma	-0.0217883
brugia malayi and wuchereria bancrofti	-0.0280293		degenerative ivd	-0.0436307		breast cancer disease	0.028763232284379152		posterior fossa ependymomas	-0.021786
t cell lymphomas	-0.0280293		ischemic heart damage	-0.0436307		breast tumours	0.028763232284379152		prefrontal cortex	-0.0217783
valve stenosis	-0.0280293		pnet tumors	-0.0436307		virus infection	0.028763232284379152		anemia	-0.0217529
tcls	-0.0280293		pnet	-0.0436307		breast tumor cells	0.028763232284379152		essential	0.0217285
tetanus toxoid	-0.0280293		prca	-0.0436307		telomereelongated cancer cells	0.028763232284379152		glioblastoma	-0.0217177
teratozoospermia and azoospermia	-0.0280293		postherpetic neuralgia	-0.0436307		breast tumor xenografts	0.028763232284379152		squamous cell carcinomas	0.0217083
granulomatous diseases	-0.0280293		plaque instability	-0.0436307		breast carcinomas	0.028763232284379152		defect	-0.0216644
type 1 diabetes	-0.0280293		placental disease	-0.0436307		metastasis suppressor gene	0.028763232284379152		hematological malignancies	0.0214578
cruzi trypomastigotes	-0.0280293		hematologic disorders	-0.0436307		lung colonization	0.028763232284379152		hepatitis c virus	0.0214383
valve calcification	-0.0280293		becker phenotype	-0.0436307		hormonedependent cancers	0.028763232284379152		transcription initiation	-0.021408
anomaly of spermatozoa	-0.0280293		becker muscular dystrophy	-0.0436307		advanced ovarian cancer	0.028763232284379152		eczema	-0.021408
cancer metastasis	-0.0280293		bicuspid aortic valve	-0.0436307		lipid droplet	0.028763232284379152		immunodeficiency	-0.021408
cancer cell carcinogenesis	-0.0280293		hiv infection	-0.0436307		lipid droplets	0.028763232284379152		tumor samples	-0.0213802
hiv-1-induced cell death	-0.0280293		scheie syndrome	-0.0436307		carcinoma cells	0.028763232284379152		chronic inflammation	-0.0213751
bone defect	-0.0280293		behavioral abnormalities	-0.0436307		endocrine disruptors	0.028763232284379152		tumour	-0.021307
prostate adenocarcinomas	-0.0280293		rib lesion	-0.0436307		cancer cell types	0.028763232284379152		cancer metastasis	0.0212014
hormone refractory prostate cancer	-0.0280293		rheumatoid-arthritis	-0.0436307		bladder carcinoma	0.028763232284379152		leukemic stem cells	-0.0211044
lymphocytosis	-0.0280293		hs	-0.0436307		cancer cells1	0.028763232284379152		dorsolateral prefrontal cortex	-0.0210803
congenital defect disease	-0.0280293		b-cell lymphomagenesis	-0.0436307		welldifferentiated adenocarcinoma	0.028763232284379152		resistant tumors	0.0210047
serous papillary adenocarcinoma	-0.0280293		b-all tumors	-0.0436307		emt cancer	0.028763232284379152		human visceral leishmaniasis	-0.0209879
familial parkinson's disease	-0.0280293		back pain	-0.0436307		lowexpressing tumors	0.028763232284379152		leishmania infantum	-0.0209879
genital tumor	-0.0280293		hemoglobinopathies	-0.0436307		serous ovarian cancer	0.028763232284379152		lipid catabolism	-0.0209225
acute hepatitis c	-0.0280293		mesenchymal tumor	-0.0436307		serous ovarian carcinoma	0.028763232284379152		malignant transformation	-0.0209223
urinary neoplasm	-0.0280293		melanoma metastases	-0.0436307		serous carcinomas	0.028763232284379152		active tuberculosis	-0.0208879
asthenozoospermia spermatozoa	-0.0280293		membranous nephropathy	-0.0436307		lowgrade carcinoma	0.028763232284379152		hepatoblastoma	-0.0207114
ovarian tumor aggressiveness	-0.0280293		hnscc	-0.0436307		cancer mortality	0.028763232284379152		schistosoma haematobium infection	-0.0207054
parkinson's	-0.0280293		hnf1a deficiency	-0.0436307		colonogenesis	0.028763232284379152		psoriatic	-0.0206796
normozoospermia and asthenozoospermia spermatozoa	-0.0280293		branchiooculofacial syndrome	-0.0436307		shsy5y neuroblastoma	0.028763232284379152		autoimmune	-0.0205771
calcification of the valve stroma	-0.0280293		xla	-0.0436307		cancer malignancy	0.028763232284379152		pigmented	-0.020558
prca	-0.0280293		um	-0.0436307		necrosis	0.028763232284379152		endstage heart failure	-0.0204583
osteoblastic transformation of avic	-0.0280293		valvular fibrosis	-0.0436307		cancer prevention	0.028763232284379152		lethal cancers	-0.0204436
parasite trypanosoma cruzi	-0.0280293		uveal melanoma	-0.0436307		endocrine sensitivity	0.028763232284379152		cutaneous tcell lymphoma	-0.0203467
parasitic nematode infection	-0.0280293		ischemic injury	-0.0436307		aggressive cancer	0.028763232284379152		distal myopathy	-0.0203467
cancerous prostate	-0.0280293		hiv	-0.0436307		vascular disease	-0.0287559		molecular defect	-0.0203443
cf	-0.0280293		atherosclerotic plaque	-0.0436307		human disease	-0.0287454		noninfected samples	-0.0203316
segmental congenital scoliosis	-0.0280293		alcoholics	-0.0436307		bone metabolism	0.0287347		suppressive activity	-0.0203051
combat prostate cancer	-0.0280293		tumour-suppressive9-11	-0.0436307		loss of function studies	-0.0284653		obese	0.0201424
atlas prostate adenocarcinoma	-0.0280293		anemias	-0.0436307		ovarian stimulation	0.0284591		chronic liver injury	-0.0201119
hypercalcemia	-0.0280293		advanced prostate cancers	-0.0436307		oral tongue squamous cell carcinoma	-0.028399		leukemia cells	-0.0201119
autoimmune thyroid disease	-0.0280293		alls	-0.0436307		juvenile myelomonocytic leukemia	-0.0282576		bacterial infections	-0.0201044
gingivalis infection	-0.0280293		amaurosis fugax	-0.0436307		ependymoma	-0.0282362		malignant tcell	-0.0200763
gingivalis-infected	-0.0280293		anaplastic large cell lymphoma	-0.0436307		acute promyelocytic leukemia	0.028118079373951936		disease initiation	-0.0200456
prostate carcinoma	-0.0280293		tubular atrophy	-0.0436307		myeloma bone disease	-0.0281097		endoplasmic reticulum stress response	-0.0199758
tumorigenicity of ovarian cancer	-0.0280293		intestinal metaplasia	-0.0436307		colorectal cancer	0.028103962826319235		embryonic stem cell	0.0199287
loss of pluripotency	-0.0280293		invasive	-0.0436307		type 1 diabetes mellitus	-0.0280415		cancer related deaths	-0.0199232
leigh syndrome	-0.0280293		latent tuberculosis infection	-0.0436307		ovarian carcinoma	0.027993091465562267		clinical tumor regression	-0.0199197
migratory glioma	-0.0280293		alcohol use disorders	-0.0436307		malignancies	-0.027945		tumor cellintrinsic	-0.0199197
mitochondrial damage	-0.0280293		acute t-cell lymphoblastic leukemia	-0.0436307		burkitt lymphoma	-0.0277708		patientderived tumors	-0.0199197
metastases of esophageal carcinoma	-0.0280293		#NAME?	-0.0436307		epithelial tumors	0.027757643821252766		residual tumors	-0.0199197
colon tumorigenesis	-0.0280293		kidney diseases	-0.0436307		stress response	-0.0277391		mutant melanoma	-0.0199197
lymphatic filariasis	-0.0280293		xp	-0.0436307		dna synthesis	-0.0277181		tumor cellintrinsic reprogramming	-0.0199197
urethral defects	-0.0280293		keratoconus	-0.0436307		dysplastic	-0.0275506		uninfected	-0.0198202
osteonecrosis	-0.0280293		wound	-0.0436307		hdacs	-0.0275048		hematopoietic malignancy	-0.0197906
cell injury	-0.0280293		wilms tumors	-0.0436307		metastatic disease	0.0274915		mockinfected samples	-0.0197876
aggressive large b-cell lymphoma	-0.0280293		uti	-0.0436307		chronic hepatitis c	-0.0273845		tumorinitiating	0.0197561
kaposi sarcoma herpesvirus (kshv) infection	-0.0280293		xeroderma pigmentosum group d	-0.0436307		septic shock	-0.0273006		anticancer therapies	0.0197561
a prostate cancer	-0.0280293		active tuberculosis	-0.0436307		colon cancer	0.0272767		protein kinase c activating tumor promoter 12otetradecanoylphorbol13acetate	-0.0197455
decreased myocardial blood supply	-0.0280293		urinary tract infection	-0.0436307		autism spectrum disorder	-0.0272457		chmp2bdependent frontotemporal dementia	-0.0197455
tumor carcinogenesis	-0.0280293		allergic inflammatory disorder	-0.0436307		acne lesions	-0.0272204		childhood brain tumours	-0.0197455
sensory neuron loss	-0.0280293		allergic inflammatory disease	-0.0436307		damage	-0.0272014		childhood acute myeloid leukemia	-0.0197455
valve heart disease	-0.0280293		allergic inflammatory	-0.0436307		metabolic disorders	0.0270078		childhood arthropathy	-0.0197455
a failure	-0.0280293		allergic inflammation	-0.0436307		depressive disorder	-0.0269012		chemotherapyinduced toxicities	-0.0197455
valvular heart diseases	-0.0280293		kidney renal clear cell carcinoma	-0.0436307		tumorassociated macrophages	-0.0268166		tissue disinfection	-0.0197455
impaired tumor	-0.0280293		acute leukemias	-0.0436307		bone marrow stromal cell lines	-0.0267793		general stress response	-0.0197455
embryonic skeletal system	-0.0280293		xeroderma pigmentosum	-0.0436307		retinal ganglion cells	-0.026774		chd8 protein	-0.0197455
sah-bcl9	-0.0280293		x-linked agammaglobulinemia	-0.0436307		hhv8 infection	-0.026774		childhood cancer	-0.0197455
mscs osteogenesis	-0.0280293		mucopolysaccharidosis i.	-0.0436307		pulmonary metastasis	-0.026774		chd8bound genes	-0.0197455
mitochondrial metabolism disorder	-0.0280293		mrt	-0.0436307		cancer therapy	0.0266756		primary leukemia	-0.0197455
address prostate cancer	-0.0280293		maturity onset diabetes of the	-0.0436307		laboratory	0.0266653		primary leukemias	-0.0197455
metastatic prostate cancer	-0.0280293		mantle cell lymphoma	-0.0436307		loss	0.026625444785791774		primary bone cancer	-0.0197455
tt	-0.0280293		mania	-0.0436307		pancreatic cancer	0.02651		primary biliary cirrhosis	-0.0197455
tuberculosis infection	-0.0280293		psoriatic arthritis	-0.0436307		osteogenic	-0.0264913		primary prostate carcinomas	-0.0197455
invasion of prostate cancer	-0.0280293		pulmonary infections	-0.0436307		malignant progression	0.026461834797547122		primary adult	-0.0197455
aggressive mantle cell lymphoma	-0.0280293		pterygium	-0.0436307		uninfected controls	-0.0264291		spina laboratory	-0.0197455
aggressive mantle cell lymphomas	-0.0280293		bicuspid aortic valves	-0.0436307		cutaneous squamous cell carcinoma	-0.026425		gastrointestinal toxicity	-0.0197455
aggressive pca	-0.0280293		prostate, breast, bladder and salivary-gland tumours3-8	-0.0436307		lung cancer	-0.026401		gcinduced reporter activity	-0.0197455
male cancer	-0.0280293		pterygia	-0.0436307		insulin	-0.0263807		gcinduced activity	-0.0197455
lung adenocarinomas	-0.0280293		psychiatric disorders	-0.0436307		hepatitis c virus	0.026299747820203508		inflammationrelated	-0.0197455
cord blood t	-0.0280293		cerebral disorders	-0.0436307		tumor suppressors	-0.0262949		inflammationimmune response	-0.0197455
congenital scoliosis	-0.0280293		gm	-0.0436307		adenocarcinoma	-0.0262933		inflammationdriven	-0.0197455
absence of dendritic cell infection	-0.0280293		genetic autosomal disease	-0.0436307		bone metastasis	0.0262287		influenza a virusinfected lung epithelial a549 cells	-0.0197455
hypospadias	-0.0280293		gist tumor	-0.0436307		lactic acidosis	0.0262287		influenzainfection	-0.0197455
respiratory conditions	-0.0280293		gist	-0.0436307		glioma patients	-0.0261686		influenzainfected target cells	-0.0197455
rheumatic diseases	-0.0280293		glomerular diseases	-0.0436307		glioma stem cells	0.026161		influenzainfected human alveolar epithelial a549 cells	-0.0197455
hyperactivity	-0.0280293		calcification	-0.0436307		arrested	0.026155585461633758		influenzainfected cells	-0.0197455
lung injury	-0.0280293		flc	-0.0436307		immortalization	0.026155585461633758		influenza virusinfected human lung epithelial a549 cells	-0.0197455
aggressive lymphoma	-0.0280293		fl-hcc	-0.0436307		glioma cell line	0.026155585461633758		cell renal cell carcinoma	-0.0197455
tll	-0.0280293		frda	-0.0436307		physical activity	-0.0260979		primary tumor sample	-0.0197455
tnf	-0.0280293		cardiomyocyte death	-0.0436307		viremia	-0.026028		influenza infectionmediated increase	-0.0197455
ali	-0.0280293		castration-resistant prostate adenocarcinoma	-0.0436307		leukemic cells	-0.0260191		tpc1 thyroid cancer	-0.0197455
heart diseases	-0.0280293		castration-resistant pca	-0.0436307		myotubes	-0.0259187		premalignant skin	-0.0197455
heart valve disorder	-0.0280293		cartilage degeneration	-0.0436307		tcell acute lymphoblastic leukemias	-0.025841		transcriptional arrest	-0.0197455
hearing impairment	-0.0280293		prostate oncogenesis	-0.0436307		colony formation	0.025827095507684587		distal lung diseases	-0.0197455
coronavirus disease	-0.0280293		genetic disorder	-0.0436307		tumor specimens	-0.025815		gainoffunction activity	-0.0197455
metastatic pca	-0.0280293		mdss	-0.0436307		psychiatric diagnosis	-0.0257673		disseminated tumour cells	-0.0197455
ferroptosis and malignant phenotypes of prostate cancer	-0.0280293		male excess	-0.0436307		psychiatric disorders	-0.0257673		preleukemic initiation	-0.0197455
remodelling	-0.0280293		malignant rhabdoid tumor	-0.0436307		psychiatric subjects	-0.0257673		transcriptional factor activity	-0.0197455
non-hodgkin lymphomas	-0.0280293		malignant dilated cardiomyopathy	-0.0436307		psychiatric patients	-0.0257673		sphingolipid pathway	-0.0197455
invasive tumors	-0.0280293		male-related reproductive disorders	-0.0436307		cancer research	0.025756797402072668		gastric epithelial cells	-0.0197455
lncap prostate cancer	-0.0280293		immune-mediated disorders	-0.0436307		lung adenocarcinoma	-0.0257493		gastric cell	-0.0197455
aids	-0.0280293		immune deficiency	-0.0436307		tumour	0.025637673743501885		gastric carcinomas	-0.0197455
auditory neuropathy	-0.0280293		muscle	-0.0436307		nonsmall cell lung cancer	-0.0255505		gastroenteropancreatic neuroendocrine tumors	-0.0197455
birth defects	-0.0280293		mucopolysaccharidosis type i	-0.0436307		malignant mesothelioma	-0.0255329		insulinsensitizing	-0.0197455
malignant lymphoma	-0.0280293		mdss/mpns	-0.0436307		glioma cells	-0.0253849		insulinsecreting Œ≤ cells	-0.0197455
myocardial necrosis	-0.0279478		tcls	-0.0436307		infected	0.0252846		insulinsecreting √ücells	-0.0197455
deficiency	0.0279478		testicular diseases	-0.0436307		cell backgrounds	-0.0252355		insulinsecreting cell type	-0.0197455
malignancy	0.0277875		t-cell leukemogenesis	-0.0436307		canonical stress signals	-0.0252355		insulinproducing cells	-0.0197455
als	-0.0277729		mps i.	-0.0436307		primary tumor cell	-0.0252355		insulinproducing acells	-0.0197455
metabolic diseases	-0.0277069		mps i	-0.0436307		pyrimidine synthesis pathway	-0.0252355		insulininduced	-0.0197455
acne lesions	-0.0274207		heart tissue inflammation	-0.0436307		primary xenograft tumors	-0.0252355		insulinexpressing cells	-0.0197455
lung cancer	-0.027355		heart looping	-0.0436307		cancer field	-0.0252355		insulin granule	-0.0197455
ovarian tumor	0.0269423		impaired erythropoiesis	-0.0436307		primary tumor tissues	-0.0252355		insulin expressers	-0.0197455
hiv	-0.0268323		cac	-0.0436307		cancer immunity	-0.0252355		insulintransferrinselenium	-0.0197455
skin damage	-0.0267737		squamous cell carcinoma lung tumours	-0.0436307		cancerrelated micrornas	-0.0252355		prespermatogonia	-0.0197455
immunodeficient	-0.0267519		spondyloarthritides	-0.0436307		pulmonary tract infection	-0.0252355		transcription factor activity	-0.0197455
t cell acute lymphoblastic leukemia	-0.0266306		spa	-0.0436307		epididymal genes	-0.0252355		spermatogonia	-0.0197455
skeletal muscle atrophy	-0.0266219		barrett's esophagus	-0.0436307		pulmonary edema	-0.0252355		ganglioneuroblastomas	-0.0197455
intraocular malignancy	0.0265239		bccs	-0.0436307		cancertestis antigens	-0.0252355		spermatogonial development	-0.0197455
psoriasis vulgaris	-0.0265145		t-lymphoblastic leukemia	-0.0436307		stromaltumoral compartment	-0.0252355		integrationdefective	-0.0197455
metastasis of clear cell renal cell carcinoma	-0.0264539		basal cell carcinomas	-0.0436307		pulmonary damage	-0.0252355		promoter activity	-0.0197455
diabetic cardiomyopathy	-0.0263954		bofs	-0.0436307		epithelial dysfunction	-0.0252355		immunerelated disorders	-0.0197455
meningiomas	0.0263808		sjogren's syndrome	-0.0436307		cancerassociated mortality	-0.0252355		immunological dysfunction	-0.0197455
aureus infection	0.0263773		immunodeficient	-0.0436307		pyrimidine nucleotide synthesis	-0.0252355		proleukemic activities	-0.0197455
adenocarcinomas	-0.0263693		bruises	-0.0436307		cancer recurrencerelapse 1	-0.0252355		proliferative disorders	-0.0197455
pulmonary tuberculosis	-0.026206		cancer metastases	-0.0436307		cancer12 lsd1	-0.0252355		proliferative tumor masses	-0.0197455
autism spectrum	-0.0261483		cardiac impairment	-0.0436307		cancer specimen	-0.0252355		cellular metastasis	-0.0197455
stress disorder	-0.0261483		cardiac fibrosis	-0.0436307		cancerrelated fatigue	-0.0252355		diffuse large bcell lymphoma	-0.0197455
autism-cognition proteins	-0.0261483		cardiac disease	-0.0436307		dystrophic epidermolysis bullosa	-0.0252355		diffuse gastric cancer	-0.0197455
autism-cognition	-0.0261483		rars-t	-0.0436307		synaptic activity	-0.0252355		differential tumor	-0.0197455
asd cognitive	-0.0261483		rars associated with thrombocytosis	-0.0436307		endothelial lipase	-0.0252355		tissue tumors	-0.0197455
cognitive disorder	-0.0261483		cardiac dilation	-0.0436307		invasive cases	-0.0252355		prostate adnocarcinoma	-0.0197455
pervasive developmental disorder	-0.0261483		t-cell lymphomas	-0.0436307		prostate adenocarcinomas	-0.0252355		immune recognition	-0.0197455
cognitive deficits of asd	-0.0261483		carcinoid disease	-0.0436307		proteinactivity	-0.0252355		immortalized ntert2g	-0.0197455
hepatitis-b virus and hepatitis-b virus-associated hepatocellular carcinoma	-0.0260247		motoneuron loss	-0.0436307		lesional region	-0.0252355		immortalized melanocytes	-0.0197455
function abnormalities	-0.0260247		head and neck squamous cell carcinoma	-0.0436307		synergistic activity	-0.0252355		tlineage differentiation arrest	-0.0197455
injury and abnormalities, gastrointestinal disease	-0.0260247		head and neck squamous carcinoma	-0.0436307		protumorigenic functions	-0.0252355		immune homeostasis	-0.0197455
hepatitis to cirrhosis	-0.0260247		brain asymmetry	-0.0436307		castration tumors	-0.0252355		prostatecancer biology	-0.0197455
hepatic system disease	-0.0260247		refractory anemia	-0.0436307		cauda epididymidis	-0.0252355		immortalized bcells	-0.0197455
hepatitis delta virus (hdv) infection	-0.0260247		respiratory diseases	-0.0436307		invasive samples	-0.0252355		immortalied	-0.0197455
hepatitis b associated hepatocellular carcinoma	-0.0260247		renal clear cell carcinoma	-0.0436307		prothrombin activity	-0.0252355		promyelocytic leukemia protein	-0.0197455
hepatomas	-0.0260247		rfsgs	-0.0436307		emphysematous lesions	-0.0252355		infectionlinked	-0.0197455
hccs	-0.0260247		carcinoid syndrome	-0.0436307		protein activity	-0.0252355		cellmediated human diseases	-0.0197455
primary liver carcinoma	-0.025901		hypoxic	0.0434195		migraine	-0.0252355		proangiogenic hypoxia	-0.0197455
ataxia telangiectasia	0.0258902		infectious disease	-0.0433334		embryonal tumor	-0.0252355		cell wall glycopeptidolipids	-0.0197455
reticuloendotheliosis	-0.0258743		t-cell acute lymphoblastic leukemia	-0.0432433		embryonic cell	-0.0252355		infectedcell	-0.0197455
ptc	0.0258435		leukaemia	0.0429058		embryonic studies	-0.0252355		infection cells	-0.0197455
prostate stroma	-0.0258392		b-all	-0.0427306		endocarditis	-0.0252355		impairments	-0.0197455
liver metastases	0.025825		metastatic	0.0425754		prostate tumor cells	-0.0252355		cellular lipid	-0.0197455
hiv-associated encephalitis	-0.0258127		erythropoiesis	-0.0422734		prostate intraepithelial neoplasia	-0.0252355		cellular backgrounds	-0.0197455
hive	-0.0258127		gastric cancer	0.0422449		systemic cancer	-0.0252355		programmed cell death	-0.0197455
hiv-infected	-0.0258127		inflammation	-0.0420008		prognosis tumors	-0.0252355		gene adenomatous	-0.0197455
neurological impairment	-0.0258127		adenomas	0.0417951		lentivirus infection	-0.0252355		round virus infection	-0.0197455
immunodeficiency virus-1 (hiv-1)-associated neurodegenerative disorder	-0.0258127		atopic dermatitis	-0.0414766		ebvinfected lymphoma cells	-0.0252355		programmed death1	-0.0197455
hand	-0.0258127		heart disease	-0.0412396		ebvinfection	-0.0252355		coronary artery calcification	-0.0197455
neighbor of breast cancer	-0.0257774		synucleinopathies	-0.0407089		economic losses	-0.0252355		hemorrhagic fever	-0.0197455
hepatitis b virus-positive hepatocellular carcinoma	-0.0257774		tumors	0.0404311		psychiatric illness	-0.0252355		glass coverslips	-0.0197455
t-cell leukemia/lymphoma	-0.0257774		sz	-0.0402439		cardiomyopathic hearts	-0.0252355		rift valley fever virus	-0.0197455
digeorge syndrome	-0.0257774		myeloid leukemia	-0.0402012		cd8 tcell dysfunction	-0.0252355		hematopoietic disorders	-0.0197455
non-small cell lung carcinoma	-0.025745		prostate adenocarcinoma	-0.0402012		ecmediated tumor	-0.0252355		gleasonscore matched tumor	-0.0197455
melanomas	-0.0257005		thrombosis	-0.0401816		t1 high grade tumor type	-0.0252355		core essential processes	-0.0197455
asthma to lung cancer	-0.0256891		type 2 diabetes	-0.0399466		epididymal gene	-0.0252355		hepatitis c virus background	-0.0197455
embryonic leucine zipper	-0.0256891		metabolic syndrome	0.0398434		epididymal functions	-0.0252355		hepcidin promoter activity	-0.0197455
actinic keratosis	-0.0256558		acute lymphoblastic leukaemia	-0.0391621		epididymal	-0.0252355		hepatocellular carcinoma cells	-0.0197455
ak	-0.0256558		diabetes	-0.0385396		early diabetes	-0.0252355		hepatotoxicity	-0.0197455
system lupus erythematosus	0.0256183		leukemic	-0.0383683		t cell lymphoblastic leukemia	-0.0252355		heme homeostasis	-0.0197455
eighth	-0.0256096		chronic lymphocytic leukemia	-0.0382176		castration tumor	-0.0252355		hepatic fibrogenesis	-0.0197455
acne lesion	-0.0256096		cll	-0.0382158		pseudomonas aeruginosa pulmonary tract infection	-0.0252355		global lipid profiles	-0.0197455
sleep disturbances	-0.0255478		liver cancers	-0.038086		enhancer state activity	-0.0252355		hdmxhdm2	-0.0197455
non-obesity	-0.0255478		neoplasia	0.0378416		epanechikov neighborhood kernel	-0.0252355		hdf strains	-0.0197455
prediabetes	-0.0255478		oncogenesis	-0.0376635		envelopedefective gfpencoding	-0.0252355		hdm2	-0.0197455
ovarian masses	0.0254934		crc	0.037541		cardiovascular mortality	-0.0252355		hdmx	-0.0197455
intracranial aneurysm rupture	0.02549		mitochondrial dysfunction	0.037092		proliferationarrested	-0.0252355		hdlec	-0.0197455
retinoblastoma (prb) tumor	-0.025486		rcc	-0.0368999		proliferative activity	-0.0252355		hematopoietic cancers	-0.0197455
sclc	-0.0254378		glioma	-0.0368547		psychiatric condition	-0.0252355		global cancer	-0.0197455
hbv-infected human liver cancer	-0.0253888		t2d	-0.0366803		curing ovarian cancer	-0.0252355		heavy pigmentation	-0.0197455
hbv-liver cancer	-0.0253888		infected	-0.0366285		s mitis	-0.0252355		steroid metabolism	-0.0197455
cerebrovascular embolism	-0.0253624		clear cell renal cell carcinoma	-0.0362526		metastatic cervical cancer	-0.0252355		death receptor signaling pathway	-0.0197455
malignant carcinoma	-0.0253339		hematologic tumor	-0.0362443		skeletal muscle hypertrophy	-0.0252355		t cruziinfection	-0.0197455
refractory lymphomas	-0.025327		rars	-0.0354948		cyclin dactivity	-0.0252355		highdimensional technologies √¢‚Ç¨	-0.0197455
t-cell leukemia	-0.0253248		refractory anemia with ring sideroblasts	-0.0354709		csbnull uvsensitive syndrome cells	-0.0252355		germinal center failure	-0.0197455
synovitis	0.025313		myotonic dystrophy	0.0352529		sin3hdac complex	-0.0252355		contractile activity	-0.0197455
malignant tumors	0.0252871		zikv infection	0.0352529		singlecellderived colonies	-0.0252355		contractile myotubes	-0.0197455
osteoporosis and skeletal metastases	-0.025274		diffuse large b cell lymphoma	0.0352353		cmlipscs	-0.0252355		constitutive activity	-0.0197455
sclerosis skin	-0.0252564		alcl	-0.0350382		simpsongolabibehmel syndrome	-0.0252355		congenital fibrosarcoma	-0.0197455
ssc	-0.0252564		jia	-0.0347572		cultured a549 lung cancer	-0.0252355		hip osteoarthritis	-0.0197455
rfs	0.0252311		t2d.	-0.0347184		dc infection	-0.0252355		genotoxicity	-0.0197455
acne vulgaris	-0.0252299		mtb infection	-0.0340647		meningitis	-0.0252355		congenital myopathy	-0.0197455
mesenchymal tumors	-0.0252061		ad	-0.0331365		langerhans dendritic cell	-0.0252355		congenital neurodegenerative disorders	-0.0197455
lung disorders	-0.0252034		advpc	-0.0324994		cistromeactivity	-0.0252355		highrisk tumors	-0.0197455
metastasis of nasopharyngeal carcinoma	-0.0250886		immune-related diseases	-0.0323503		danafarber cancer institute microarray core facility for hybridyzation	-0.0252355		steroid synthesis	-0.0197455
hypo-hgs	-0.0250886		viral	-0.032307		chronic gvhd	-0.0252355		t cellpromoted tumor ferroptosis	-0.0197455
malignancy tumors	-0.0250886		neuroendocrine	-0.0322802		circulatory disorders	-0.0252355		genomically quiet cancers	-0.0197455
hyper-lgs	-0.0250886		fragile x syndrome	-0.0322595		rip1 activity	-0.0252355		hestopancreatic endoderm	-0.0197455
serous tumors of the ovary	0.0250798		virus infection	-0.0322453		chronic respiratory diseases	-0.0252355		hereditary familial adenomatous polyposis	-0.0197455
atlas uterine corpus endometrial carcinoma	0.0250798		neurodevelopmental disorders	-0.03222		deadliest cancers	-0.0252355		cooperative activity	-0.0197455
hepatitis c virus-infected	0.0250798		mammary tumorigenesis	-0.0322013		chronic pancreatitis	-0.0252355		rigid substrates	-0.0197455
idiopathic dilated cardiomyopathy	0.0250798		neurodegenerative diseases	-0.0321271		chronic pa poisoning	-0.0252355		syndromic autism	-0.0197455
immunogenic cell death	0.0250798		airway disease	-0.0321019		dcbased cancer	-0.0252355		synovial sarcoma cells	-0.0197455
short stature, ovarian failure	0.0250798		mpnst	-0.0319528		langerhans dendritic cell differentiation	-0.0252355		germline seminoma	-0.0197455
skeletal dysfunction	0.0250798		myeloid and lymphoid malignancies	-0.0319528		cystic fibrosis disease	-0.0252355		control infection	-0.0197455
skeletal disease	0.0250798		malignant peripheral nerve sheath tumors	-0.0319528		skeletal myopathies	-0.0252355		crisprcas9 infected	-0.0197455
fibrotic skin diseases	0.0250798		mpnsts	-0.0319528		rpmi8226 human multiple myeloma cell line	-0.0252355		subcutaneous xenograft tumor model	-0.0197455
arg-centric disease	0.0250798		gastroenteropancreatic neuroendocrine tumors	-0.0318037		damages	-0.0252355		subclinical atherosclerosis	-0.0197455
squamous cell carcinoma via	0.0250798		gep-net	-0.0318037		metastatic prostate cancer	-0.0252355		reverse diabetes	-0.0197455
ferroptosis in breast cancer	0.0250798		gep-nets	-0.0318037		rnf2mediated invasive behavior	-0.0252355		h1 human embryonic stem cell line	-0.0197455
scd	0.0250798		breast and endometrial cancer	0.0315056		sleep recovery	-0.0252355		respiration impairment	-0.0197455
skeletal abnormalities	0.0250798		brca	0.0315056		cytolytic activity	-0.0252355		reversible antigen loss	-0.0197455
signature predicts ovarian cancer metastasis	0.0250798		maternal infection	0.0315056		clear cell renal carcinoma	-0.0252355		cytoskeletal defect	-0.0197455
rv heart failure	0.0250798		breast cancer brain metastases	0.0315056		sleep loss	-0.0252355		cytokineinduced inflammation	-0.0197455
atlas-breast cancer	0.0250798		breast-tumor	0.0315056		sleep deprivation	-0.0252355		√£√øarrestin signalling	-0.0197455
lung metastases	0.0250798		breast and ovarian cancer	0.0315056		sezary syndrome	-0.0252355		noncancer tissues	-0.0197455
lymphangioleiomyomatosis	0.0250798		breast cancer lung metastasis	0.0315056		complex diabetes	-0.0252355		epidermal homeostasis	-0.0197455
lymph node metastasis in epithelial ovarian cancer	0.0250798		mccs	0.0315056		complex endocrine	-0.0252355		non tumour cells	-0.0197455
lung-metastasizing neoplasm	0.0250798		breast cancer-	0.0315056		selective pressures	-0.0252355		group 3 medulloblastoma	-0.0197455
cscc tumor	0.0250798		breast carcinoma cancer	0.0315056		seg1 esophageal adenocarcinoma cells	-0.0252355		group 3 medulloblastoma cell line	-0.0197455
corpus endometrioid adenocarcinoma	0.0250798		idc lesions	0.0315056		controlled feedback	-0.0252355		group 3 tumors	-0.0197455
malignant ovarian tumor	0.0250798		idc	0.0315056		selfproliferative activity	-0.0252355		gtpase activity	-0.0197455
aneuploidy generates proteotoxic stress	0.0250798		hio-tesi	0.0315056		serum free culturederived colonyforming unitmonocytes	-0.0252355		growthsuppressive activity	-0.0197455
tam-resistant breast cancer	0.0250798		high-grade serous carcinomas	0.0315056		sertolicellonly syndrome	-0.0252355		retinopathy	-0.0197455
tam cytotoxicity	0.0250798		hyperglycemia	0.0315056		septicemic gbs	-0.0252355		retardation	-0.0197455
flaccid paralysis	0.0250798		hgsoc tumors	0.0315056		septicemia	-0.0252355		retinoic acid receptor activity	-0.0197455
flaccid muscle paralysis	0.0250798		hyperinflammatory conditions	0.0315056		sexual differentiation	-0.0252355		retinal pigment epithelial	-0.0197455
functional liver t-ic	0.0250798		hlscc	0.0315056		septicaemia	-0.0252355		retinoblastomabinding protein 4	-0.0197455
cornelia de lange syndrome	0.0250798		hormone-responsive cancers	0.0315056		serum deprivation	-0.0252355		growth factor activity	-0.0197455
subtype of ovarian cancer	0.0250798		hormone resistance	0.0315056		metastases suppressor	-0.0252355		da neuronal cell	-0.0197455
subtle deficiencies	0.0250798		hormone receptor-	0.0315056		sc19 infection	-0.0252355		hbvinfected	-0.0197455
autoimmune encephalomyelitis	0.0250798		bcp-all	0.0315056		covariance	-0.0252355		glucagonproducing pancreatic acells	-0.0197455
serous ovarian tumors	0.0250798		breast-cancer	0.0315056		cold 1x phosphate buffered saline	-0.0252355		harbor laboratory	-0.0197455
tam-resistant invasive lobular breast cancer	0.0250798		benign tumors	0.0315056		coagulation	-0.0252355		hdr	-0.0197455
drug-resistant ovarian cancer	0.0250798		benign follicular thyroid adenoma	0.0315056		kucap2 tumors	-0.0252355		health impacts	-0.0197455
drug sensitivity in ovarian cancer	0.0250798		benign disease	0.0315056		cockayne syndrome	-0.0252355		hdacis	-0.0197455
dnasei hypersensitive	0.0250798		blbc	0.0315056		laboratory features	-0.0252355		renal clear carcinoma cells	-0.0197455
dysfunctional adipose tissue links obesity	0.0250798		bladder cancers	0.0315056		coagulationinflammation circuitry	-0.0252355		hcmvinfected	-0.0197455
impaired function cytotoxic t	0.0250798		bone	0.0315056		coagulation factor ii receptorlike 2	-0.0252355		glucose metabolism disorder	-0.0197455
checkpoint deficiency	0.0250798		serous tubal intra-epithelial carcinoma	0.0315056		laboratory fasted	-0.0252355		h9 embryonic stem cell	-0.0197455
numerous malignancies	0.0250798		serous ovarian cancer	0.0315056		sarcoma therapy	-0.0252355		h5n1infected	-0.0197455
breast cancer brain metastases	0.0250798		sickle	0.0315056		saul and joyce brandman breast cancer center	-0.0252355		h1n1infected cells	-0.0197455
polyploidy	0.0250798		bacterial infections	0.0315056		metastasisdriving gene	-0.0252355		h1n1 infection	-0.0197455
sporadic tumors	0.0250798		b-cell neoplasms	0.0315056		corneal translucency	-0.0252355		cytosolic recognition	-0.0197455
brain tumours	0.0250798		basal breast cancer	0.0315056		corneal surface	-0.0252355		stressed conditions	-0.0197455
polyploidy through cytokinesis failure	0.0250798		breast and ovarian cancers	0.0315056		corneal stroma	-0.0252355		glycolytic warburg metabolism	-0.0197455
precancerous lesion	0.0250798		bclm	0.0315056		corneal endothelial cells	-0.0252355		stressinduced senescent cells	-0.0197455
preterm labor	0.0250798		hg-dcis lesions	0.0315056		corneal endothelial cell lines	-0.0252355		stressregulated endothelial transcriptomes	-0.0197455
ovarian low malignant	0.0250798		hg-dcis	0.0315056		corneal	-0.0252355		rib lesion	-0.0197455
ovarian epithelial carcinoma	0.0250798		herpes virus 1 infection	0.0315056		klinefelters syndrome	-0.0252355		rheumatoid factors	-0.0197455
ovariy tissue and ovarian cancer	0.0250798		mhcii deficiency	0.0315056		cop1 deficiency	-0.0252355		glycerolipid biosynthesis	-0.0197455
ovaries and ovarian cancer	0.0250798		metastasized	0.0315056		metabolic disease	-0.0252355		stressinduced	-0.0197455
ovarian cancer tumors	0.0250798		miscarriages	0.0315056		metabolic deterioration	-0.0252355		stressinduced chaperone protein	-0.0197455
polycystic ovary syndrome (pcos) and ovarian cancer	0.0250798		migraine	0.0315056		short hairpin against	-0.0252355		rhinovirusinduced asthma	-0.0197455
autoimmune disease-related	0.0250798		microcephaly3-9	0.0315056		shockwaveinduced	-0.0252355		human papillomavirus type	-0.0197455
squamous cell carcinoma metastasis	0.0250798		mitochondrial function	0.0315056		shockwave	-0.0252355		human papillomaviruses	-0.0197455
squamous cell carcinoma and endocervical adenocarcinoma	0.0250798		mitochondrial dna abnormalities	0.0315056		core symptoms	-0.0252355		classswitching	-0.0197455
dysfunctional	0.0250798		mitochondrial apoptosis	0.0315056		mesenchymal state of cancer cells	-0.0252355		cisregulatory activity	-0.0197455
metastasis in ovarian cancer	0.0250798		mm disease	0.0315056		colon 3	-0.0252355		human uterus	-0.0197455
malignant behaviors of cancer	0.0250798		mitotic abnormalities	0.0315056		collagen synthesis	-0.0252355		human stress response	-0.0197455
malignant breast cancer	0.0250798		mitochondrial rna	0.0315056		colorectal	-0.0252355		chronic lcmv infection	-0.0197455
malaria parasite	0.0250798		mb	0.0315056		colony region	-0.0252355		putative tumor suppressor proteins	-0.0197455
cocaine-addiction	0.0250798		gynaecologic malignancy	0.0315056		colony assays	-0.0252355		hurler syndrome	-0.0197455
metabolic features of breast cancer brain metastases	0.0250798		cancer aggressiveness	0.0315056		dna lesions	-0.0252355		human epididymis epithelium	-0.0197455
metastases of the aggressive cancer	0.0250798		cardiac stress and failure	0.0315056		steatosisinducing compound	-0.0252355		human fetal pancreas	-0.0197455
metastases of serous ovarian cancer	0.0250798		cardiac stress	0.0315056		cellular dna damage response	-0.0252355		human gastric carcinoma	-0.0197455
metastases of breast cancer	0.0250798		cardiac hypertrophy	0.0315056		cellular hypoxia	-0.0252355		human melanoma cell lines	-0.0197455
metabolic bone disease	0.0250798		respiratory infection	0.0315056		cellintrinsic recognition	-0.0252355		human liposarcoma	-0.0197455
malarial pigment	0.0250798		reproductive failure	0.0315056		stemlike gliomapropagating cells	-0.0252355		human liver hepatocarcinoma	-0.0197455
malarial anemia	0.0250798		retinal and macular diseases	0.0315056		lc sciences laboratories	-0.0252355		human dilated cardiomyopathy	-0.0197455
drug-sensitive breast cancer	0.0250798		retinal and macular degeneration	0.0315056		rasmutated lung cancer	-0.0252355		teratomaderived fibroblasts	-0.0197455
dyspareunia	0.0250798		respiratory tract infections	0.0315056		ras activity	-0.0252355		human fibrosarcoma	-0.0197455
meoc	0.0250798		respiratory melioidosis	0.0315056		distal colon	-0.0252355		human embryonic carcinoma	-0.0197455
colon	0.0250798		brain metastases	0.0315056		dld1 colon cancer	-0.0252355		human embryonic stem cellderived	-0.0197455
fs	0.0250798		brain cancers	0.0315056		central carbon metabolism	-0.0252355		rna recognition motif	-0.0197455
gastric carcinomas	0.0250798		bone tumors	0.0315056		standard cancer stem cell	-0.0252355		human cutaneous melanomas	-0.0197455
human illness botulism	0.0250798		h	0.0315056		stagespecific embryonic antigen 3	-0.0252355		human choriocarcinoma	-0.0197455
human hepatocellular carcinoma	0.0250798		breast tumour	0.0315056		distal myopathy	-0.0252355		human monocytic leukemia	-0.0197455
burkitt lymphoma	0.0250798		breast tam	0.0315056		cerebrovascular disease	-0.0252355		human myeloid leukemia	-0.0197455
endometriosis lesions outside the uterus	0.0250798		rif	0.0315056		redcell aplasia	-0.0252355		dermal fibrosis	-0.0197455
ebv	0.0250798		rhinosinusitis	0.0315056		reference laboratory strain h37rv	-0.0252355		human hepatocellular carcinoma	-0.0197455
host cell glucose metabolism	0.0250798		rna virus infection	0.0315056		cellular pluripotency	-0.0252355		psoriasislike inflammation	-0.0197455
human breast cancers	0.0250798		salmonella infection	0.0315056		dld1derived colon cancer	-0.0252355		pseudovirus infection	-0.0197455
malignant tumour	0.0250798		sccs	0.0315056		recessive dystrophic epidermolysis bullosa	-0.0252355		rnasefree water	-0.0197455
hashimoto thyroiditis	0.0250798		benign breast lesions	0.0315056		recessive motor neuron disease	-0.0252355		thermoswitching	-0.0197455
glucose breast cancer	0.0250798		holoprosencephaly	0.0315056		streptococcus mitis	-0.0252355		chromatin remodelling complex	-0.0197455
intra-tumoral	0.0250798		hnspcs	0.0315056		cell deathinducing def45like effector b	-0.0252355		idua deficiency	-0.0197455
invasion of ovarian cancer	0.0250798		hr)-hpv carcinogenesis	0.0315056		druginduced acute liver failure	-0.0252355		idiopathic nonsyndromic xlinked	-0.0197455
invasive breast cancers	0.0250798		hpv-infected	0.0315056		irreversible proliferative arrest	-0.0252355		chordoma cell	-0.0197455
lncrnas in ovarian cancer	0.0250798		hpv infections	0.0315056		drug abuse	-0.0252355		chordoma tumors	-0.0197455
lpd	0.0250798		medulloblastoma	0.0315056		irreversible blindness	-0.0252355		chorioncarcinoma cell line	-0.0197455
low-risk ovarian cancer	0.0250798		hepatocellular cancer	0.0315056		druginduced liver steatosis	-0.0252355		chordoma cells	-0.0197455
loss of the cancer	0.0250798		merkel cell polyomavirus	0.0315056		irradiationinduced skin damage	-0.0252355		cholesterol synthesis genes	-0.0197455
aggressive type of breast cancer	0.0250798		mental retardation	0.0315056		med23deficiency	-0.0252355		thrombotic coronary events	-0.0197455
virus infections	0.0250798		melioidosis	0.0315056		stress response genes	-0.0252355		thrombocytosis	-0.0197455
immunodeficiency virus (hiv) virions	0.0250798		metabolic disease	0.0315056		stress kinase	-0.0252355		chordoma	-0.0197455
condylomata acuminata	0.0250798		mesenchymal carcinoma	0.0315056		stress design	-0.0252355		protumorigenic function	-0.0197455
condylomata	0.0250798		metastasis of npc	0.0315056		stress signals	-0.0252355		hypoxia sensing probe	-0.0197455
atlas (tcga)-ovarian cancer	0.0250798		metastasis of gc	0.0315056		stressrelated genes	-0.0252355		pulmonary infections	-0.0197455
stage ovarian cancer	0.0250798		metastasis of crc	0.0315056		du145 prostate cancer	-0.0252355		hypoxic endothelium	-0.0197455
deafness disrupts mitochondrial	0.0250798		hematological and other cancers	0.0315056		stressactivated protein kinases	-0.0252355		hypothyroidism	-0.0197455
damage stress	0.0250798		hematologic and mesenchymal malignancies	0.0315056		cell homeostasis	-0.0252355		hypothalamic organoids	-0.0197455
left ventricular hypertrophy	0.0250798		hepatic cancer	0.0315056		stromal cancer	-0.0252355		hypoxic incubator	-0.0197455
leiomyomas	0.0250798		hematological neoplasias	0.0315056		raji burkitt lymphoma b cells	-0.0252355		chromothripsis	-0.0197455
lung adenocarcinoma tumor	0.0250798		hematological neoplasia	0.0315056		raji burkitt lymphoma	-0.0252355		chronic disorders	-0.0197455
cystitis/bladder pain	0.0250798		hepatocellular carcinoma3	0.0315056		rasactive lung cancer	-0.0252355		hypoxia pathway	-0.0197455
ddp-resistant ovarian cancer	0.0250798		me/cfs	0.0315056		learning deficits	-0.0252355		hyporesponsive	-0.0197455
ddp chemoresistance in ovarian cancer	0.0250798		tumor formation	0.0315056		medical failure	-0.0252355		hyporesponsiveness	-0.0197455
tic in breast carcinoma	0.0250798		alpha1-antitrypsin deficiency	0.0315056		stenosis	-0.0252355		hypersensitivity	-0.0197455
alcoholic diseases	0.0250798		alms	0.0315056		cell renal carcinoma	-0.0252355		detrimental effects	-0.0197455
alcohol abuse	0.0250798		amino acid deficiency	0.0315056		retinal diseases	-0.0252355		chronicbased stress	-0.0197455
tnbc tumors	0.0250798		alstrom syndrome type i	0.0315056		certain cancers	-0.0252355		hyperactive action potential	-0.0197455
tnbc dependencies	0.0250798		anaplastic astrocytoma	0.0315056		melanoma xenograft tumors	-0.0252355		chronic inflammatory disease	-0.0197455
tnbc breast cancer	0.0250798		and retinal	0.0315056		melanomaendothelial cell communication	-0.0252355		developmental neurotoxicity	-0.0197455
luminal b breast cancer	0.0250798		and cardiac complications	0.0315056		melanoma cell line 1205lu	-0.0252355		hypoxic endothelial cells	-0.0197455
cystitis/bladder pain syndrome	0.0250798		age-related bone loss	0.0315056		retinoid dermatitis	-0.0252355		pten cancer res	-0.0197455
endometrioid adenocarcinoma	0.0250798		airway diseases	0.0315056		deprivationinduced cell cycle	-0.0252355		chromatinremodelling	-0.0197455
endometrial disorders	0.0250798		alcoholism	0.0315056		developing diabetes	-0.0252355		hypoxiadependent	-0.0197455
endometrial disorder	0.0250798		invasive ductal carcinoma	0.0315056		developing colon cancer	-0.0252355		hypoxiadependent bmx	-0.0197455
ovarian tumorigenesis	0.0250798		invasive disease	0.0315056		developmental defects	-0.0252355		hypoxiainducible factor 1alpha	-0.0197455
endometriotic lesions	0.0250798		invasive breast carcinoma	0.0315056		chlamydia infection	-0.0252355		hypoxic nk cells	-0.0197455
endometriosis tissues	0.0250798		stic lesions	0.0315056		spermatogonial	-0.0252355		hypoxic response	-0.0197455
palate	0.0250798		ischemia reperfusion injury	0.0315056		chlamydophila pneumoniae	-0.0252355		chromosomal abnormalities	-0.0197455
p-tefb	0.0250798		ischemia	-0.0315056		spermatogonial genes	-0.0252355		hypoxiainduced rna	-0.0197455
ovulation disorders	0.0250798		turner syndrome	0.0315056		developing cancers	-0.0252355		hypoxic tumors	-0.0197455
tuberous sclerosis	0.0250798		low-grade astrocytomas	0.0315056		cholangiocarcinoma	-0.0252355		common cold	-0.0197455
ovarian low malignant potential tumors	0.0250798		loss of articular cartilage	0.0315056		cholesterol biosynthesis	-0.0252355		combined xeroderma pigmentosum xpcockayne syndrome	-0.0197455
endometriosis lesions	0.0250798		lung adenocarcinoma metastasis	0.0315056		respiratory distress syndrome	-0.0252355		rasassociated autoimmune lymphoproliferative syndromelike disease	-0.0197455
osteosarcomas	0.0250798		lung adenocarcinoma lesions	0.0315056		respiratory diseases	-0.0252355		colorectal neoplasms	-0.0197455
osteolysis	0.0250798		lung adc	0.0315056		resource tumor bank	-0.0252355		colorectal adenocarcinoma cell lines	-0.0197455
osteocyte death	0.0250798		luminal breast tumors	0.0315056		mfh tumours	-0.0252355		colon tumor cells	-0.0197455
osteoporotic	0.0250798		luminal bc	0.0315056		dendritic stimulus	-0.0252355		colony formation ability	-0.0197455
osteoporosis symptoms	0.0250798		lung cancer tumors	0.0315056		solid tumours	-0.0252355		dehydration	-0.0197455
hearing loss	0.0250798		lung and liver metastasis	0.0315056		defective b cell	-0.0252355		hnf1a deficiency	-0.0197455
esophageal squamous cell carcinomas	0.0250798		lung adenocarcinoma tumors	0.0315056		chronic mild inflammation	-0.0252355		histiocytic neoplasms	-0.0197455
breast cancer metastasis	0.0250798		lung metastases	0.0315056		deficits	-0.0252355		complex neuropsychiatric disorder	-0.0197455
breast fibroadenoma	0.0250798		apocrine breast cancer	0.0315056		degenerative joint disease	-0.0252355		default back end	-0.0197455
inflammation-associated osteolytic complications of breast cancer	0.0250798		ischemia-reperfusion injury	-0.0315056		dendritesynaptic damage	-0.0252355		defective interfering dilike rnas	-0.0197455
diabetic osteoporosis	0.0250798		zika	0.0315056		chromosome aneuploidy diseases	-0.0252355		hiv1infected	-0.0197455
invasive cervical cancer	0.0250798		actinic keratosis lesions	0.0315056		regulatory activity	-0.0252355		hivassociated emphysema	-0.0197455
invasive lobular cell carcinoma	0.0250798		#ERROR!	0.0315056		squamous cell cancer	-0.0252355		hivinfected cells	-0.0197455
iron metabolism and ovarian cancer	0.0250798		#NAME?	0.0315056		diffuse large bcell lymphoma cell lines	-0.0252355		hlaeexpressing tumor cells	-0.0197455
anovulatory infertility	0.0250798		#ERROR!	0.0315056		charles river laboratory	-0.0252355		degenerative disc disease	-0.0197455
suppresses breast cancer	0.0250798		adenocarcinoma of the pancreas	0.0315056		cflip	-0.0252355		tacute lymphoblastic leukemia	-0.0197455
ts	0.0250798		#ERROR!	0.0315056		ss2 infection	-0.0252355		telencephalon	-0.0197455
aggressivity	0.0250798		addiction	0.0315056		jak kinase activity	-0.0252355		genomewide chd8 binding	-0.0197455
papillary serous ovarian cancer	0.0250798		adc	0.0315056		chinese renal cell carcinoma	-0.0252355		htertimmortalized	-0.0197455
endometriosis conditions	0.0250798		adrenal tumors	0.0315056		diabetes action	-0.0252355		htertimmortalized bj cells	-0.0197455
decreased lung metastases	0.0250798		adipose tissue inflammation	0.0315056		diabetics	-0.0252355		depctreated water	-0.0197455
hallmark of carcinogenesis	0.0250798		adipose inflammation	0.0315056		diagnostic tumor	-0.0252355		depressive phenotypes	-0.0197455
demyelinating autoimmune disease of the cns	0.0250798		adenomatous polyps	0.0315056		diabetes epidemic	-0.0252355		human carcinomas	-0.0197455
obese pcos	0.0250798		labor	0.0315056		childhood kidney neoplasm	-0.0252355		telomerase immortalized human	-0.0197455
obese human liver	0.0250798		irds	0.0315056		melanocyte loss	-0.0252355		tead4mycn positive feedback	-0.0197455
ovarian and ovarian cancer	0.0250798		ks	0.0315056		spondylitis	-0.0252355		dengue virus infection	-0.0197455
aggressive breast and endometrial cancer	0.0250798		knee, hip, or hand oa	0.0315056		dimensional basis of depression	-0.0252355		radiationindependent oxidative damage	-0.0197455
type 2 endometrial cancer	0.0250798		knee and hip osteoarthritic cartilage	0.0315056		melanocytic neoplasms	-0.0252355		cold plasma	-0.0197455
advanced-stage ovarian cancer	0.0250798		kidney stones	0.0315056		melanocyte death	-0.0252355		cold resistant	-0.0197455
endometriosis gse141549	0.0250798		left ventricle remodeling	0.0315056		aidsdefining lymphoma	-0.0252355		cold treatment	-0.0197455
tumor behaviors	0.0250798		laminopathies	-0.0315056		hescassociated pluripotency	-0.0252355		hpvrelated tumors	-0.0197455
obese polycystic ovary syndrome	0.0250798		type 2 diabetic	0.0315056		herpesvirus8 infection	-0.0252355		hpvrelated oropharyngeal squamous cell carcinoma	-0.0197455
cardiac disease	0.0250798		liver	0.0315056		infecteduninfected	-0.0252355		hourse postinfection	-0.0197455
cervical squamous cell carcinoma and endocervical adenocarcinoma	0.0250798		lgas	0.0315056		infarcted myocardia	-0.0252355		host infection	-0.0197455
cervical disease	0.0250798		lewy bodies	0.0315056		aidsrelated lymphomas	-0.0252355		collaborative effects	-0.0197455
prediction of endometrial carcinoma using machine learning	0.0250798		liver tumors	0.0315056		ahi1mediated leukemic	-0.0252355		hrv infection	-0.0197455
breast cancer tumor	0.0250798		liver tumor	0.0315056		hhv8infected	-0.0252355		dendritic	-0.0197455
breast carcinoma tissues	0.0250798		tumorigenicity	0.0315056		normal adults	-0.0252355		dendritic cellprimed	-0.0197455
breast carcinoma invasion	0.0250798		intestinal tumor	0.0315056		uninfected control cells	-0.0252355		cognitive diseases	-0.0197455
nb	0.0250798		intestinal polyposis	0.0315056		uninfected control	-0.0252355		tcell leukemia	-0.0197455
cas	0.0250798		kshv infection	0.0315056		hershey foundation prostate cancer	-0.0252355		tcell lymphomas	-0.0197455
central nervous system (cns) autoimmune disease	0.0250798		bca	0.0315056		normal bone marrow stromal cells	-0.0252355		anemiaassociated gene expressions	-0.0197455
gefitinib-resistant lung adenocarcinoma	0.0250798		bbb dysfunction	0.0315056		lowlevel gain	-0.0252355		vesicular stomatitis virus envelope glycoprotein g	-0.0197455
tooth decay and mouth	0.0250798		basal-like breast cancers	0.0315056		aggressivity	-0.0252355		androgen deprivation therapies	-0.0197455
tumor mortality	0.0250798		basal-like	0.0315056		aggressiveness grade	-0.0252355		androgen insensitivity syndrome	-0.0197455
tumor-suppressive	0.0250798		skin disorder	0.0315056		hepatic glucose output	-0.0252355		androgen synthesis	-0.0197455
tumor stroma	0.0250798		skin cancers	0.0315056		ulcerative colitus	-0.0252355		androgendependent tumors	-0.0197455
tumor stoma	0.0250798		skin cancer	0.0315056		hepatic lipids	-0.0252355		mkl1 merkel cell carcinoma	-0.0197455
triple-negative breast cancer	0.0250798		skin aging	0.0315056		hemipancreaticoduodenectomy	-0.0252355		vesicular stomatitis virus envelope glycoprotein g expression vector	-0.0197455
traumatic brain injury	0.0250798		sleeping sickness	0.0315056		heme synthesis	-0.0252355		vesicular stomatitis virus g envelop simian virus	-0.0197455
nci panels of ovarian cancer	0.0250798		skin youthfulness	0.0315056		lowdensity lipoprotein cholesterol	-0.0252355		vhl loss stabilizes hypoxiainducible factor2 alpha	-0.0197455
cilia motility	0.0250798		skin tumours	0.0315056		malignant cancers	-0.0252355		mitosistomeiosis transition	-0.0197455
classical hodgkin lymphoma	0.0250798		solid tumor	0.0315056		lowdensity lipoprotein receptor	-0.0252355		ventilatorassociated lung injury	-0.0197455
chromosome aneuploidy	0.0250798		soft tissue and bone tumor	0.0315056		hepatitis b surface antigen	-0.0252355		mitophagy deficiency	-0.0197455
chromosome abnormalities	0.0250798		specific granule deficiency	0.0315056		hepatotoxic pyrrolizidine alkaloids	-0.0252355		androgen sensitive prostate cancer	-0.0197455
chromosomal disorder	0.0250798		apc-deficient	0.0315056		hepatotoxic compounds	-0.0252355		mllrearranged leukemias	-0.0197455
non-ovarian cancer	0.0250798		squamous cell lung cancer	0.0315056		malignant bcells	-0.0252355		anaplastic prostate cancers	-0.0197455
proliferation of ovarian cancer	0.0250798		squamous cell carcinoma of the lung	0.0315056		malignancy marker	-0.0252355		elevated genes	-0.0197455
oncogenic roles in ovarian cancer	0.0250798		guillain-barre syndrome1,2	0.0315056		hepatocarcinoma cells	-0.0252355		skeletal disorders	-0.0197455
neurodegenerative disorders	0.0250798		stage i	0.0315056		hepatitis c virus rna	-0.0252355		anaplastic thyroid cancer	-0.0197455
bladder pain	0.0250798		immune-mediated diseases	0.0315056		hepatic cancer	-0.0252355		skin disorders	-0.0197455
cardiac hypertrophy	0.0250798		immune diseases	0.0315056		hepatitis	-0.0252355		anticancer therapeutics	-0.0197455
chemosensitivity of serous ovarian cancer	0.0250798		immunoproteasome disorders	0.0315056		hepatitis c virus infection	-0.0252355		vcap prostate cancer	-0.0197455
chemoresistant tumor	0.0250798		immunological disease	0.0315056		hepatitis c virus antibodies	-0.0252355		oxidative stress responses	-0.0197455
chemoresistant ovarian cancer	0.0250798		immuno-	0.0315056		hepatocellur carcinoma	-0.0252355		overweightobese	-0.0197455
bt-549 breast cancer	0.0250798		inborn errors of mitochondrial metabolism	0.0315056		hepatoblastoma cell line	-0.0252355		anoxia	-0.0197455
breast precancerous lesions	0.0250798		implantation failure	0.0315056		hepatitis viruses	-0.0252355		mitochondria deficiency	-0.0197455
breast-invasive carcinoma	0.0250798		malignant ascites	0.0315056		monocytemacrophage cell death	-0.0252355		venous metastases	-0.0197455
bone marrow failure	0.0250798		mammary tumor	0.0315056		nondiabetic cystic fibrosis	-0.0252355		oxidative stress levels	-0.0197455
primary breast cancers	0.0250798		mammary cancer	0.0315056		monoglyceride lipase	-0.0252355		oxidative stress response	-0.0197455
primary breast cancer tumors	0.0250798		malignant follicular thyroid carcinoma	0.0315056		hiv1induced cell death	-0.0252355		mirna activity	-0.0197455
neurologic disabilities	0.0250798		solid tumours	0.0315056		non small cell lung cancer	-0.0252355		antiatherosclerosis drug development	-0.0197455
invasive lobular breast cancer	0.0250798		angiosarcoma	0.0315056		noncancer subjects	-0.0252355		orfv infection	-0.0197455
invasive ductal carcinomas	0.0250798		arrest	0.0315056		hiv lymphomas	-0.0252355		embryonic neurogenesis	-0.0197455
hallmark of cancer	0.0250798		apoptosis	0.0315056		noncancerous liver tissue	-0.0252355		shhderived	-0.0197455
gastroduodenal diseases	0.0250798		apocrine breast cancers	0.0315056		highrisk bcell lymphoma	-0.0252355		organconfined prostate cancer	-0.0197455
gastric intestinal metaplasia	0.0250798		asds	0.0315056		highdimensional data	-0.0252355		emphysema	-0.0197455
abnormal vascularization of solid tumours	0.0250798		ataxia	0.0315056		highdensity oligonucleotide array	-0.0252355		emd millipore	-0.0197455
tbi	0.0250798		transmissible spongiform encephalopathy	0.0315056		indolent cancer	-0.0252355		motor symptoms	-0.0197455
decreased cytotoxicity	0.0250798		transcription deficiency	0.0315056		aggressive fibromatosis tumors	-0.0252355		mouse embryonic stem cell x	-0.0197455
c1 tumors	0.0250798		tnbc breast cancer	0.0315056		aggressive fibromatosis	-0.0252355		mouse cancer	-0.0197455
#NAME?	0.0250798		tubal intra-epithelial carcinoma (stic) lesions	0.0315056		inducesemtassociated fibrosis	-0.0252355		osteosarcomas	-0.0197455
hr dysfunctional tumors	0.0250798		triple-negative basal-like breast cancers	0.0315056		high risk tumors	-0.0252355		oskminfected	-0.0197455
type i endometrial carcinoma	0.0250798		triple negative breast cancer	0.0315056		male reproductive disorders	-0.0252355		modulatory activity	-0.0197455
ucec tumor	0.0250798		inflammatory breast cancer	0.0315056		highrisk lymphoma	-0.0252355		virulent infections	-0.0197455
um	0.0250798		inherited retinal degenerations	0.0315056		noninvasively collected	-0.0252355		embryonic founder cells	-0.0197455
glioma cpg island	0.0250798		inherited neurological disorder	0.0315056		nonprostate cancer	-0.0252355		shear stresssensitive proteincoding genes	-0.0197455
virus-infected	0.0250798		bcbm	0.0315056		urinary bladder cancer	-0.0252355		mockinfection	-0.0197455
uvm	0.0250798		lung tumorigenesis	0.0315056		upperlobe emphysema	-0.0252355		osteoblastic	-0.0197455
decreased tumour outgrowth	0.0250798		lung squamous cell carcinomas	0.0315056		ha synthesis	-0.0252355		molecular defects	-0.0197455
abnormal bleeding	0.0250798		lung metastatic	0.0315056		h14 human embryonic stem cell line	-0.0252355		orthotopic animal tumors	-0.0197455
granulosa cell inflammation	0.0250798		lung-cancer	0.0315056		h14 hsr positive embryonic stem cells	-0.0252355		orthotopic mouse prostate cancer	-0.0197455
(cis) ovarian cancer	0.0250798		autoimmune disorder	0.0315056		gynecological diseases	-0.0252355		embryonic cells	-0.0197455
uterus	0.0250798		autoimmune	0.0315056		offtarget activity	-0.0252355		embryonic eglobin gene	-0.0197455
infiltration of ovarian cancer	0.0250798		autoinflammatory disorder	0.0315056		h37rvinfected samples	-0.0252355		osteoblastic cells	-0.0197455
leiomyoma	0.0250798		autoimmune polyendocrinopathy-candidiasis-ectodermal dystrophy	0.0315056		loss of functionality	-0.0252355		embryonic brain	-0.0197455
liver and hepatocellular carcinoma	0.0250798		autoimmune gd	0.0315056		tumor set	-0.0252355		embryonic endothelial cells	-0.0197455
lam	0.0250798		autosomal dominant retinitis pigmentosa	0.0315056		ocular fibrosis	-0.0252355		embryonic microenvironment	-0.0197455
dermal tumour	0.0250798		autosomal dominant muscular dystrophy	0.0315056		aneugenic activity	-0.0252355		embryonic hematopoiesis	-0.0197455
advanced serous ovarian carcinoma	0.0250798		t-cell lymphoma	0.0315056		angina	-0.0252355		arrests	-0.0197455
aggressive behavior of breast cancer	0.0250798		thrombocytopenia	0.0315056		androgendependent cancers34	-0.0252355		arrhythmias	-0.0197455
invasion of ovarian carcinoma	0.0250798		bartsocas-papas syndrome	0.0315056		androgendependent prostate cancer	-0.0252355		pancreatic acells	-0.0197455
aggressive lobular breast cancer	0.0250798		barrett's oesophagus	0.0315056		tumorgenicity	-0.0252355		metabolic switching	-0.0197455
gastropathy infected	0.0250798		influenza	0.0315056		androgen receptorpositive prostate cancer	-0.0252355		pancreatic progenitor	-0.0197455
aggressive cancer	0.0250798		noonan syndrome	0.0315056		tumorbearing cases	-0.0252355		pancreatic exocyst	-0.0197455
hl	0.0250798		dna damage	0.0315056		hair growth disorders	-0.0252355		arrhythmogenic cardiomyopathy	-0.0197455
x chromosomal abnormalities	0.0250798		dm	0.0315056		nutrient metabolism	-0.0252355		arid2 binding loss	-0.0197455
josefa maria sanchez-reyes	0.0250798		ductal metaplasia	0.0315056		tumor variants	-0.0252355		pancreatic ducts	-0.0197455
gynecological cancers	0.0250798		drug addiction	0.0315056		angioproliferative disorders	-0.0252355		pancreatic endoderm	-0.0197455
advanced serous ovarian cancer	0.0250798		dr	0.0315056		tumor cell migration	-0.0252355		pancreatic exocrine cells	-0.0197455
gynecological disease	0.0250798		eagd	0.0315056		tumor cell differentiation	-0.0252355		pancreatic bud cells	-0.0197455
gynecological disorder	0.0250798		dystonia	0.0315056		tumor classification	-0.0252355		pancreatic √ücells	-0.0197455
aggressive behavior of breast and endometrial cancer	0.0250798		dysmotility	0.0315056		growth factor withdrawal	-0.0252355		ebvassociated malignancies	-0.0197455
dysregulation of copper metabolism	0.0250798		dysmorphism	0.0315056		tumor invasion suppressor	-0.0252355		pancreatic nets	-0.0197455
ectopic endometriotic lesions	0.0250798		obstetrical complications	0.0315056		molecular chaperonic activity	-0.0252355		ebvnegative burkitts lymphoma	-0.0197455
bcs	0.0250798		nucleotide repeat expansion disorder	0.0315056		tumor necrosis factor tnfalpha	-0.0252355		mesenchymallike cancer cells	-0.0197455
bcbms	0.0250798		nsun2-deficiency human	0.0315056		tumor initiating	-0.0252355		ebovinfected cells	-0.0197455
sclerosis-associated pulmonary arterial hypertension	0.0250798		oncogene-induced senescence	0.0315056		gshdependent formaldehyde dehydrogenase	-0.0252355		extracellular cytokine activity	-0.0197455
falciparum malaria	0.0250798		genomic abnormalities	0.0315056		tumor invasive	-0.0252355		metastasisassociated regulatory elements	-0.0197455
clear-cell carcinomas	0.0250798		ois	0.0315056		oligodendroglial tumors	-0.0252355		metastasisfree	-0.0197455
mucinous epithelial ovarian cancer	0.0250798		oc	0.0315056		h1 human embryonic stem cells	-0.0252355		metastasizing stages	-0.0197455
benign hyperplasia	0.0250798		oral cancer	0.0315056		tumor microenvironment mimicking	-0.0252355		sleeping	-0.0197455
brain metastasis of breast cancer	0.0250798		optic neuropathies	0.0315056		anticancer strategy	-0.0252355		melanoma tumours	-0.0197455
pulmonary artery hypertension	0.0250798		opscc	0.0315056		tumor environment	-0.0252355		asthmarelevant	-0.0197455
pulmonary complications	0.0250798		oropharyngeal squamous cell carcinoma	0.0315056		tumor entities	-0.0252355		membrane phospholipids	-0.0197455
pulmonary metastasis of osteosarcoma	0.0250798		demyelination	0.0315056		tumor marker	-0.0252355		atf289driven tumors	-0.0197455
metastatic disease	0.0250798		congenital heart defects	0.0315056		tumor invasive signature	-0.0252355		small cell prostate carcinoma	-0.0197455
metastasis suppression	0.0250798		cortical dysgenesis	0.0315056		low grade superficial tumor samples	-0.0252355		extraembryonic lineages	-0.0197455
migration of the ovarian cancer	0.0250798		pin	0.0315056		low density lipoproteins	-0.0252355		aseptic	-0.0197455
migration of ovarian cancer	0.0250798		pheochromocytomas	0.0315056		lowerlobe fibrosis	-0.0252355		paraneoplastic syndromes	-0.0197455
autoimmune neuroinflammatory disease of the nervous system	0.0250798		plasticity and	0.0315056		hematopoietic activity	-0.0252355		vascular malformations	-0.0197455
rheumatoid arthritis (ra) synovial hyperplasia	0.0250798		polyps	0.0315056		heatstress	-0.0252355		antipd1 responding tumors	-0.0197455
benign fibrotic disease	0.0250798		polyposis	0.0315056		malignant fibrous histiocytoma	-0.0252355		antiparasitic molecules	-0.0197455
breast cancer malignant	0.0250798		predict	0.0315056		low grade tumors	-0.0252355		vascular lesions	-0.0197455
breast cancer malignancy	0.0250798		oncogene	0.0315056		heatdamaged mhcc97h	-0.0252355		micrometastasis	-0.0197455
abuse alcohol	0.0250798		colon adenomas	0.0315056		heatdamaged	-0.0252355		antibodydependent cellular cytotoxicity	-0.0197455
osteoblastic differentiation of the human osteosarcoma	0.0250798		colorectal cancer tumour	0.0315056		heat shock stress	-0.0252355		vascular stresses	-0.0197455
papillary serous ovarian adenocarcinoma	0.0250798		colonic injury	0.0315056		heat shock protein 90	-0.0252355		vascular symptoms	-0.0197455
papillomavirus (hpv) infections	0.0250798		colon- and breast cancer	0.0315056		heat shock	-0.0252355		mild symptoms	-0.0197455
ovarian cancer tumorigenesis	0.0250798		columnar epithelial tumours	0.0315056		notchrelated toxicities	-0.0252355		antileukemic effects	-0.0197455
ovarian cancer tissue and ovarian cancer	0.0250798		colorectal, lung, breast	0.0315056		notchdependent oncogenomic program	-0.0252355		antidiabetic gene programs	-0.0197455
ovarian cancer deaths	0.0250798		colorectal tumors	0.0315056		notchdependent enhancer	-0.0252355		antineuroblastoma activity	-0.0197455
dystocia	0.0250798		colorectal carcinogenesis	0.0315056		hemizygous loss	-0.0252355		mimi cs tumor	-0.0197455
nephrotoxicity	0.0250798		ciliopathies	0.0315056		heme malignancies	-0.0252355		uv stress	-0.0197455
os rate of ovarian cancer	0.0250798		ciliary defects	0.0315056		hemangioma	-0.0252355		metastatic tumor tissue	-0.0197455
osteolytic bone metastasis of breast cancer	0.0250798		cin2	0.0315056		hematological cancer	-0.0252355		pain control	-0.0197455
carcinosarcoma	0.0250798		cleft lip/palate (eec) syndrome	0.0315056		tumorspecific angiogenesis	-0.0252355		apoptosisnecrosis	-0.0197455
immunopathy of multiple sclerosis	0.0250798		endometrial and breast cancer	0.0315056		androgen independent tumor	-0.0252355		ectodermal defects	-0.0197455
implantation failure	0.0250798		endocrine	0.0315056		androgen dependent prostate cancer	-0.0252355		metastasisspecific driver mutations	-0.0197455
impairs hodgkin lymphoma tumour outgrowth	0.0250798		encephalopathy	0.0315056		tumorspecific senescence	-0.0252355		metastatic castrationresistant prostate cancer	-0.0197455
malignant tumors, ovarian low malignant	0.0250798		ns	0.0315056		lossoffunction mutation	-0.0252355		metastatic castrationresistant prostate tumor	-0.0197455
mcf-7 breast cancer	0.0250798		eocs	0.0315056		hd2	-0.0252355		aortic aneurysms	-0.0197455
mbc	0.0250798		enteric neuropathies	0.0315056		malignant specimens	-0.0252355		valvular fibrosis	-0.0197455
chemoresistant hepatocellular carcinoma	0.0250798		enteric nervous system	0.0315056		malignant prostate	-0.0252355		apicomplexan parasite	-0.0197455
endocrine disease	0.0250798		ens	0.0315056		nuclease free water	-0.0252355		paediatric brain tumours	-0.0197455
error colorectal cancer	0.0250798		endometrioid, mucinous and clear cell tumors	0.0315056		hcmvinfected cell	-0.0252355		mhcc97hshuck2 liver cancer	-0.0197455
hereditary hemorrhagic telangiectasia	0.0250798		epigenetic abnormalities	0.0315056		loss of pluripotency	-0.0252355		nephropathy	-0.0197455
hepatitis-1	0.0250798		eosinophilic chronic rhinosinusitis	0.0315056		hcmvinfected	-0.0252355		nephrogenic state	-0.0197455
epithelial ovarian cancers	0.0250798		niemann-pick type c disease	0.0315056		molecular impacts	-0.0252355		normal hematopoiesis	-0.0197455
epithelial ovarian cancer initiation	0.0250798		nhl	0.0315056		hearing loss	-0.0252355		nephrogenic progenitor cells	-0.0197455
chronic cardiopulmonary syndrome	0.0250798		newborn death	0.0315056		malignant gliomas	-0.0252355		nontumorours	-0.0197455
chronic infection	0.0250798		neutropenia	0.0315056		malignant tissue	-0.0252355		neuroblastoma xenografts	-0.0197455
chronic metabolic disease	0.0250798		neurovascular deficits	0.0315056		malignant lymphoid cells	-0.0252355		neurodevelopmental disease	-0.0197455
endocrine cancers	0.0250798		nof	0.0315056		malignant human head	-0.0252355		neuroinflammation	-0.0197455
multiple sclerosis syndrome	0.0250798		nodal tumors	0.0315056		hd1dim	-0.0252355		neuronal abnormalities	-0.0197455
breast and gastric cancer	0.0250798		nsclc tumors	0.0315056		hd1bri	-0.0252355		nontransformed bone marrow cells	-0.0197455
pcd in ovarian cancer	0.0250798		embryonic lethality	0.0315056		hd1 bri	-0.0252355		notchdependent	-0.0197455
ranks fifth in cancer deaths	0.0250798		pdac liver metastasis	0.0315056		hdfs	-0.0252355		acetylated lowdensity lipoprotein	-0.0197455
regardless of homologous recombination deficiency status	0.0250798		peripheral artery disease	0.0315056		hdcs	-0.0252355		epithelioid hemangioma	-0.0197455
regardless of disease	0.0250798		pem	0.0315056		hdc	-0.0252355		ncih460 lung cancer	-0.0197455
pulmonary arterial hypertension	0.0250798		pediatric cancers	0.0315056		abnormally elevated	-0.0252355		negative cancers	-0.0197455
non-tumoral	0.0250798		pharyngeal scc	0.0315056		lymph node tumors	-0.0252355		nonendocrine cell	-0.0197455
bone metastasis in breast cancer	0.0250798		pharyngeal cancer	0.0315056		hypoxic environment	-0.0252355		nonendocrine cells	-0.0197455
proteotoxic stress	0.0250798		congenital pontocerebellar hypoplasia	0.0315056		a549 tumor formation	-0.0252355		eosinophilic chronic rhinosinusitis	-0.0197455
myeloma-induced osteocyte death	0.0250798		adenomas and carcinomas	0.0315056		ifn type iderived dendritic cells	-0.0252355		nondiabetic control mice	-0.0197455
endocervical adenocarcinoma	0.0250798		adenoma	0.0315056		myelosuppression	-0.0252355		nfkbdependent inflammation	-0.0197455
idcm-hf and non-heart failure	0.0250798		vee-rf	0.0315056		idiopathic inflammatory diseases	-0.0252355		nfb activity	-0.0197455
hydroxycholesterol links hypercholesterolemia and breast cancer	0.0250798		tumour-suppressor	0.0315056		ifnmediated monocytemacrophage cell death	-0.0252355		epididymis epithelium	-0.0197455
hyperglycemia	0.0250798		usher syndrome type 1d	0.0315056		ifninduced cell death	-0.0252355		22rv1 prostate cancer	-0.0197455
cin and cervical cancer	0.0250798		urothelial carcinoma	0.0315056		lymphatic filariasis	-0.0252355		zika infection	-0.0197455
rf algorithms	0.0250798		x chromosome aneuploidy	0.0315056		idiopathic pulmonary arterial hypertension	-0.0252355		9p213 cardiovascular disease locus	-0.0197455
resistant ovarian xenograft tumors	0.0250798		post-exertional malaise	0.0315056		a549 human lung cancer	-0.0252355		neuronal excitability	-0.0197455
resistant ovarian cancer	0.0250798		abnormality	0.0315056		a549 cancer	-0.0252355		epilepsy genes	-0.0197455
autoimmune lymphoproliferative syndromes	0.0250798		x-linked genetic disorders	0.0315056		wicell h1 embryonic stem cells	-0.0252355		nonobstructive azoospermia	-0.0197455
neoplasia and cervical cancer	0.0250798		pheochromocytoma	0.0315056		neck carcinoma	-0.0252355		a549 lung cancer	-0.0197455
benign breast tumors	0.0250798		intellectual disability disorders	0.0315056		hyperactive	-0.0252355		neuronal cell line	-0.0197455
endocrine system diseases	0.0250798		osteolytic tumors	0.0315056		wilms tumor treatment	-0.0252355		neuronal perikarya	-0.0197455
esophageal cancers	0.0250798		iri	-0.0315056		nave dendritic cells	-0.0252355		neuroendocrine features	-0.0197455
erythropoietic dysfunction	0.0250798		vascular disease	0.0315056		hypoxiainducible transcription factor1	-0.0252355		neuroendocrine transdifferentiation	-0.0197455
endocrine metabolism	0.0250798		vitamin c deficiency	0.0315056		hypothermia	-0.0252355		neuroendocrine tumor	-0.0197455
endocrine disorders	0.0250798		vision impairment	0.0315056		natural background	-0.0252355		neuropathic symptoms	-0.0197455
endometrial bleeding	0.0250798		ivf	0.0315056		hypercapnia	-0.0252355		a549 cancer	-0.0197455
endometrial adenocarcinoma	0.0250798		ischemic myocardium	0.0315056		hypofunctional	-0.0252355		neurological defects	-0.0197455
endocrine-resistant breast cancer	0.0250798		joubert syndrome	0.0315056		nave inflammatory bowel disease	-0.0252355		a549 lung carcinoma	-0.0197455
neck tumors	0.0250798		joubert and jeune syndromes	0.0315056		hyperlipidemic	-0.0252355		a2058 melanoma	-0.0197455
bacterial vaginosis	0.0250798		kaposi's sarcoma associated herpes virus infected	0.0315056		imatinibsensitive chronic myelogenous leukemia	-0.0252355		neuroendocrinehallmark genes	-0.0197455
systemic sclerosis	0.02501		albuminuria	0.0315056		xscid gamma c deficiency	-0.0252355		neuroepithelia	-0.0197455
ccrcc	-0.0249981		x-linked disorders	0.0315056		immortalized melanocytes	-0.0252355		noninfected deliveries	-0.0197455
hepatitis delta virus-related hepatocellular carcinoma	-0.024965		colitis	0.0315056		immortalized il2dependent t lymphocytes	-0.0252355		nonendocrine pancreatic tissue	-0.0197455
hepatitis viruses	-0.024965		cognitive loss	0.0315056		immortalized diploid	-0.0252355		nonmalignant liver	-0.0197455
hepatitis c virus-induced hepatocellular carcinoma	-0.024965		diabetic kidney disease	0.0315056		immortalized cell lines	-0.0252355		nonischemic	-0.0197455
hcv-induced hcc	-0.024965		diabetes mellitus	0.0315056		22rv1 prostate cancer	-0.0252355		epigenetic remodelling	-0.0197455
hcv-hcc	-0.024965		dh/th lymphomas	0.0315056		lymphomaderived	-0.0252355		wilms nephroblastoma	-0.0197455
hepatic carcinogenesis	-0.024965		dic	0.0315056		lymphopenic patients	-0.0252355		obstructive azoospermia	-0.0197455
hbc-related hepatocellular carcinoma	-0.0249385		diabetic retinopathy	0.0315056		lymphoma endothelium cells	-0.0252355		endocrineassociated genes	-0.0197455
chronic hepatitis c	-0.0249341		dkd	0.0315056		lymphoma b cells	-0.0252355		essential cofactor	-0.0197455
primary tumors	-0.024912		diseases in central nervous system	0.0315056		12q2431 gain	-0.0252355		endocrine domain	-0.0197455
skin injury	-0.0248855		disease	0.0315056		12q24 gain	-0.0252355		wildtype embryonic stem cells	-0.0197455
hypertrophic	-0.0248855		diminished ovarian function	0.0315056		mtb infections	-0.0252355		wildtype cancer	-0.0197455
nonalcoholic steatohepatitis	0.0248707		osteoporosis	0.0315056		immortalized mscs	-0.0252355		advancedmetastatic noncastration resistant prostate cancer	-0.0197455
nsclcs	0.0248233		osteopetrosis	0.0315056		multicell activity	-0.0252355		muscle disease	-0.0197455
osteoarthritis synovial	0.0248189		osteolytic metastasis	0.0315056		zoonosis pathogen	-0.0252355		adult kidneyderived epithelial tubuloids	-0.0197455
glycosphingolipid metabolism	-0.0248148		osteolytic bone metastasis	0.0315056		mycoverexpressing tumors	-0.0252355		adult stem cell	-0.0197455
metastasis	0.0248001		pdacs	0.0315056		il2 deprivation	-0.0252355		muscle progenitor impairment	-0.0197455
gs	-0.0247913		ovarian carcinomas	0.0315056		muscle damage	-0.0252355		adultonset	-0.0197455
x-linked recessive disease	-0.0247		pancreas	0.0315056		musculoskeletal structure	-0.0252355		obesityinduced type 2 diabetes	-0.0197455
neuromuscular disorders	-0.0247		painful	0.0315056		muscle invasive tumors	-0.0252355		advanced carotid atherosclerotic disease	-0.0197455
dystrophin deficiency	-0.0247		pancreatic tumours	0.0315056		muscular atrophy	-0.0252355		multiple neurodevelopmental disorders	-0.0197455
dystrophic skeletal muscles	-0.0247		pancreatic tumors	0.0315056		in vivo infection	-0.0252355		withdrawn	-0.0197455
x-linked muscular dystrophy	-0.0247		pancreatic ductal adenocarcinomas	0.0315056		advanced lung disease	-0.0252355		wnt3atreated human embryonic stem cells	-0.0197455
dystrophic muscles	-0.0247		cutaneous tumors	0.0315056		hotspot tumour tissue microarray	-0.0252355		ageassociated aneuploidy	-0.0197455
dystrophic diaphragms	-0.0247		cushing's syndrome	0.0315056		advanced colorectal	-0.0252355		embryonic survival	-0.0197455
diamond	-0.0247		dcis-c1	0.0315056		hormonenave prostate cancer	-0.0252355		emtdriven colon cancer	-0.0197455
hereditary muscular disease	-0.0247		defects	0.0315056		nijmegen breakage syndrome	-0.0252355		essential technique	-0.0197455
articular cartilage damage	0.0246877		dcis-c2	0.0315056		adult tcell leukemia	-0.0252355		ageassociated loss	-0.0197455
autoimmune uveitis	-0.0246294		dcis-c1 lesions	0.0315056		macular degeneration	-0.0252355		aggregate activity	-0.0197455
hepatosplenic t-cell lymphoma	-0.0246294		degenerative protein aggregation diseases	0.0315056		viral proteinmediated cell death	-0.0252355		aggressive diseases	-0.0197455
hstcl	-0.0246294		deficiency in homologous recombination	0.0315056		vascular injury	-0.0252355		wildtype background	-0.0197455
ventricular insufficiency	-0.0245499		parotid cancer	0.0315056		homeostasis model	-0.0252355		ntype neuroblastoma cell line	-0.0197455
ventricular dimensions and systolic dysfunction	-0.0245499		ovarian tumors	0.0315056		vascular disorders	-0.0252355		acute coronary syndromes	-0.0197455
lipid metabolism disorders	-0.0245499		glioblastoma-like	0.0315056		hormonesensitive lipase	-0.0252355		activity dependent	-0.0197455
neuroblastomas	0.024499		glioblastoma tumours	0.0315056		no distant metastases	-0.0252355		advanced cancer	-0.0197455
hbv-associated hcc	-0.0244793		graves' disease	0.0315056		human leukemic cell	-0.0252355		xeroderma pigmentosum xp	-0.0197455
thyroid adenoma	0.0244691		graft-versus-host disease	0.0315056		human papillomavirus e7	-0.0252355		acute lymphoblastic	-0.0197455
hepatitis c virus-positive hepatocellular carcinoma	-0.0244439		glucose	0.0315056		acute chronic gvhd	-0.0252355		engrafted tumor	-0.0197455
male tumor	-0.0244439		function	0.0315056		lung squamous cell carcinoma	-0.0252355		er stress response genes	-0.0197455
hcv-positive hcc	-0.0244439		gastric tumor	0.0315056		lungcancers	-0.0252355		activityspecific changes	-0.0197455
male tumors	-0.0244439		gastric carcinogenesis	0.0315056		human squamous cell cancers	-0.0252355		acute leukaemia	-0.0197455
retinoblastoma	0.024388		gbm-2	0.0315056		acute lung injury aliventilator	-0.0252355		acute tcell lymphoblastic leukemia	-0.0197455
cardiovascular diseases	-0.0243725		gbm tumors	0.0315056		acute myelogenous leukaemia	-0.0252355		acute myelogenous leukemia	-0.0197455
blindness	-0.024362		gastrointestinal malignancies	0.0315056		human infection	-0.0252355		acute leukemias	-0.0197455
liver cell dysplasia	-0.0243556		gastrointestinal growth defects	0.0315056		watersoluble free radical scavenger	-0.0252355		acute lung injury	-0.0197455
hepatitis-virus-free	-0.0243556		gd	0.0315056		watersoluble	-0.0252355		endothelialderived von willebrand factor	-0.0197455
hcc tumors	-0.0243556		gcb-dlbcl	0.0315056		wbeijinginfected	-0.0252355		myopathic s85c	-0.0197455
renal cancer	-0.0243545		colon and pancreatic cancer	0.0315056		human pulmonary artery	-0.0252355		acute lymphoblastic leukemias	-0.0197455
liver tissues	-0.0243203		gbm-3	0.0315056		human leiomyoma	-0.0252355		xlpdr syndrome	-0.0197455
omental metastases	0.0243005		myalgic encephalomyelitis / chronic fatigue syndrome	0.0315056		human lymphoma b cells	-0.0252355		naive pluripotency characteristic	-0.0197455
autoimmune disorder of the central nervous system	0.0242443		myeloid malignances	0.0315056		nematode infection	-0.0252355		xlinked intellectual disability	-0.0197455
vitiligo lesional skin	0.0242443		myocardial ischemia	0.0315056		lung injury	-0.0252355		nuclear √ücatenin activity	-0.0197455
ischaemic stroke	-0.0241349		nasal polyps	0.0315056		lung neoplasms	-0.0252355		endomyocardial biopsies	-0.0197455
myocardial injury	-0.0241349		nasal polyp	0.0315056		human pulmonary artery endothelial cells	-0.0252355		endomyocardial samples	-0.0197455
lipid-atherosclerosis	-0.0241349		nasal	0.0315056		human oral tongue squamous cell carcinoma cells	-0.0252355		endoplasmic reticulum stress pathway	-0.0197455
hard palate	-0.0241349		myotoxic	0.0315056		neuronal reprogramming	-0.0252355		adultonset disease	-0.0197455
is	-0.0241349		fgr	0.0315056		neuropathic pain	-0.0252355		adnrogen deprivation	-0.0197455
intracranial arterial aneurysm	-0.0241349		fetal growth restriction	0.0315056		neuropsychiatric conditions	-0.0252355		ercc1deficiency	-0.0197455
mll-af9 leukemia	-0.0241349		fitzpatrick skin type i/ii	0.0315056		neuronal loss	-0.0252355		mycobacterial phagosomes	-0.0197455
lip	-0.0241349		follicular thyroid tumors	0.0315056		adipose triglyceride lipase	-0.0252355		myopia control	-0.0197455
soft palate	-0.0241349		premature death	0.0315056		virusinfected human dendritic cells	-0.0252355		myocarditis	-0.0197455
mll disease	-0.0241349		pregnancy loss	0.0315056		adipogenicosteogenic factors	-0.0252355		mycobacterium tuberculosis lysate	-0.0197455
necrotic cell death	-0.0241069		primitive neuroectodermal tumor (cns-pnet)-like neoplasms	0.0315056		ht1080 fibrosarcoma cells	-0.0252355		myeloid leukemias	-0.0197455
genotoxic stress	0.0239167		gc	0.0315056		ad spermatogonia	-0.0252355		wtinfected macrophages	-0.0197455
multigenic disorder	-0.0238876		hand osteoarthritis	0.0315056		neuronal derivatives	-0.0252355		erythroid dysplasia	-0.0197455
skin cancer	-0.0238686		hand oa	0.0315056		human embryonic stem cells lines	-0.0252355		shrna infection	-0.0197455
macrophage inflammation	-0.0238434		hcv infection	0.0315056		impaired cancer	-0.0252355		mycobacterial	-0.0197455
brain tumors	-0.0238079		hcm disorders	0.0315056		neuroendocrine nature	-0.0252355		mycobacterial infections	-0.0197455
hepatitis b virus (hbv)-infected	-0.0237816		heart	0.0315056		neurodevelopmental disorders	-0.0252355		mycobacterial infection	-0.0197455
metabolism	-0.0237816		headache	0.0315056		human immunodeficiency virus antibodies	-0.0252355		schimke immunoosseous dysplasia	-0.0197455
hepatitis b-related liver cancer	-0.0237816		motor-sensory defects	0.0315056		acute t cell leukemia	-0.0252355		lacz infection	-0.0197455
tumor retinoblastoma	-0.0237816		monogenic disease	0.0315056		adenocarcinoma cells i	-0.0252355		c2c12 myotubes	-0.0197455
liver malignancies	-0.0237816		monogenic autoimmune disease	0.0315056		vmyc myelocytomatosis viralrelated oncogene	-0.0252355		focal segmental glomerulosclerosis	-0.0197455
gastrointestinal tumors	-0.0237816		mm tumor	0.0315056		neurodegenerative	-0.0252355		folate deficiency	-0.0197455
primary hepatocellular carcinoma	-0.0237816		muscle paralysis	0.0315056		neurocognitive impairments	-0.0252355		folfoxtreated gastric cancer	-0.0197455
hepatitis b-related hepatocellular carcinoma	-0.0237816		muscle diseases	0.0315056		neurological	-0.0252355		burkitt√¢‚Ç¨‚Ñ¢s lymphoma cell line	-0.0197455
lung carcinoid	0.0237697		tumour metastasis	0.0315056		neuroinflammation	-0.0252355		burkitt lymphoma cell line	-0.0197455
metastases	0.0237477		genetic disorders	0.0315056		neurological phenotype	-0.0252355		cancer antigenspecific cytotoxic t lymphocytes	-0.0197455
cytomegalovirus infection	-0.0236933		cerebellar dysfunction	0.0315056		lung edema	-0.0252355		dnase rnase free water	-0.0197455
type i diabetes mellitus	-0.0236933		germ cell tumours	0.0315056		lung carcinogenesis	-0.0252355		knockout background	-0.0197455
pancreatic carcinoma	0.0236927		centrosome defects	0.0315056		vonhippel lindau	-0.0252355		cancer cell migration	-0.0197455
brain metastases	0.0236371		central nervous system (cns) trauma	0.0315056		lung adenocarcinoma transcript 1	-0.0252355		dnam1mediated natural killer celllike cytotoxicity	-0.0197455
psoriasis and chronic obstructive pulmonary disease	-0.023605		central nervous system (cns) injury	0.0315056		bipolar bp disorder	-0.0252355		cancer gene expression program	-0.0197455
adenocarcinoma of the lung	-0.023605		proteinopathy	0.0315056		bipolaraffective disorder	-0.0252355		cancer genetics	-0.0197455
ependymoma	-0.0235856		proteinopathies	0.0315056		bipolar patients	-0.0252355		cancer cell stemness	-0.0197455
ischemic heart failure	-0.0235255		prostatic lesions	0.0315056		fibrous lesions	-0.0252355		knockout liver cancer	-0.0197455
colorectal cancers	0.0235197		prostatic intraepithelial neoplasia	0.0315056		fibrotic lesions	-0.0252355		cancer driver	-0.0197455
alcoholic liver disease	-0.0235074		ptb	0.0315056		fibrotic disorders	-0.0252355		cancer stem cells	-0.0197455
bone loss	0.0234512		psychiatric and neurological disorders	0.0315056		lipid membranes	-0.0252355		ks tumor	-0.0197455
adenocarcinoma and squamous cell carcinoma	-0.0234143		pulmonary congestion	0.0315056		lipid engagement	-0.0252355		laborious	-0.0197455
idiopathic pulmonary artery hypertension	0.0233887		burkitt's lymphoma	0.0315056		bl2 burkitt lymphoma cell line	-0.0252355		laboratory strain	-0.0197455
salmonella infection	0.0233887		burkitt	0.0315056		flip	-0.0252355		laboratory strains	-0.0197455
malignant liver disease	-0.0233577		cancerous	0.0315056		tgfb receptor type ii loss	-0.0252355		calcium homeostasis	-0.0197455
leprosy infection	-0.0233577		cancer drug addiction	0.0315056		fetal death	-0.0252355		traumaexposed controls	-0.0197455
leprosy	-0.0233577		glioblastoma tumour	0.0315056		lipids	-0.0252355		kshvinfected huvec	-0.0197455
open-angle glaucoma	-0.0233577		cerebellar atrophy	0.0315056		fetal alcohol syndrome	-0.0252355		calcific aortic valve stenosis	-0.0197455
infection leprosy	-0.0233577		charcot-marie-tooth (cmt) disease	0.0315056		bladder tumours	-0.0252355		fluid shear stress	-0.0197455
degenerative arthritis	-0.0233577		chagas disease	0.0315056		block tumor cell proliferation	-0.0252355		braf mutant tumor cells	-0.0197455
upper gastrointestinal (gi) cancer	-0.0233577		chromosomal instability	0.0315056		lipodystrophies	-0.0252355		placental infection	-0.0197455
joint disease	0.02327		chromosomal	0.0315056		thep3gfp tumors	-0.0252355		brain disorders	-0.0197455
muscle disease	-0.0232576		chronic myeloid leukemia	0.0315056		field cancerized areas	-0.0252355		braf v600e melanoma cells	-0.0197455
psychiatric disorders	0.0232358		chronic myelogenous leukemia	0.0315056		platelet hyporeactivity	-0.0252355		brafiinduced cell death	-0.0197455
cardiac muscle contraction	-0.0232076		chronic inflammatory diseases	0.0315056		functional deficits	-0.0252355		bone marrows	-0.0197455
respiratory syncytial virus infection	-0.02319		preterm delivery	0.0315056		personality disorders	-0.0252355		bonemarrow hypoxia	-0.0197455
respiratory tract infections	-0.02319		prematurity	0.0315056		lipopolysaccharides	-0.0252355		sea sacoglossan	-0.0197455
demyelination	0.0231826		premature ovarian insufficiency	0.0315056		lipopolysaccharide stress	-0.0252355		pitthopkins syndrome	-0.0197455
cardiac death	-0.023137		extra-intestinal diseases	0.0315056		lipofectamine 2000 invitrogen carlsbad	-0.0252355		bone disease	-0.0197455
hepatitis b virus-positive cirrhosis	-0.0230575		estrogenic	0.0315056		liposomal	-0.0252355		bone marrow mesenchymal stem cells	-0.0197455
liver tumour	-0.0230575		familial migraine	0.0315056		lipotoxicityassociated	-0.0252355		pink1parkin impairment	-0.0197455
cirrhosis tissues	-0.0230575		failing hearts	0.0315056		photodamaged skin	-0.0252355		ploidy	-0.0197455
hepatocarcinogenesis	-0.0230191		primary cutaneous t-cell lymphomas	-0.0315056		friedreichs ataxia	-0.0252355		brd4related cancers	-0.0197455
psoriatic lesions	-0.0229515		neurodevelopmental impairment	0.0315056		fragile skin forming blisters	-0.0252355		fmrp deficiency	-0.0197455
psoriasiform skin	-0.0229515		neurological disorder	0.0315056		tissue loss	-0.0252355		pluripotency factor	-0.0197455
psoriasiform inflammation	-0.0229515		neurological deficits	0.0315056		premature cardiovascular disease	-0.0252355		left adult	-0.0197455
psoriasis via modulating hyperproliferation	-0.0229515		neurological and psychiatric disorders	0.0315056		premature aging syndromes	-0.0252355		pluripotency loss	-0.0197455
amyotrophic lateral sclerosis	-0.0229493		neurological and neurodegenerative diseases	0.0315056		ewing sarcoma tumors	-0.0252355		flt3itd acute myeloid leukemia	-0.0197455
kaposi sarcoma	-0.0229169		neurological syndrome	0.0315056		pluripotencyassociated transcription factors	-0.0252355		leukemic stem cellenriched populations	-0.0197455
ad	-0.0229085		neuropathic	0.0315056		eukaryotic translation initiation factor 4ebinding protein 1	-0.0252355		soft tissue sarcoma	-0.0197455
coronavirus disease 2019 and lung cancer	-0.0228809		ectrodactyly	0.0315056		eukaryotic translation initiation factor	-0.0252355		leukemic cell lines	-0.0197455
type 2 diabetes mellitus	0.0228478		ectopic vascular leakage	0.0315056		prediabetes	-0.0252355		leukemic patients	-0.0197455
chromophobe renal cell carcinoma	0.0228079		ectodermal dysplasia	0.0315056		precision cancer	-0.0252355		ipsclike colonies	-0.0197455
kidney cancer metastasis	-0.0228014		endometrial cancer	0.0315056		prediabetic	-0.0252355		invasive migration	-0.0197455
renal carcinoma	-0.0228014		endometrial and breast cancers	0.0315056		primary invasive breast tumors	-0.0252355		ipsccardiomyocytes	-0.0197455
hypoxia cancer	-0.0228014		colon, breast, and leukemia cancer	0.0315056		calcium transportmetabolism	-0.0252355		castration resistant prostate cancer	-0.0197455
metastatic renal cell carcinoma	-0.0228014		colon tumors	0.0315056		esophageal dysplasia	-0.0252355		isoflavone genistein	-0.0197455
cebpb-silenced glioma	-0.0228014		colon cancer metastases	0.0315056		esophageal adenocarcinoma cells	-0.0252355		ischemic atherosclerotic disease	-0.0197455
renal carcinogenesis	-0.0228014		neurogenetic disorders	0.0315056		erbb2driven mammary carcinomas	-0.0252355		ischemic heart failure	-0.0197455
depressive disorders	0.0227579		preterm prelabor rupture of the membranes	0.0315056		tall cell death	-0.0252355		dna damagerepair results	-0.0197455
benign prostatic hyperplasia	-0.0227398		preterm parturition	0.0315056		intramyocellular lipid	-0.0252355		catalytic acetyltransferase activity	-0.0197455
immature myeloid dendritic	-0.0227219		preterm labor	0.0315056		preterm death	-0.0252355		cathepsin deficits	-0.0197455
langerhans cell histiocytosis lesions	-0.0227219		prostate cancer (pca) lesions	0.0315056		c57bl6j background	-0.0252355		castrationresistance prostate cancer	-0.0197455
lch-ss	-0.0227219		prostate and lung cancers	0.0315056		intrafamilial disease	-0.0252355		ischemic injury	-0.0197455
lch lesions	-0.0227219		cardiotoxicity	0.0315056		preventreverse tumor metastasis	-0.0252355		ischemic insult	-0.0197455
schizophrenic	-0.022703		cardiovascular diseases	0.0315056		intrafollicular canonical wntcatenin activity	-0.0252355		iron overload syndromes	-0.0197455
muscular dystrophy	-0.0226824		cc	0.0315056		essential cofactor	-0.0252355		irondependent lipid peroxide	-0.0197455
oral carcinoma	-0.0226248		follicular thyroid cancer	0.0315056		estrogen metabolism	-0.0252355		precursor lesions	-0.0197455
alzheimer's disease	-0.0226184		folate deficiency	0.0315056		tetanus	-0.0252355		intracellular infection	-0.0197455
pain	0.0226164		negative breast cancer	0.0315056		internal homeostasis	-0.0252355		g2m arrest	-0.0197455
oncocytoma	0.0226077		neck of femur fracture	0.0315056		fatal neoplasia	-0.0252355		transcriptional homeostasis	-0.0197455
embolism	-0.0225276		neoplasias	0.0315056		f508del defect	-0.0252355		rvfv infection	-0.0197455
stenosis	-0.0225276		neonatal microcephaly	0.0315056		fcbackbone	-0.0252355		dld1 colon	-0.0197455
atheromas	-0.0225276		neuroblastomas	0.0315056		body weight loss	-0.0252355		intratumoral androgen	-0.0197455
arteriosclerosis obliterans	-0.0225276		charcot-marie-tooth disease	0.0315056		pluripotency marker	-0.0252355		inv16 leukemic mice	-0.0197455
arteriosclerosis	-0.0225276		nephropathy	0.0315056		bone marrow polymorphonuclear	-0.0252355		g2m dna damage checkpoint	-0.0197455
cerebrovascular disease	0.0225243		epithelial tumours	0.0315056		bone marrow monocyte	-0.0252355		s haematobiuminfected	-0.0197455
lymphoproliferative disorder	-0.0225206		epithelial ovarian cancers	0.0315056		bone marrow i	-0.0252355		prdm11deficient diffuse large b cell lymphomas	-0.0197455
thyroid eye disease	0.0224758		epithelial inflammation	0.0315056		bone marrowderived cells	-0.0252355		prc2 activity	-0.0197455
advanced prostate cancer	-0.0224519		epileptic seizures	0.0315056		bone marrow hematopoietic stem	-0.0252355		translation initiation codons	-0.0197455
viral infections	0.0224137		cns injury	0.0315056		poisoning	-0.0252355		cancerrestricted transcripts	-0.0197455
death	0.022333		cmv	0.0315056		fatigue scores	-0.0252355		polyposis coli	-0.0197455
acute lung injury	-0.0223072		cmt disease	0.0315056		fatigued	-0.0252355		caput epididymis	-0.0197455
angina	-0.0222646		cervical tumors	0.0315056		bronchopneumonia endocarditis	-0.0252355		dna repair defects	-0.0197455
rectum adenocarcinoma	-0.0222539		cervical lesions	0.0315056		teratozoospermia	-0.0252355		cancerrelated phenotype	-0.0197455
anus retention	-0.0222539		cervical lesion	0.0315056		lipg	-0.0252355		cancerrelated death	-0.0197455
stable diseases versus progressive diseases of rectal cancer	-0.0222539		cervical intraepithelial neoplasia grade 2	0.0315056		brain disorders	-0.0252355		translational initiation	-0.0197455
lymphovascular invasion	-0.0222539		cervical intraepithelial neoplasia	0.0315056		positivefeedback signaling	-0.0252355		kinase activity	-0.0197455
anaplastic thyroid cancer	0.0222083		ceroid-lipofuscinosis	0.0315056		interpatient prostate cancer	-0.0252355		cancer stem cell marker	-0.0197455
hpa	-0.0221733		cholesterol trafficking disorder	0.0315056		lipe	-0.0252355		fragile x mental retardation 1	-0.0197455
nonalcoholic fatty liver disease	0.0221372		neuroblastoma tumor	0.0315056		extracorporeal shockwave	-0.0252355		fragile x proteins	-0.0197455
atherosclerotic plaques	-0.0221239		nash	-0.0313152		extracranial tumor of childhood	-0.0252355		cancerstromal cell	-0.0197455
rheumatoid arthritis synovial	0.0220522		non-small cell lung cancer	0.0312741		lineagespecific tumor types	-0.0252355		cancerresistant species	-0.0197455
arthropathy	-0.0220508		fatigue	0.0311575		treating malignancies	-0.0252355		fragile x	-0.0197455
ankylosis	-0.0220508		vhl deficiency	-0.031108		oxidatively damaged	-0.0252355		cancerspecific alternative splicing	-0.0197455
spinal pain	-0.0220508		pcas	-0.031108		oxidative stress processes	-0.0252355		cancerthreatening conditions	-0.0197455
dry eyes	-0.0219713		lung cancer	0.0309768		oxidoreductase transcript	-0.0252355		cardiomyocyte death	-0.0197455
sjogren syndrome	-0.0219713		cml	-0.0308099		oxidoreductase enzymes	-0.0252355		isolated tumor	-0.0197455
cholangiocarcinoma	-0.0219137		atypical chronic myeloid leukemia	-0.0308099		triazole hepatotoxicity	-0.0252355		cardiovascular disease genes	-0.0197455
liver cancers	-0.0219086		acml	-0.0308099		glioma induction system	-0.0252355		cardiac ventricular dysfunction	-0.0197455
hepatitis b-related liver cirrhosis	-0.0219006		infertility	0.0307625		mock infection	-0.0252355		isogenic renal cell carcinoma	-0.0197455
thyroid carcinomas	0.0218524		carcinoma	0.0307191		arrest cells	-0.0252355		cardiac hypoxia	-0.0197455
lung squamous cell carcinoma tumor	-0.0218388		t-cell acute lymphoblastic leukemias	-0.0305117		gicassociated glioma	-0.0252355		kaposi√¢‚Ç¨‚Ñ¢s sarcoma herpesvirus	-0.0197455
copper homeostasis in lung adenocarcinoma	-0.0218388		t-cell	-0.0305117		ataxiatelangiectasia at	-0.0252355		carcinoid syndrome	-0.0197455
lung squamous cell carcinoma (lusc) tumor	-0.0218388		genetic defect	-0.0305117		astrocyteglioma	-0.0252355		transient ischemic attack	-0.0197455
fanconi anemia	0.0217796		delta viral infections	-0.0305117		asthmatic children	-0.0252355		dna learning center of cold spring	-0.0197455
autoimmune inflammatory disorder	0.0217462		hepatitis b	-0.0305117		transforming activity	-0.0252355		jawless vertebrate	-0.0197455
pneumonia	-0.0216926		ec	-0.0302925		transient pluripotencyfactorbased signalingdirected tps	-0.0252355		cardiac dilation	-0.0197455
arrhythmogenic right ventricular cardiomyopathy	-0.0216609		dengue infection	-0.0302135		atherogenesis	-0.0252355		cardiolipin remodeling	-0.0197455
machine learning algorithms	0.0216525		dengue disease	-0.0302135		marginal zone lymphoma	-0.0252355		portal vein tumor thrombus	-0.0197455
infection	-0.0216475		ofis	-0.0302135		atpsynthesis	-0.0252355		carcinogenic	-0.0197455
aneurysm	0.0216445		di	-0.0302135		attention deficit hyperactivity disorder	-0.0252355		junbdeficiency	-0.0197455
chronic liver disease	0.0215986		febrile illnesses	-0.0302135		atmmediated dna damage response	-0.0252355		malignant liver tumors	-0.0197455
ws	-0.0215827		dengue	-0.0302135		asthenozoospermia	-0.0252355		basal cell carcinomas	-0.0197455
autoimmune lymphoproliferative syndrome	-0.0215827		asphyxiation	-0.0301626		innate immune activity	-0.0252355		basal cell hyperplasia	-0.0197455
costello syndrome	-0.0215827		vascular diseases	-0.0301141		innate patternrecognition receptors	-0.0252355		lineage leukemia 1	-0.0197455
homeostasis disorders	-0.0215827		malignancy	-0.0299946		asthenozoospermic infertile	-0.0252355		malignant rhabdoid tumors	-0.0197455
human t cell acute lymphoblastic leukemia (t-all) and disease	-0.0215827		cardiomyopathies	-0.0296669		translation initiation	-0.0252355		basal cell cancers	-0.0197455
werner syndrome	-0.0215827		aml.significance	-0.0296669		associated pain	-0.0252355		malignant kidney disease	-0.0197455
impaired insulin	-0.0215827		atll	-0.0296669		goblet cell hyperplasia	-0.0252355		mania	-0.0197455
non-hodgkin's lymphoma	-0.0215827		developmental defect of the embryonic myocardium	-0.0296669		glioma databases	-0.0252355		malerelated reproductive disorders	-0.0197455
blood tumor	-0.0215827		left ventricular non-compaction	-0.0296669		grade muscle invasive tumors	-0.0252355		back pain	-0.0197455
retinoblastoma tumor	-0.0215827		adult t-cell leukemia/lymphoma	-0.0296669		antitumor action	-0.0252355		backsplicing junctions	-0.0197455
alps	-0.0215827		clear cell renal cancer	-0.0296669		antitumor process	-0.0252355		backsplicing profiles	-0.0197455
t cell leukemia	-0.0215827		left ventricular non-compaction cardiomyopathy	-0.0296669		aortic stenosis	-0.0252355		backsplicing regulation	-0.0197455
alphabeta t	-0.0215827		lymphoproliferative	-0.0296669		mantle cell lymphoma cells	-0.0252355		pbaf chromatin remodelling complex	-0.0197455
alzheimer-type pathology	-0.0215827		lvnc	-0.0296669		antimyeloma effect	-0.0252355		uclike inflammation	-0.0197455
telomere dysfunction	-0.0215827		meningiomas	-0.0296001		graftversustumor effects	-0.0252355		bacterial products	-0.0197455
developmental abnormalities	-0.0215827		bd	-0.0295925		antiinvasive function	-0.0252355		bacterial species	-0.0197455
developmental defects	-0.0215827		meningioma	-0.0295708		tumor adjacent	-0.0252355		mapk activity	-0.0197455
primary intraocular malignancy	0.0215272		dna	-0.0295298		ar activity	-0.0252355		bacterial host	-0.0197455
sclerosis	0.0214842		immune disorders	-0.0289673		osuhdac42	-0.0252355		bacterialderived metabolites	-0.0197455
lung fibrosis	-0.0214557		dilated cardiomyopathy	-0.0289113		ovairan cancer	-0.0252355		lysosomal homeostasis	-0.0197455
colon cancer	0.0214063		ss	-0.0287724		apoptoticnecrotic cells	-0.0252355		lysosomal dysfunction	-0.0197455
ruptured aneurysms	0.0213652		hereditary corneal dystrophies	-0.0287724		glioma variants	-0.0252355		lysosomal failure	-0.0197455
lymphoma	-0.0213283		frontotemporal degeneration	-0.0287724		glioma cell death	-0.0252355		lysosomal deficits	-0.0197455
luad tumor	-0.0213001		dopaminergic deficiency	-0.0287724		glioma initiating cells	-0.0252355		m5447infected macrophages	-0.0197455
toxicity	0.0212765		scnc	-0.0287724		glioma biology	-0.0252355		feedback inhibitory	-0.0197455
malignant glioblastoma	-0.0212736		frontotemporal dementia	-0.0287724		triplicate infection	-0.0252355		sensitized tumors	-0.0197455
angioimmunoblastic t-cell lymphoma	-0.0212715		epithelial cancers	-0.0287724		arachidonic acid metabolism	-0.0252355		feedback loop	-0.0197455
aitl	-0.0212705		small cell neuroendocrine carcinoma	-0.0287724		glucose deprivationinduced human tumor cell	-0.0252355		male infertility	-0.0197455
pan-cancer	-0.0212383		small cell prostate cancer	-0.0287724		glycolytic cancer cells	-0.0252355		basal hyperplasia	-0.0197455
tuberculosis (mtb) infection	-0.0212383		neurodegenerative disorder	-0.0287724		osteogenesisrelated markers	-0.0252355		mabsinfected cells	-0.0197455
teratoma	-0.0212153		familial parkinson's disease	-0.0287724		osteogenic cells	-0.0252355		duplicate tumors	-0.0197455
neonatal sepsis	0.0212036		dwarfism	-0.0287724		inhibitory activity	-0.0252355		bcell acute lymphoblastic leukemia	-0.0197455
scz disorders	-0.0211765		seckel syndrome	-0.0287724		global translation initiation	-0.0252355		macrocytic anemia	-0.0197455
intracerebral hemorrhage	0.0211635		mental disorders	-0.0287724		intellectual disability	-0.0252355		macromolecule metabolism	-0.0197455
ferroptosis in t cell acute lymphoblastic leukemia	-0.0211412		scpc	-0.0287724		bcell nonhodgkin lymphoma	-0.0252355		pathogen infections	-0.0197455
lung tumor	-0.0211147		neurodegenerative and neurodevelopmental disorders	-0.0287724		bcell lymphomagenesis	-0.0252355		atherosclerotic process	-0.0197455
ovarian cancers	0.0210767		neuroendocrine cancers	-0.0287724		barretts metaplasia	-0.0252355		atherosclerotic vascular diseases	-0.0197455
familial cardiomyopathy	-0.0210617		neuroendocrine cancer	-0.0287724		gene repression activity	-0.0252355		pathogeninduced lethal inflammation	-0.0197455
myocarditis	-0.0210617		neuronal defects	-0.0287724		periodontitisassociated	-0.0252355		small cell neuroendocrine carcinoma	-0.0197455
lusc carcinogenesis	-0.0209911		neuronal dysfunction	-0.0287724		perilesional region	-0.0252355		uninfected control	-0.0197455
sarcoidosis	0.0209561		allergic disease	-0.0286509		benign prostatic hyperplasia	-0.0252355		atherosclerotic plaque	-0.0197455
numerous cancers	0.0209405		parasite infection	-0.0286509		g0g1 cell cycle arrest	-0.0252355		atp deficits	-0.0197455
elevated tumor	-0.0209204		congenital disorder	-0.0286509		peripheral t cell lymphoma	-0.0252355		parent leukemia	-0.0197455
metabolic disorders	-0.0208906		nsclc	0.0281593		mixed lineage leukemia	-0.0252355		medulloblastomas	-0.0197455
gb	-0.0207879		melanoma brain metastases	-0.028027		parasitederived activity	-0.0252355		atherosclerotic vessel wall	-0.0197455
postoperative glioblastoma multiforme	-0.0207879		mbm	-0.028027		parasitic nematode	-0.0252355		atherosclerotic disease	-0.0197455
atlas glioblastoma multiforme	-0.0207879		cardiovascular fibrosis	-0.0278283		autism	-0.0252355		atherosclerotic arteries	-0.0197455
aggressive primary central nervous system malignant tumor	-0.0207879		renal failure	-0.0278283		insulin growth factor binding protein	-0.0252355		factor essential	-0.0197455
glioblastoma cell behavior	-0.0207879		heart and kidney fibrosis	-0.0278283		autoimmune disorders	-0.0252355		early infection	-0.0197455
gepia.cancer-pku	-0.0207879		bronchial dysplasia	-0.0277289		lncap prostate cancer	-0.0252355		early initiation	-0.0197455
peripheral t-cell lymphoma	-0.0207058		dysplasia	-0.0277289		papilla cells	-0.0252355		early lesions	-0.0197455
ptcl	-0.0207038		lung infiltrates	-0.0276295		pancreatic disease	-0.0252355		atmospheric pressure cold plasma	-0.0197455
lymphoma growth	-0.0205783		acute respiratory distress syndrome	-0.0276295		genodermatosis	-0.0252355		azoospermialike dazl	-0.0197455
high caf	-0.020576		hypoxemia	-0.0276295		background radiation dose	-0.0252355		maternal infection	-0.0197455
neck squamous carcinoma	-0.020576		lung injury	-0.0276295		background dose	-0.0252355		patientderived immortalized ewing sarcoma cell line	-0.0197455
head-and-neck cancer	-0.020576		critically ill icu	-0.0276295		bacterial biomarkers	-0.0252355		axon regeneration deficits	-0.0197455
inflammatory skin disease	-0.0205643		ards	-0.0276295		genechip twocycle cdna synthesis kit	-0.0252355		autismassociated synapticadhesion gene neuroligin4	-0.0197455
end-stage kidney disease	-0.0205265		claudicating	-0.0275301		bacterialhuman	-0.0252355		autismrelevant genes	-0.0197455
b cell lymphomas	-0.0204612		critical limb ischemia	-0.0275301		trainability	-0.0252355		undifferentiated thoracic malignancies	-0.0197455
epigenetic abnormalities	-0.0204612		peripheral arterial disease	-0.0275301		insulinlike growth factor igf signaling pathway	-0.0252355		autoimmunityassociated genes	-0.0197455
adc and scc	-0.0203994		mitochondrial functional deficits	-0.0275301		bacterial isolates	-0.0252355		autoantigen reactivity	-0.0197455
vessel vasculitis	-0.0203994		cli	-0.0275301		background reduction	-0.0252355		dysmorphic features	-0.0197455
tachyarrhythmia	0.0203785		cardiovascular disease	-0.0275184		bacterial cytotoxins	-0.0252355		dysbiosis	-0.0197455
end-stage renal disease	-0.0203722		mitochondrial	0.0275025		autosomal dominant disorder	-0.0252355		undifferentiated neuroblastomas	-0.0197455
renal disease	-0.0203722		hcc metastasis	-0.0273313		transcription regulatory activity	-0.0252355		patient mortality	-0.0197455
fitness	-0.020341		portal vein tumour thrombosis	-0.0273313		azoospermia	-0.0252355		patient myotubes	-0.0197455
liver hepatocellular carcinoma	-0.0203183		tumorigenesis and metastasis	-0.0273313		b19vinfected	-0.0252355		autoimmune syndromes	-0.0197455
kidney tumour	-0.0202316		non-small cell lung carcinoma	-0.0271085		mllrearranged acute myeloid leukemia	-0.0252355		tumor promoting agent	-0.0197455
kirc tumors	-0.0202316		deaths	0.027069		insulinresistance	-0.0252355		tumor promoting agents	-0.0197455
renal and bladder cancers	-0.0202316		leishmaniasis	0.027053		insulintreated	-0.0252355		tumor promotion	-0.0197455
renal and bladder cancer	-0.0202316		systemic sclerosis	0.0269283		telomerase activity	0.025118950196060322		tumor promoters	-0.0197455
kidney cancers	-0.0202316		ssc	0.0269123		acute gvhd	-0.0250697		tumor spheres	-0.0197455
kidney clear cell carcinoma	-0.0202316		multiple myeloma	0.0268966		hepatitis c	-0.0250697		birth defects	-0.0197455
kidney chromophobe and renal papillary cell carcinoma	-0.0202316		adrenoleukodystrophy	-0.0268344		androgen deprivation	-0.0250697		tumor glands	-0.0197455
bladder and kidney cancer	-0.0202316		complex i-deficient	-0.0268344		thrombosis	-0.0250634		tumor masses	-0.0197455
icp	-0.0202316		parkinson's	-0.0268344		cardiomyopathic	-0.0250634		tumor ferroptosis pathway	-0.0197455
ccrcc carcinogenesis	-0.0202316		plasmacytoid dendritic cell neoplasm	-0.0268344		bleeding risk	-0.0250634		drug activity	-0.0197455
necroptosis in kidney renal clear cell carcinoma	-0.0202316		bpdcn	-0.0268344		dna damage response	0.0250053		tumor rejection	-0.0197455
colorectal adenoma	0.020173		ald	-0.0268344		neuroblastomas	-0.0249534		tumor phenotype	-0.0197455
breast tumors of the cancer	0.0201698		vascular pathologies	-0.0268344		psoriatic skin	-0.0249244		tumor pieces	-0.0197455
cachexia	-0.0201572		hiv viremia	-0.0268344		hematologic malignancies	-0.0249026		tumor mutational	-0.0197455
breast carcinogenesis	0.0201256		nod	-0.0268344		cancer relapse	0.024900821061989674		bladder urothelial cancers	-0.0197455
blood cancer	-0.0201099		t1d.	-0.0268344		refractory disease	-0.0248962		blastocyststage embryos	-0.0197455
entotic cell death	0.0200903		atherogenesis	-0.0268344		trachea	-0.0248929		tumor mrnas	-0.0197455
netotic cell death	0.0200903		oxidative phosphorylation (oxphos) deficiency	-0.0268344		myeloid leukemias	0.024850644434158596		bladder tumor	-0.0197455
virus nephropathy	-0.0200815		neointimal hyperplasia	-0.0268344		human cancer	0.024839007466261637		fibrolamellar carcinoma	-0.0197455
renal allograft dysfunction	-0.0200815		oxphos deficiency	-0.0268344		weight loss	0.0248011		drug resistant cancers	-0.0197455
bkpyv infection	-0.0200815		diffuse large b-cell lymphoma	-0.0267468		tumor cells	0.024730015783468038		tumorderived cells	-0.0197455
kidney injuries	-0.0200815		tourette syndrome	-0.0263375		tumour suppressor	-0.0247199		tumor suppressor gene runx3	-0.0197455
mpyv infection	-0.0200815		neuroinflammation	-0.0263375		tumor response	0.024702784234764907		tumor susceptibility	-0.0197455
thrombocytopenia	0.0200474		pulmonary hypertension	-0.0261321		neuropsychiatric disorders	-0.0246292		tumor suppressor gene p53	-0.0197455
septic shock	-0.0200458		autism spectrum disorders	-0.0260998		major depression disorders	-0.0246292		locallyadvancedmetastatic prostate cancer	-0.0197455
rf-vimp algorithms	0.0200108		papillomas	-0.026089		nonpsychiatric control subjects	-0.0246292		bipolar morphology	-0.0197455
primary ovarian cancers	0.0199932		sinonasal carcinomas	-0.026089		cytogenetic abnormalities	0.024626221713253803		tumor site	-0.0197455
metastatic ovarian cancers	0.0199932		dysplastic/carcinomas-in-situ	-0.026089		multiple myeloma cells	-0.0245228		tumor source	-0.0197455
lymphovascular space invasion (lvsi)-positive ovarian cancers	0.0199932		inflammation of the chorion	-0.026089		acute myeloid leukaemia	-0.0245197		phospholipase d	-0.0197455
os in ovarian cancer	0.0199932		cu/cl	-0.026089		tumor types	0.024496648502772007		fibrosarcoma	-0.0197455
aggressive behavior of ovarian cancer	0.0199932		sinonasal papilloma	-0.026089		young adults	0.024369367125284293		fibrosarcoma cell line	-0.0197455
mm	0.0199472		chorioamnionitis	-0.026089		pancreatic adenocarcinoma	0.024365658679005114		fibrosis pathway	-0.0197455
adamantinomatous craniopharyngioma	-0.0199317		intrauterine infection	-0.026089		atherosclerotic	-0.024344		drug failures	-0.0197455
isfahan breast cancer	0.0199313		u/l	-0.026089		gvhd	-0.024251		liposarcoma cell	-0.0197455
breast-invasive cancer	0.0199313		sinonasal inverted papilloma	-0.026089		genetic disorder	-0.0242403		liposarcoma cells	-0.0197455
breast invasive cancer	0.0199313		sinonasal papillomas	-0.026089		oligodendrogliomas	-0.0242372		lipid peroxidation	-0.0197455
genetic disorders	0.019871		invasive squamous cell carcinomas	-0.026089		acute coronary syndromes	-0.0241469		lipid species	-0.0197455
abnormalities in copper metabolism	-0.0198607		pfa ependymomas	-0.0258902		mortality	-0.0241231		lipid biosynthesis	-0.0197455
cognitive deterioration	-0.0198607		pf-ve tumors	-0.0258902		moderatetosevere psoriasis	-0.0240059		lipid transport	-0.0197455
abnormal copper metabolism	-0.0198607		posterior fossa ependymomas	-0.0258902		human colon cancer	0.023989810328780014		lipid oxidation	-0.0197455
olfaction dysfunction	-0.0198607		joint disease	-0.0258902		organ failure	-0.0239697		lipid antigens	-0.0197455
diabetes mellitus	0.019858		posterior fossa (pf) ependymomas	-0.0258902		fatigue	-0.0239348		lipoma	-0.0197455
rupture	0.0198572		ependymomas	-0.0258902		ataxia	-0.0239193		lipopolysaccharideslipopolysaccharides binding protein	-0.0197455
skin tumor	-0.0198238		melanoma	-0.0258253		hepatoma	-0.0239193		lipid families	-0.0197455
hypoxia status	0.0197547		nasopharyngeal carcinoma	0.0254778		leigh syndrome	-0.0239123		lipus	-0.0197455
t-cell lymphoblastic leukemias and lymphomas	-0.0197194		neurodegenerative disease	0.0254778		spinal muscular atrophy	-0.0239123		lipidregulating genes	-0.0197455
hypoxia augments human embryonic	-0.0197194		acute lymphoblastic leukemia	0.0254093		bone marrow cells	-0.0238555		bone marrow failure	-0.0197455
leukemic t	-0.0197194		huntington's disease	0.0253751		surgical tumor	-0.0238088		tsc12 loss of heterozygosity	-0.0197455
cml	-0.019679		cognitive impairment	0.0250826		metastatic melanoma	-0.0237303		tumor organoids	-0.0197455
injury or trauma	-0.0196753		haematopoietic malignancies	-0.0250454		frozen tumor	-0.0237037		tumor microsphere	-0.0197455
ho	-0.0196753		haematological malignancy	-0.0250454		squamous cell carcinomas	-0.0236903		liver hepatocellular carcinoma	-0.0197455
heterotopic ossification	-0.0196753		haematopoietic disorders	-0.0250454		liver function	-0.0236172		tumor clearance	-0.0197455
bc liver metastases	0.0196223		t-cell acute lymphoblastic leukaemia	-0.0250454		laboratory data	-0.0236172		tumor cohorts	-0.0197455
tongue cancer	-0.0196046		leukaemias	-0.0250454		cervical cancer	0.0235001		tumor cell line panel	-0.0197455
tumor tongue squamous	-0.0196046		angioimmunoblastic t-cell lymphoma	-0.0245814		reactivity	-0.0234651		bloomspecific	-0.0197455
biliary atresia	-0.0195881		skin lesion	-0.0245485		hematopoiesis	-0.0234368		firstgeneration pancreatic differentiation	-0.0197455
carcinomas	0.0195835		zika virus infection	0.0245027		brain tumor specimens	-0.0234148		liveattenuated yellow fever virus	-0.0197455
ovarian tissues and ovarian tumors	0.0195693		renal cancer	0.0245027		psychiatric disorder	-0.0234048		lymph nodenegative bladder cancer	-0.0197455
serous epithelial ovarian cancer	0.0195693		pah	-0.0244491		nonlesional	-0.0233946		periodontitis	-0.0197455
epithelial ovarian tumors	0.0195693		hyperaldosteronism	-0.0244491		back	-0.0233189		betathalassemia	-0.0197455
serous ovarian carcinomas	0.019534		vascular fibrosis	-0.0244491		tibial muscular dystrophy	-0.0233151		lymphoma growth control	-0.0197455
hallmarks of ovarian cancer	0.019534		aldo	-0.0244491		metastasisfree	0.023276713555111517		type1 inflammation	-0.0197455
type of ovarian cancer	0.0195163		gliomas	-0.0242741		septic patients	-0.0231755		lymphoma immunity	-0.0197455
hcc disease	-0.0195075		urothelial bladder cancer	-0.0242503		primary tumours	0.023134137717678346		behavioral impairments	-0.0197455
scutellaria barbata on hepatocellular carcinoma	-0.0195075		bladder tumour	-0.0242503		tissue homeostasis	-0.0231084		lung tumour samples	-0.0197455
atlas liver hepatocellular carcinoma	-0.0195075		cognitive defects	-0.0241509		toxicity	0.023104982442019185		dual metastasis	-0.0197455
decrease tumor	-0.0195075		clear-cell renal cell carcinoma	-0.0241507		thyroid cancer	0.023084010338197167		tumorigenic fractions	-0.0197455
human breast cancer	0.0194986		hp	-0.0240516		cellular metabolism	0.023010180916864163		tumornecrosisfactora	-0.0197455
breast invasive ductal carcinoma	0.0194986		serrated polyps	-0.0240516		hepatocellular carcinoma	-0.0229855		tumoroids	-0.0197455
breast idc	0.0194986		sessile serrated colon adenoma/polyps	-0.0240516		distant metastases	0.022890048063472525		tumorpromoting activities	-0.0197455
alkylation damage	0.019481		hyperplastic polyps	-0.0240516		periodontitis	-0.022843		tumorinfiltrating macrophages	-0.0197455
lymphoblastic leukemia	-0.0194354		ssa/p	-0.0240516		bipolar disorder	-0.0227546		tumors refractory	-0.0197455
breast adenocarcinoma	0.019428		serrated polyposis syndrome	-0.0240516		gainoffunction mutations	-0.0227436		tumorspecific antigens	-0.0197455
drug synthesis of breast cancer	0.019428		microcephaly	-0.0235965		leukemic b cells	-0.022711		tumorpromoting activity	-0.0197455
dilated cardiomyopathies	-0.0194015		sarcoidosis	-0.0233062		endocrine	0.022691901861752538		lossoffunction screen	-0.0197455
sarcomere dysfunction	-0.0194015		hema	-0.0233062		duchenne muscular dystrophy	-0.0226665		lossoffunction aldh22	-0.0197455
sudden cardiac death	-0.0194015		allergic inflammatory disorder of the esophagus	-0.0233062		transcription factor activity	-0.0226152		lossoffunction approach	-0.0197455
her2-positive breast cancer	0.0193927		intrahepatic cholangiocarcinoma	-0.0233062		type 2 diabetes	-0.0225929		tumorevs	-0.0197455
trastuzumab-resistant breast cancer	0.0193927		minimal change nephropathy	-0.0233062		bipolar	-0.0225246		biological activity	-0.0197455
late mitosis	-0.0193573		papillary rcc	-0.0233062		melanoma cell	0.022475572118048272		low back pain	-0.0197455
pcos dysfunction	0.0193485		hypersensitivity	-0.0233062		cell proliferation arrest	-0.0224743		loss downstream	-0.0197455
hyperandrogenism	0.0193485		icca	-0.0233062		inability	-0.0224732		lossoffunction techniques	-0.0197455
lch bone metastasis	-0.0193397		allergic sensitization	-0.0233062		aneuploidy	-0.0224628		tumorigenically transformed	-0.0197455
lch bone lesions	-0.0193397		hemophilia a	-0.0233062		tumor suppressor	0.022327		tumorsuppressive tsmirnas	-0.0197455
breast carcinomas	0.0193291		renal cell carcinomas	-0.0233062		childhood cancer	-0.022311		binding loss	-0.0197455
ccrcc tumor metastasis	-0.0192955		metabolic disturbances	-0.0233062		tumourigenesis	-0.0222885		lumbar disc degeneration	-0.0197455
leukaemia	-0.0192947		motor neuron degeneration	-0.0233062		meiosis	0.0222233		tumour shrinkage	-0.0197455
aggressive tumor	-0.0192919		blau syndrome	-0.0233062		cellular stress	0.0222233		tumour suppression	-0.0197455
steatosis	0.0192356		sals	-0.0233062		cancer metastasis	0.0222156		tumour biposies	-0.0197455
myositis	0.0192356		allergic hypersensitivity	-0.0233062		lymphoma	-0.02221		tumorspecific mutations	-0.0197455
nash	0.0192356		sporadic amyotrophic lateral sclerosis	-0.0233062		cognitive impairment	-0.0221738		biochemical activity	-0.0197455
deterioration of ovarian cancer	0.0192337		mcn	-0.0233062		diffuse large b cell lymphoma	-0.0221202		permanent antigen loss	-0.0197455
pulmonary lymphangioleiomyomatosis	0.019216		systemic granulomatosis	-0.0233062		oligodendroglioma	-0.0221116		tumorsuppressing	-0.0197455
head and neck cancer	0.0192016		facioscapulohumeral muscular dystrophy	0.0233036		acute respiratory distress syndrome	-0.0220023		lpsinduced feedback	-0.0197455
primary serous ovarian cancers/tubal cancers	0.0191984		fshd	0.0232894		acute myocardial infarction	-0.0219562		tumour biopsies	-0.0197455
advanced hepatocellular carcinoma	-0.0191719		osteoarthritis	0.0230205		genetic backgrounds	-0.0219537		tumorstromal communication	-0.0197455
inflammation of liver	-0.0191719		type 1 diabetes	-0.0229044		small cell lung cancer	-0.0219339		fibrosis	-0.0196459
chronic liver inflammation	-0.0191719		alveolar rhabdomyosarcoma	-0.0227412		lung tumor	-0.021926		bone marrow niche	-0.019642
dysplastic nodule	-0.0191719		hematological malignancies	0.0226862		anaplastic lymphoma kinase	-0.0218452		lipopolysaccharide	-0.0195628
cancer aggressiveness	-0.0191719		ms	0.0226622		leukaemia	-0.0217271		tumor specimens	-0.0195591
cirrhosis to hepatocellular carcinoma	-0.0191719		metastases	0.0226512		paired breast cancer	0.0216501		colon cancer	0.0194645
precancerous cirrhosis	-0.0191719		t1d	-0.0225752		adults	-0.0216097		latent tuberculosis infection	-0.0194633
ov	0.0191631		neuropathic pain	-0.0225608		antitumor response	-0.021582		cancer development	0.01943
human ovarian cancer	0.0191631		nerve injury	-0.0225608		anaplastic large cell lymphoma	-0.0214946		pouchitis	-0.0194069
ovarian cancer epithelia	0.0191631		bladder cancer	0.0223989		invasive adenocarcinoma	0.021483467104262573		cancerassociated fibroblasts	0.0194026
liver dysfunction	0.0191149		endotoxemia	-0.022362		invasive breast carcinoma	0.0214449		idiopathic preterm labor	0.0193855
lung tumoral	0.0191012		viral bronchiolitis	-0.0221632		atopic dermatitis	-0.0213999		a673 ewing sarcoma	0.0193855
tumoral diseases	0.0191012		avb	-0.0221632		isoflavones	0.021384966029401483		pmscvhygro backbone	0.0193855
death of malignant tumors	0.0191012		lung adenocarcinomas	-0.0221473		molecular defects	-0.0213817		spontaneous preterm labor	0.0193855
cancers	0.0190628		overweight	0.0221326		elevated risk	0.021346403662215185		nonlabor controls	0.0193855
malignant type of ovarian cancer	0.0190306		sepsis	-0.0219458		euglycemichyperinsulinemic clamp	0.021346403662215185		basal type breast cancer	0.0193855
tumor suppression of ovarian high-grade serous carcinoma	0.0190306		tick-borne infection	-0.0218651		mitochondrial oxidative metabolism	0.021346403662215185		backsplice junctions	0.0193855
memory cytotoxic t	-0.0190218		immune-mediated chronic diseases	-0.0218651		heat stress	-0.0212692		cervical carcinoma	0.0193855
invasive adenocarcinoma	-0.0190218		lyme disease	-0.0218651		lipidmediated transfection	0.021256424805447167		prostatic tumors	0.0193855
stroma of ovarian cancer	0.0189335		acute	-0.0218651		inactivity	-0.0212367		u2os osteosarcoma	0.0193855
ovarian stroma	0.0189335		infectious diseases	-0.0218651		ovarian tissue	0.021230716560656303		immortalized human mammary epithelial cells	0.0193855
migration in ovarian cancer	0.0189335		tick-borne illness	-0.0218651		lipid barrier	-0.0212137		intestinal homeostasis	0.0193855
prognosis of ovarian cancer	0.0189335		infectious syndromes	-0.0218651		erpositive tumors	0.021160018887481428		immortalized patient	0.0193855
mir-4314 might promote ovarian tumorigenesis	0.0189335		ftd	-0.021813		toxicities	0.021155491817879228		fatty acid synthesis	0.0193855
ovarian cancer stroma	0.0189335		sclc	-0.0217786		psoriasis vulgaris	-0.0210943		chd3	0.0193855
cell death in ovarian cancer	0.0189335		small cell lung cancer	-0.0217786		bacterial	-0.0210631		chemokine activity	0.0193855
tumour stroma of oc	0.0189335		benign prostatic hyperplasia	-0.0217385		chronic myelogenous leukemia	-0.0209778		kshvinfected cells	0.0193855
immune dysfunction	-0.0189246		scc	-0.0216931		tumor subtype	0.0209351		cancer cell differentiation state	0.0193855
hypobaric hypoxia	-0.0189246		bacterial infection	0.0216343		tumor expression	0.0209351		pancreatic √ülike cells	0.0193855
multiple myeloma	0.0189173		acl tear	-0.0213184		deficiency	0.020872002045373563		pancreatic √ücell	0.0193855
neoplasm	-0.0188967		mitochondria	-0.0213184		tumorderived	0.0208708		mcf7 epithelial cancer	0.0193855
systolic heart failure	-0.0188805		prkn-pd	-0.0213184		primary breast cancers	0.020817789895742202		serous ovarian cancer	0.0193855
pc	-0.0188748		li-fraumeni syndrome	-0.0213184		systemic inflammation	-0.0208168		serous carcinoma	0.0193855
hypoxia	-0.018859		haematologic defects	-0.0213184		hyperglycemia	0.020812957582804777		parathyroid adenomas	0.0193855
hht	-0.0188187		schistosoma haematobium-infected	-0.0213184		tumor cell lines	0.020767131611215895		eclip	0.0193855
hepatitis-associated liver fibrosis	-0.0188187		acl	-0.0213184		endomyocardial biopsies	-0.0206305		ecadherin loss	0.0193855
synergism in ovarian cancer	0.0188098		mitochondrial diseases	-0.0213184		dilated cardiomyopathy	-0.0206305		hypomethylated cancers	0.0193855
malignant process of ovarian cancer	0.0187745		anterior cruciate ligament	-0.0213184		chronic hepatitis b virus	-0.0206242		cancer epigenome	0.0193855
numerous diseases	0.0187745		anterior cruciate ligament tears	-0.0213184		acute myeloid leukemia	-0.0206227		cancer driver genes	0.0193855
breast cancer aggressiveness	0.0187039		remodeling	-0.0213184		hematological malignancies	-0.0205843		cancer diagnosis	0.0193855
glycerolipid metabolism	0.0187039		juvenile parkinson's disease	-0.0213184		latent infection	0.020549448073698434		metabolic syndrome	0.0193855
gastric cancer decreases	0.0187039		lfs	-0.0213184		hdac2	0.020480316918071718		metastasis formation	0.0193855
aggression of breast cancer	0.0187039		myocardial damage	-0.0213184		human gastric cancer	0.020408		hyperactive enhancers	0.0193855
malignant ovarian cancer	0.0187039		fibrotic lesions	-0.0213184		metastatic cancer	0.020374237309472094		cholesterol homeostasis	0.0193855
myeloma	0.0186979		schistosome infection	-0.0213184		anthrax edema toxin	0.0203356		e3 ubiquitin ligase activity	0.0193855
uc	0.0186932		infarction	-0.0213184		osteosarcoma cell lines	0.0203356		cholesterol synthesis	0.0193855
melanoma versus	-0.0186685		lung fibrosis	-0.0213184		triple negative carcinomas	0.0203356		diabetes disease	0.0193855
melanoma versus primary melanoma	-0.0186685		autosomal-	-0.0213184		h720 nonsmall cell lung cancer	0.0203356		mesenchymallike cancer	0.0193855
melanoma tumorigenesis	-0.0186685		death	-0.0212446		tumor rnas	0.0203356		hypoxic responses	0.0193855
malignant	-0.0186685		neurodegeneration	-0.0211887		mockinfections	0.0203356		parclip profiling	0.0193855
metastasis of cutaneous melanoma	-0.0186685		heart failure	0.021164		mockinfectedcells	0.0203356		small cell carcinoma	0.0193855
cutaneous melanomas	-0.0186685		rett syndrome	0.020967		tumor progressor	0.0203356		melanoma suppressor	0.0193855
metastasis of malignant melanoma	-0.0186685		myeloid malignancies	0.0209057		tumor promotion	0.0203356		melanoma nucleotide stress	0.0193855
malignant diseases	-0.0186592		bws	-0.0208712		h929 human myeloma cells	0.0203356		merkel cell carcinoma	0.0193855
solid tumors	0.0186509		beckwith-wiedemann syndrome	-0.0208712		tumor stromal response	0.0203356		serous tubal intraepithelial carcinoma	0.0193855
malignant meningiomas	0.0186485		stem cell disorder	-0.0208712		antibodydependent cellular cytotoxicity	0.0203356		lactation	0.0193855
gastric carcinoma	-0.0186452		dm1	0.0208682		tumor radioresistance	0.0203356		primary human ewing sarcoma rna sequencing	0.0193855
leishmaniasis	0.0186238		dm2	0.0208682		osteosarcoma cell line hos	0.0203356		primary breast cancers	0.0193855
sessile-serrated adenomas	0.0185979		ischemic stroke	-0.0207718		global molecular background	0.0203356		gainoffunction experiments	0.0193855
breast cancer stemness	0.0185979		tb disease	-0.0206724		tumor xenograft models	0.0203356		distant metastases	0.0193855
dermal tumor	0.0185979		pulmonary inflammatory	-0.0206724		occlusal traumatism	0.0203356		precursor lesion	0.0193855
microsatellite-instable cancers	0.0185979		latent tb infection	-0.0206724		tumor targeting	0.0203356		bpainduced	0.0193855
stemness traits of breast cancer	0.0185979		copd	-0.020573		otscc cancer	0.0203356		retinoblastomaproficientp16ink4adeficient profile	0.0193855
inflammatory bowel diseases	0.0185873		teratoma	-0.0205654		tumor therapy	0.0203356		cardiometabolic diseases	0.0193855
tumors of lung adenocarcinoma	0.0185449		zoster	-0.0203743		osteocytic cell death	0.0203356		subcutaneous tumors	0.0193855
lung adenocarcinoma cancer	0.0185449		renal cell carcinoma	-0.0201896		osteogenic behavior	0.0203356		neuronal precursors	0.0193855
hbv infected	-0.0185272		systemic lupus erythematosus	0.0201517		osteogenic supplement	0.0203356		breast cancer cell	0.0193855
nephropathy	-0.0185015		hyperglycemic	-0.0200264		ovarian carcinogenesis	0.0203356		breast tumor samples	0.0193855
autoimmune arthritis	0.0185007		impaired fasting glucose	-0.0200264		ovarian aspirates	0.0203356		interlaboratory	0.0193855
mg glioblastoma	0.0184743		beta-cell dysfunction	-0.0200264		tumor suppressor gene silencing	0.0203356		cellular steatosis	0.0193855
hbv-lf	-0.0184389		impaired glucose tolerance	-0.0200264		osteosarcomaderived cybrid cells	0.0203356		drug metabolism	0.0193855
hepatitis b and fatty liver disease	-0.0184389		anorexia nervosa	-0.0200264		tumor subpopulations	0.0203356		tumorigenic genes	0.0193855
chronic hbv infection	-0.0184389		PMID	-0.019812		osteocyte death	0.0203356		cellular toxicity	0.0193855
low liver fibrosis	-0.0184389		von hippel-lindau (vhl) tumor	-0.019792		h9 hescderived cardiomyocytes	0.0203356		luminal b tumors	0.0193855
tumor diseases	-0.0184389		hypertension	0.0196162		triplenegative breast cancer cells	0.0203356		perlman syndrome	0.0193855
autoimmunity	-0.0184191		age-related macular degeneration	0.0196162		tumor suppressor pathways	0.0203356		luminal breast tumors	0.0193855
glucose intolerance, impaired glucose-stimulated insulin secretion	0.0183948		solid malignancies	0.0193701		triplenegative breast cancer tumours	0.0203356		tumour samples	0.0193855
systemic skeleton disorder	0.0183948		metastatic cancer	0.0192045		tumor suppressor functions	0.0203356		luminal breast cancers	0.0193855
impaired glucose-tolerant	0.0183948		bacterial	-0.0191592		tumor specimen	0.0203356		tumor relapse	0.0193855
cushing's syndrome	0.0183948		rheumatoid arthritis	-0.019053		malignant tumor growth	0.0203356		tumor entities	0.0193855
inability	0.0183925		intestinal inflammation	-0.0189828		mock infection control	0.0203356		tumor cell proliferation	0.0193855
orbitopathy	0.0183737		myogenic pediatric cancer	-0.0189828		tumor suppressor proteins	0.0203356		tumor metastasis	0.0193855
coronavirus disease-19	-0.0183418		respiratory infections	-0.0189828		initiation factor	0.0203356		lipid homeostasis	0.0193855
pancreatic cancer	-0.0183402		congenital nephrotic syndrome	-0.0189828		tumor suppressive function	0.0203356		tumor suppressing	0.0193855
pcd	0.018338		arms	-0.0189828		arteriosclerosis	0.0203356		tumor onset	0.0193855
hodgkin lymphoma	0.0183244		proteinuria	-0.0189828		tumor suppressor protein	0.0203356		tumorsuppressor protein p53	0.0193855
bkpyv-infected renal tubular	-0.0183153		lct-mf	-0.0189828		obstruction	0.0203356		lipofectamine 2000 invitrogen	0.0193855
renal tubular vacuolation	-0.0183153		hypertrophic	-0.0189828		overexpressing tumors	0.0203356		muscular dystrophy	0.0193855
obvious renal tubular vacuolation	-0.0183153		hcc tumors	-0.0189828		hay wells syndromederived	0.0203356		glioma progression	0.0193855
memory deficits	0.0182623		h7n9 infection	-0.0189828		injuryinduced	0.0203356		adenovirus infection	0.0193855
tumoral	0.0181843		cutaneous t-cell lymphoma	-0.0189828		obesetype	0.0203356		obesityassociated protein	0.0193855
endocrine malignancy	0.0181821		ctcl	-0.0189828		obese controls	0.0203356		corneal epithelial cell	0.0193855
melanoma tumors	-0.0181652		mycosis fungoides	-0.0189828		ovarian metastases	0.0203356		coupling nucleotide metabolism	0.0193855
cm	-0.0181652		lung congestion	-0.0189828		ovarian targeted	0.0203356		nucleotide stress regulation	0.0193855
seizure low	-0.0181387		cytotoxic	0.0186319		ovarian clear cell carcinomas	0.0203356		swisnf chromatin remodelling gene	0.0193855
gastric diseases	-0.0181387		spinal muscular atrophy	-0.0186319		ovarian reproductive cells	0.0203356		multiple myeloma cells	0.0193855
stomach cancer	-0.0181387		sma	-0.0186319		tumoral masses	0.0203356		essential regulator	0.0193855
placental immune disorders	-0.0181387		oral squamous cell carcinoma	0.0184433		tumor supressor gene	0.0203356		controlled ovarian stimulation	0.0193855
#NAME?	-0.0181387		circadian disorders	-0.0181878		glioma cimp	0.0203356		rectal cancer	0.0193855
cutaneous squamous cell carcinoma and actinic keratosis	-0.0181387		adenoma/	-0.0180387		glioma clinic	0.0203356		control breast cancer	0.0193855
lung cancer initiation	-0.0181387		chronic inflammatory disorder	-0.0180387		tumoral	0.0203356		estrogen deprivation	0.0193855
seizure	-0.0181387		adenocarcinoma	-0.0180387		glioblastomainitiating cells	0.0203356		advanced stage tumors	0.0193855
brain diseases	-0.0181387		inflammatory disorder	-0.0179288		ovarian tumors	0.0203356		nucleotide stress	0.0193855
systemic lupus erythematosus-related myocardial infarction	0.0181122		b cell chronic lymphocyte leukemia	-0.0178896		ovarian lmp tumors	0.0203356		her2positive breast cancer	0.0193855
lupus nephritis	0.0181122		b-cll	-0.0178896		anovulatory infertility	0.0203356		heatshock	0.0193855
abdominal aortic aneurysm	0.0181122		plaque psoriasis	0.0178342		ovarian serous carcinoma	0.0203356		nephrogenesis	0.0193855
chronic inflammatory disease	0.0181122		diarrheal diseases	-0.0177902		ovarian serous carcinomas	0.0203356		neoplasia	0.0193855
atherosclerotic plaque rupture	-0.0180615		diarrheal disease	-0.0177902		ovarian surface epithelial	0.0203356		h9 human embryonic stem cells	0.0193855
rupture of atherosclerotic	-0.0180615		gsc malignancy	-0.0176908		ovarian human	0.0203356		growth arrest	0.0193855
ruptured atherosclerotic	-0.0180615		glioma aggression	-0.017492		ovarian lmp	0.0203356		positive feedback loops	0.0193855
autoimmune illness	0.0179444		alzheimer's and parkinson's disease	-0.017492		ovarian lmp tumor	0.0203356		cytokinesis failure	0.0193855
sle initiation	0.0179444		lung scc	-0.017492		ovarian tumour	0.0203356		actin stress fibers	0.0193855
skin disease	-0.0179213		tumors of lung scc	-0.017492		local whole breast hyperthermia	0.0203356		xlinked neurodevelopmental disorder	0.0193855
neoplasms	-0.0179059		lymphopenia	-0.0173973		ovarian cell lines	0.0203356		heat shock factor 1	0.0193855
osteogenic	-0.0179		glioblastoma multiforme	-0.01723		triglyceride synthesis	0.0203356		mycdriven cancers	0.0193855
nsclc tumor	-0.0178914		neoplastic	-0.0172014		triplenegative breast cancers	0.0203356		hdac6	0.0193855
pd-1/pd-l1 blockade	-0.0178914		rhinitis	-0.0171939		ovarian cells	0.0203356		global protein synthesis	0.0193855
astrocytoma	-0.0178384		allergy	-0.0171939		tumor suppressor silencing	0.0203356		renal cancer	0.0193855
apc	0.0178378		dysfunction	-0.0170945		ovarian clear cell cancer	0.0203356		replicative stress	0.0193855
erythropoiesis	0.0178119		eoe.	-0.0170945		tumor suppressor regulating cell proliferation	0.0203356		stress granule	0.0193855
premature atherosclerosis	-0.0178031		b-cell lymphomas	0.0169093		ovarian epithelial cells	0.0203356		stress fibres	0.0193855
ventricular remodeling	-0.0178031		b-cell lymphoma	0.0169093		ovarian epithelial cultures	0.0203356		ythdc1	0.0193855
septic	-0.0177679		hf	0.0168841		global cellular u87 astrocytoma	0.0203356		ht29 colon cancer	0.0193855
cystic fibrosis	-0.0176995		myeloma	0.0168841		traumatic damage	0.0203356		anticancer treatment	0.0193855
fibrotic disorders	-0.0176995		myeloid-b	-0.0167963		locally advanced squamous cervical cancer	0.0203356		human breast tumors	0.0193855
malignant gliomas	-0.017692		myeloid-t	-0.0167963		glioblastoma cancer	0.0203356		deprivation	0.0193855
pancreatic	-0.017686		typhoid fever	-0.0167963		haemorrhagic necrosis	0.0203356		collaborations	0.0193855
diarrhea	0.0176697		mixed phenotype acute leukemia	-0.0167963		oxidoreductases	0.0203356		anticancer gene expression	0.0193855
amoebic disease	-0.017653		mpal	-0.0167963		ovarian tumour histone modification	0.0203356		colonic epithelial cells	0.0193855
alveolitis	-0.017653		b cell acute lymphoblastic leukemia	-0.0167963		ovarian tumour samples	0.0203356		ovarian follicle	0.0193855
obstructive pulmonary disease	-0.017653		acute leukemia	-0.0167131		ovarian tumour sp cells	0.0203356		ovarian surface epithelium	0.0193855
idiopathic interstitial pneumonia	-0.017653		b-cell-like lymphomas	-0.0165976		loss of adhesion	0.0203356		exon recognition	0.0193855
lung dysfunction	-0.017653		degenerative disease	-0.0163988		glioma clinical samples	0.0203356		demethylation activity	0.0193855
collagen disease	-0.017653		polyp	-0.0162994		trhde	0.0203356		human thyroid cancer	0.0193855
b cell lymphoma	-0.0176213		duodenal polyp	-0.0162994		ons76 medulloblastoma cells	0.0203356		editing activity	0.0193855
mitochondrial dysfunction in osteoarthritis	0.017547		duodenal neoplasia	-0.0162994		h1299 lung carcinoma	0.0203356		antitumorigenic transcripts	0.0193855
chronic degenerative disease	0.017547		familial adenomatous polyposis	-0.0162994		granulosa cell tumours	0.0203356		transcriptome homeostasis	0.0193855
synovial osteoarthritis	0.017547		fap	-0.0162994		antimyeloid leukemia	0.0203356		invasive ductal carcinoma	0.0193855
degenerative disease of the joints	0.017547		tumorigenic	-0.0162791		tumor antigen	0.0203356		human embryonic kidney	0.0193855
oa synovitis	0.017547		alzheimer's	-0.0161711		openangle glaucoma	0.0203356		tertimmortalised nhdf17914 lonza	0.0193855
osteoarthritis-related	0.017547		b cell lymphomas	-0.0161359		tumor	0.0203356		vascular endothelial injury	0.0193855
degenerative joint diseases	0.017547		hematopoiesis	-0.0161006		anticancer drug screen	0.0203356		anticancer effect	0.0193855
degenerative joint disorder	0.017547		anemia	-0.0161006		anticancer compounds	0.0203356		egfrmutant lung adenocarcinoma	0.0193855
synovial lesions	0.017547		sideroblasts	-0.0161006		grade 1 cardiac dysfunction	0.0203356		midline carcinoma	0.0193855
degenerative disease of the bone and joints	0.017547		obese	0.0160338		grade 3 rash	0.0203356		antimyeloma activity	0.0193855
loss of articular cartilage	0.017547		glioblastoma	0.0160185		antiproliferative stress response program	0.0203356		ewing sarcoma cells	0.0193855
crgs across synovitis	0.017547		metabolic disorders	-0.0159664		anticancer mechanism	0.0203356		ewing sarcoma cell lines	0.0193855
ctx-ii	0.017547		cd	-0.0157965		tumor markers	0.0203356		oral cancer cells	0.0193855
gout	0.017547		systemic inflammation	-0.0157528		tumor lysates	0.0203356		oral malignancies	0.0193855
coronavirus disease-covid-19	-0.0175382		induration	-0.0157528		anticancer drug treatment	0.0203356		virus infections	0.0193855
demyelinating disorder	0.0175368		melanoma tumors	-0.0157528		tumor data sets	0.0203356		death receptor	0.0193855
anaplastic lymphoma	-0.0174852		erythema	-0.0157528		tumor emboli	0.0203356		highgrade serous carcinomas	0.0193855
illuminahiseq of hepatocellular carcinoma	-0.0174852		neuroblastoma	0.0157374		anticancer drugresistant	0.0203356		ovarian follicles	0.0193855
palindromia of human hepatocellular carcinoma	-0.0174852		hcc	-0.015507		gstp1positive tumors	0.0203356		colonized	0.0193855
psoriasis gwas	-0.0174852		muscle contractions	-0.0155043		gstp1negative tumors	0.0203356		anabolic metabolism	0.0193855
mortal	-0.0174852		metabolic diseases	-0.0155043		antimyeloma agent	0.0203356		colorectal cancer cells	0.0193855
palindromia of hepatocellular carcinoma	-0.0174852		hemorrhagic fever	-0.0155043		antimyeloma efficacy	0.0203356		embryonal carcinoma	0.0193855
cytotoxic t	-0.0174852		frailty	-0.0155043		oral infections	0.0203356		polyploidy	0.0193855
palindromia time of hepatocellular carcinoma	-0.0174852		muscle hypertrophy	-0.0155043		tumor differentiation grade	0.0203356		cancerderived cells	0.0193855
proteinuria	-0.0174145		sarcopenia	-0.0155043		anticarcinogenic activity	0.0203356		mm1s myeloma cells	0.0193855
advanced disease across multiple tumor	-0.0174145		melanomas	-0.0154601		anticancerassociated functions	0.0203356		rna helicases	0.0193855
rhino-phalangeal syndrome	0.0173792		t-lgl	-0.0152062		grown tumors	0.0203356		steatosis	0.0193855
juvenile arthritis	0.0173616		t-cell large granular lymphocytic leukemia	-0.0152062		growth arrested cells	0.0203356		insulin response	-0.0193607
stomach disorder	0.0173616		multiple sclerosis	0.0151988		onecarbon metabolism	0.0203356		tumor genes	-0.0193607
nms	-0.0173616		arthritis	0.0151867		oncogenic human papillomaviruses	0.0203356		antiproliferative activity	-0.0192516
urothelial cancer	0.0173494		hair loss	0.0151867		tumor growth suppression	0.0203356		lymphoma cell lines	-0.0192142
aggressive disease	-0.017343		hiv-1 infected	-0.0151068		tumor lesion	0.0203356		dna damage	0.0191921
high-grade tumors	-0.0173086		vp	-0.0151068		tumor invasivness	0.0203356		cancer cell lines	0.0191696
benign thyroid neoplasms	0.0172997		immunodeficiency	-0.0151068		growth inhibitory activity	0.0203356		tumor initiation	0.0191291
thyroid lesions	0.0172997		asthma	-0.0150168		oncogenedriven tumors	0.0203356		tumor suppressor gene	0.0190117
malignant thyroid cancers	0.0172997		acute myeloid leukemias	-0.0149055		tumor glycolysis	0.0203356		pancreas	-0.019007
mendelian disorders	0.0172997		muscle disuse	-0.0148352		tumor cellspecific	0.0203356		cancer immunotherapy	-0.0189712
wolfram syndrome	0.0172997		right ventricular dysfunction	-0.0146946		tumor celltme interactions	0.0203356		liposarcoma	-0.0189494
cognitive deficits	0.017287		pulmonary fibrosis	-0.0146242		antigenexpressing melanoma cells	0.0203356		deficits	-0.0189134
peritoneal carcinomatosis	-0.0172468		neuropsychiatric disorders	-0.0146168		tumor cell invasion	0.0203356		lesional	-0.0188586
carcinogenesis of ampullary cancer	-0.0172468		pc	0.0143316		tumor cell growth	0.0203356		tumorigenicity	0.0188277
gastrointestinal cancer	-0.0172468		osteosarcoma	-0.0142813		tumor cell response	0.0203356		neuronal lines	-0.0186509
irritable bowel syndrome	0.0172246		malaria	-0.0136865		growtharrested cells	0.0203356		human pancreas	-0.0186012
urothelial carcinoma	-0.0171996		autoimmune disease	-0.0135338		growtharrested structures	0.0203356		renal cell carcinoma	-0.0185479
inflammatory-disease	0.0171408		colorectal cancers	0.0133988		antichlamydial activity	0.0203356		invasive	0.0185192
pigmentation	0.0171408		ulcerative colitis	0.0133529		tumor fate	0.0203356		primary tumor	0.0184699
non-small-cell lung cancers	0.0171408		mm	0.0133005		antiendocrine drugresistance	0.0203356		ovaries	0.0184302
eosinophilic gastritis	0.0171408		lung adenocarcinoma	0.0132922		antiendocrine	0.0203356		endocrine therapies	0.0184013
depigmentation disorder	0.0171408		liver disease	-0.0131687		loss of clonogenic	0.0203356		primary effusion lymphoma	0.0183994
eosinophilia	0.0171408		oral scc	-0.0131687		oncogene driven tumors	0.0203356		metabolic stress	-0.0183962
autoimmune disease of the skin	0.0171408		oral squamous cell carcinogenesis	-0.0131687		tumor biopsy	0.0203356		dna damagerepair	-0.018246
depigmentation skin disease	0.0171408		organ dysfunction	-0.0131687		tumor cell death	0.0203356		shear stress	-0.018246
leukemic disease	0.0171408		oesophageal cancer	-0.0131687		antimetastatic activity	0.0203356		friedreichs ataxia	-0.018246
gastrointestinal symptoms	0.0171408		oesophageal squamous cell carcinoma	-0.0131687		mammary tumor	0.0203356		atrophy	-0.018246
rb	0.0171408		neuronal loss	-0.0131687		antihepatitis c virus	0.0203356		leukemic growth	-0.018246
vitiligo lesions	0.0171408		neuronal morphological changes	-0.0131687		loss of cell motility	0.0203356		lipotoxicity	-0.018246
acute myeloid leukemia	0.0170937		henoch-schonlein purpura nephritis	-0.0131687		moderaterisk cancer	0.0203356		antileukemic activity	-0.018246
itching	0.0170851		cdc	-0.0131687		mammary fat pad xenograft tumors	0.0203356		glucocorticoid activity	-0.018246
ameloblastomas	-0.0170525		cdc tumors	-0.0131687		h1650 lung cancer	0.0203356		paired melanoma	-0.018246
intra-tumoural stroma	-0.0170525		insip	-0.0131687		h1650 lung adenocarcinoma cells	0.0203356		endothelial damage	-0.018246
ameloblastoma	-0.0170525		cdkn2a abnormalities	-0.0131687		orthotopic tumor growth	0.0203356		bcell lymphomagenesis	-0.018246
bacterial infection	0.0170493		idiopathic nonspecific interstitial pneumonia	-0.0131687		osteoclastogenesisrelated genes	0.0203356		thrombosis	-0.018246
deaths	0.0169985		cirrhotic	-0.0131687		glucocorticoid activity	0.0203356		proliferating cancer	-0.018246
osteosarcoma	0.0169526		chronic thromboembolic pulmonary hypertension	-0.0131687		tumor necrosis alpha	0.0203356		neuronal maturation	-0.018246
hypertension	-0.0169408		oral cavity scc	-0.0131687		glutamine deprivation	0.0203356		insulinproducing	-0.0182424
endocrinopathies disorder	0.0169377		ec dysfunction	-0.0131687		glutamine metabolism	0.0203356		sickle cell disease	-0.0182424
myelodysplastic syndromes	-0.0169291		pulmonary fibrotic	-0.0131687		tumor onset	0.0203356		xenobiotic metabolism	-0.0182424
primary glioblastoma	-0.0169248		dysfibrinogenemias	-0.0131687		tumor of origin	0.0203356		cirrhosis	-0.0182424
respiratory diseases	-0.0169248		dyschromatosis universalis hereditaria	-0.0131687		tumor necrosis factoralpha tnf signaling pathway	0.0203356		facioscapulohumeral muscular dystrophy	-0.0182424
oral dysplasia	-0.0169112		dyschromatosis	-0.0131687		orthotopic liver tumors	0.0203356		chd8	-0.0181596
liver metastasis	-0.0169112		cdc) of the kidney	-0.0131687		antrhax edema toxin	0.0203356		acute megakaryoblastic leukemia	-0.0180689
oral tumor	-0.0169112		hspn	-0.0131687		glycolysis impairment	0.0203356		ovary	0.0180556
oral squamous cell carcinomas	-0.0169112		neuromuscular degeneration	-0.0131687		glycolytic breast cancer	0.0203356		psychosis	-0.0179758
myeloid dendritic cell	-0.0169112		collecting duct carcinoma of the kidney	-0.0131687		tumor metastasus inhibition	0.0203356		diabetic	-0.0179438
head neck squamous cell carcinoma	-0.0169112		collecting duct carcinoma	-0.0131687		glycolytic breast tumors	0.0203356		tumoral tissues	-0.017943
kaposi sarcoma-associated herpesvirus infection	-0.0169112		beta-cell dysfunction and death	-0.0131687		glutaminedependent metabolism	0.0203356		neurodegenerative disorder	-0.0179148
jaundice	-0.0168481		sepsis and organ dysfunction	-0.0131687		tumor necrosis factor a	0.0203356		stress response	0.0178472
non-alcoholic steatohepatitis	0.0168311		hailey-hailey disease	-0.0131687		tumor necrosis factor	0.0203356		stress	0.0177824
tumour cell death	0.0168186		bone fracture	-0.0131687		osteogenic progenitors	0.0203356		human colon	0.0177744
benign diseases	0.0168052		pulmonary embolism	-0.0131687		h295r adrenocortical carcinoma cells	0.0203356		hcv infection	0.0177294
neuroendocrine tumors	0.0168052		retinopathy	-0.0131687		triple negative inflammatory breast cancer	0.0203356		teratoma	-0.0177216
lung carcinoids	0.0168052		hypo- and hyperpigmented macules	-0.0131687		glucidic metabolism	0.0203356		duchenne muscular dystrophy	-0.0177178
net	0.0168052		palmoplantar keratosis	-0.0131687		orthotopic lung metastasis	0.0203356		mockinfected	-0.0176538
carcinoids	0.0168052		t(8;21) leukemia	-0.0131687		antitumorigenic actions	0.0203356		hematopoiesis	-0.0176022
small bowel nets	0.0168052		skeletal muscle malignancy	-0.0131687		mof protein activity	0.0203356		leukemic cells	-0.0175857
neuroendocrine tumours	0.0168052		autoimmune encephalitis	-0.0131687		tslpactivated dendritic cells	0.0203356		collaboration	0.0175397
error deficient	0.0167787		myocyte hypertrophy	-0.0131687		gpr54expressing endometrial cancers	0.0203356		molecular abnormalities	-0.0174913
cortical arrest	-0.0167787		autosomal-dominant skin disorder	-0.0131687		tumor invasiveness	0.0203356		liver tissues	-0.0174828
cancer deaths	0.0167729		hyperplasia	-0.0131687		glycolytic cancers	0.0203356		patient tumors	0.0174364
pulmonary disease	-0.0167611		thrombophilias	-0.0131687		tumor pathogenicity	0.0203356		defects	0.0172722
airflow obstruction	-0.0167611		thrombus	-0.0131687		tumor paired samples	0.0203356		latent infection	-0.0172644
malignant primary brain tumor	-0.0166937		motor neuron disease	-0.0131687		tumor outgrowth	0.0203356		gastric cancer	0.0171933
breast and lung cancers	0.0166374		genetic abnormalities	-0.0131687		original patient tumor	0.0203356		ductal carcinoma	0.0171398
hashimoto's thyroiditis	0.0166374		genodermatosis of pigmentation	-0.0131687		tumor immune	0.0203356		mllrearranged leukemia	-0.0171009
epithelial tumors	0.0166374		multicentric castleman's disease	-0.0131687		glycosphingolipid	0.0203356		hdbr	-0.017081
hallmark of tumors	0.0166374		tongue squamous cell carcinoma	-0.0131687		antibacterial factors	0.0203356		nondiabetic donors	-0.0170235
malignant thyroid nodules	0.0166374		type 1 and type 2 diabetes	-0.0131687		oropharyngeal tumors	0.0203356		actinic keratosis	-0.0169806
cross-tumor	0.0166374		rms	0.0130008		older breast cancer	0.0203356		du145 prostate cancer	-0.0169255
papillomavirus infection	-0.016621		kaposi's sarcoma	0.012972		molecular cancer	0.0203356		leishmaniasis	-0.0169178
hiv infection	-0.0166203		genetic disease	0.012972		h1pv superinfection	0.0203356		gastric carcinoma	-0.0168747
alcoholic cirrhosis	-0.0166198		blindness	0.012972		gastric bypass	0.0203356		orthotopic tumors	0.016813
alcoholic fatty liver	-0.0166198		neuromuscular disorder	0.012972		atopic eczema	0.0203356		mouse tumors	-0.0167731
alcoholic fatty disease	-0.0166198		cancer metastasis	0.012972		peo1 human ovarian cancer	0.0203356		syndrome	0.0167642
liver cell injury	-0.0166198		primary effusion lymphoma	0.012972		ganoderma colossum	0.0203356		immortalized cells	-0.0167568
hepatitis	-0.0166198		fever	0.012972		gastric cell line	0.0203356		gain	-0.0167387
colon cancers	0.0166065		toxicities	0.012972		gastric epithelial cells	0.0203356		murine melanoma	-0.016704
ependymomas	-0.0165955		oscc	0.0129432		gastric muc5ac mucin	0.0203356		squamous metaplasia	-0.0166967
anaplastic thyroid carcinomas	0.0165491		pel	0.0129432		pelvic lymph node metastases	0.0203356		disease activity	-0.0166821
tumor aggressiveness	0.0165438		psoriasis vulgaris	-0.0128665		pelvic lymph node metastasis	0.0203356		fibrolamellar hepatocellular carcinoma	-0.0166683
copd-related emphysema	-0.0165138		hepatocellular carcinoma	-0.0128285		top1 deficiency	0.0203356		ovarian	0.016659
bronchitis	-0.0165138		autism	0.0128279		g1 growth arrest	0.0203356		young adults	-0.0166021
emphysema of copd	-0.0165138		brain tumors	-0.0121418		g colossum	0.0203356		hypoxic	0.016599
copd lung	-0.0165138		preterm birth	0.0112785		peripheral neurotoxicity	0.0203356		sepsis	-0.0165528
chronic bronchitis	-0.0165138		ciliopathy	0.011239		g2 arrest	0.0203356		lipid accumulation	-0.0165384
ladc	-0.0164785		breast carcinoma	0.0111995		peroxisomal activity	0.0203356		glioma patients	-0.0165106
type of kidney cancer	-0.0164689		lung metastasis	0.0111995		g2m arrest	0.0203356		refractory anemia	-0.0164401
autoimmune disease of the central nervous system	0.0163902		tumor-	0.0111995		liver melanoma	0.0203356		iron homeostasis	-0.0164358
behavioral abnormalities	0.0163902		skin diseases	-0.0111313		pericardial oedema	0.0203356		cellular homeostasis	0.0163105
decreased cognitive function	0.0163902		atopic dermatitis (	-0.0111313		belgian national cancer registry	0.0203356		stroke	-0.0162938
cervical adenocarcinoma	0.0163902		ad)	-0.0111313		tongue cancer	0.0203356		degeneration	-0.0162785
chronic multiple sclerosis	0.0163902		ad lesions	-0.0111313		gallstone	0.0203356		systemic juvenile idiopathic arthritis	-0.0162473
papillomavirus (hpv) infection	0.0163902		oa	0.011044		gallstone disease	0.0203356		peripheral tcell lymphomas	-0.016202
eclampsia	0.0163902		neoplasms	0.0108979		gainsamplifications	0.0203356		stress conditions	0.0161567
immunodeficiency virus one infection	0.0163902		sle disease	0.010863		perilesional normal skin	0.0203356		low grade dysplasia	-0.0160405
colorectal cancer	0.0163626		non-small-cell lung cancer	-0.0108284		gainoffunction experiments	0.0203356		metastases	0.0160293
malignant neoplasm	0.0163444		npc	-0.0106952		basic tumor population	0.0203356		genetic lesions	-0.0159925
melanoma cancer	-0.0163195		basal or squamous cell carcinoma	-0.0106344		liver tumor cells	0.0203356		eosinophilic	-0.0159775
malignant skin tumor	-0.0163195		toxicity	-0.0106151		basallike breast cancers	0.0203356		heart disease	-0.0159689
melanoma malignancy	-0.0163195		non-hodgkin's lymphoma	0.0105773		tpainduced	0.0203356		neuronal morphologies	-0.0159548
gastric adenocarcinoma	-0.0163062		atrophy	-0.0104853		basallike triple negative breast cancers	0.0203356		hyperplasia	-0.0159495
alcoholism	0.0162946		muscle atrophy	-0.0104853		total tumour	0.0203356		asthma	-0.0159278
cancerous tumors	-0.016293		muscle wasting	-0.0104853		mitotic slippage	0.0203356		chd7	-0.0159165
non-small-cell lung carcinoma	0.0162312		muscle loss	-0.0104853		toxicity testing	0.0203356		glioma cell line	0.0159136
tendon injuries	-0.0162224		insulin-resistant	-0.0104853		pc9 lung cancer	0.0203356		macrophage activation syndrome	-0.0159077
tendon disease	-0.0162224		skeletal muscle dysregulation	-0.0104853		pcr tumors	0.0203356		ulcerative colitis	-0.0158333
antiglioblastoma drug	-0.0161782		hepatic fibrosis	-0.0104853		fragilex syndrome	0.0203356		heat shock	0.0158293
loss of intrahepatic	-0.0161606		gbm	-0.0103983		phd14	0.0203356		tumour cells	-0.0157254
hepatitis b liver	-0.0161606		ags	-0.0102368		phduhrf1	0.0203356		hypoxia	0.0157253
biliary disease	-0.0161606		aicardi-goutieres syndrome	-0.0102368		frontotemporal dementias	0.0203356		healthy adults	-0.0157059
chronic lymphocytic leukemia	-0.0161201		alopecia	-0.010038		matrixdegeneration	0.0203356		corneal epithelium	0.0157057
invasive cancer	0.0161004		aa	-0.010038		liver cancer1	0.0203356		insulin signaling	0.0157052
gi disorders	0.0160899		aa disease	-0.010038		mitochondrial defects	0.0203356		tissue homeostasis	0.0156996
depressive mood	0.0160899		at	-0.010038		mitochondrial deficiency	0.0203356		dysfunctional	-0.0156772
coagulation factor vii	0.0160899		dermatologic diseases	-0.010038		phospholipase a2	0.0203356		prostate tumors	-0.0156674
depressed	0.0160899		alopecia universalis	-0.010038		lipoproteindepleted serum	0.0203356		anticancer drug	-0.015617
coronavirus disease covid19, starch	0.0160899		i and ii	-0.010038		lipofectamine rnaimax	0.0203356		multiple sclerosis	-0.0156118
depression disorders	0.0160899		alopecia totalis	-0.010038		lipogenic	0.0203356		backsplicing events	-0.0156086
covid-19-mdd	0.0160899		musculoskeletal and skin diseases	-0.010038		lipogenic isoform	0.0203356		prostate tumours	-0.0156086
major depression disorder	0.0160899		peribulbar inflammation	-0.010038		lipoma	0.0203356		hdac inhibitor	0.0155806
gpd	0.0160899		au	-0.010038		liver diseases	0.0203356		hitsclip	0.0155588
t-cell acute lymphoid leukemia	-0.0160899		ophiasis	-0.010038		foxo3a activity	0.0203356		influenza infection	-0.0155259
inflammation-related bacterial infection	0.0160899		scalp hair loss	-0.010038		phd finger	0.0203356		esophageal adenocarcinoma	-0.0155088
gastrointestinal disorders	0.0160899		alopecia areata	-0.010038		time tumors	0.0203356		myeloma cells	0.0154995
carotid atherosclerosis	-0.0160854		cancers	0.0100213		pheochromocytoma cells	0.0203356		gvhd	-0.0154484
chronic thromboembolic pulmonary hypertension	0.015991		lung squamous cell carcinoma	0.00988202		tkirelated rash	0.0203356		bacterial	0.0154017
bronchopulmonary dysplasia	-0.0159755		diffuse gastric cancers	-0.00983928		betahemoglobin disorders	0.0203356		antitumor activity	0.0153875
hepatocellular carcinoma via	-0.0159663		gcs	-0.00983928		betathalassemia syndromes	0.0203356		antitumor vaccines	-0.0153793
autoimmune liver diseases	-0.0159663		brain cancer	0.00977295		mitochondrial encephalomyopathy	0.0203356		toxicity	0.0152872
malignancy of liver	-0.0159663		idiopathic male infertility	-0.00973989		benign lesions	0.0203356		urothelial cancer	-0.0152723
autoimmune liver disease-to-hepatocellular carcinoma	-0.0159663		idiopathic infertility	-0.00973989		tn basallike tumours	0.0203356		tumor suppression	0.0152526
drug-resistant tumor	-0.0159663		alzheimer's disease	-0.00959519		mitochondriaregulated cancer	0.0203356		autistic	-0.0152008
anemarrhena drug	-0.0159663		intestinal disorder	-0.00954112		peritoneally disseminated tumors	0.0203356		withdrawal	0.0151619
endocrine tumor	0.0159486		follicular lymphoma	0.00941905		peritoneal disseminated tumors	0.0203356		intratumoral	-0.0151487
inflammatory disorders	-0.015938		sibo	-0.00939204		g1 tumors	0.0203356		kidney disease	0.015121
epilepsy	-0.0159354		pancreatic neuroendocrine tumors	-0.00939204		frozen tumor sample	0.0203356		notch signaling activity	-0.0150991
aneuploidy	0.0159345		-d-	-0.00939204		frozen tumor tissues	0.0203356		tcell acute lymphoblastic leukemias	-0.0150991
atherosclerosis-related intracranial aneurysms	0.0158868		pannets	-0.00939204		ftlike tumor	0.0203356		human tcell acute lymphoblastic leukemia	-0.0150991
atherosclerosis-related intracranial aneurysm	0.0158868		small intestinal bacterial overgrowth	-0.00939204		maternally inherited diabetes	0.0203356		pancreatic lineages	-0.0150991
neurodegenerative disorder	-0.0158818		fgids	-0.00939204		frozen tumour tissue	0.0203356		disability	-0.0150991
invasive cancers	-0.0158603		functional gastrointestinal disorders	-0.00939204		fulvestrantresistant breast cancer	0.0203356		genetic defect	-0.0150991
mitochondrial dysfunction	0.0158471		gastrointestinal symptoms	-0.00939204		fulvestrantresistant breast cancer cells	0.0203356		tumorspecific	-0.0150809
colorectal xenograft tumors	0.015825		fgid-related	-0.00939204		benign ovarian lesions	0.0203356		cutaneous t cell lymphoma	-0.0150445
cancer death	0.0158207		crohn's disease	0.00936143		betacatenintcf activity	0.0203356		osteogenic differentiation	-0.0150442
malignant salivary gland tumors	0.0157897		cytotoxicity	-0.00926984		bgalactosidase activity	0.0203356		chorioamnionitis	-0.014959
sacc	0.0157897		autoimmune diseases	0.00909394		atpdependent chromatinremodelling complex	0.0203356		selective pressures	-0.014952
salivary adenoid cystic carcinoma	0.0157897		q fever infections	-0.00909388		pancreatic ductal adenocarcinoma cells	0.0203356		genetic diseases	0.0149037
medulloblastomas	-0.0157508		cfs	-0.00909388		pancreatic cancer cells	0.0203356		recurrent tumors	-0.0148968
skin diseases	-0.0157454		lung and colorectal cancer	-0.00909388		pancreatic cells	0.0203356		congenital syndrome	-0.0148968
liver disease	-0.0157282		qfs	-0.00909388		pancreatic cancer line	0.0203356		oncogenic stress	-0.0148968
gastrointestinal stromal tumor	-0.0156882		chronic fatigue syndrome	-0.00909388		pancreatic cell lines	0.0203356		inflammatory activity	-0.0148968
acute lymphoblastic leukemia	-0.0156465		metastasis of	-0.00909388		pancreatic ductal	0.0203356		tumor recurrence	-0.0148942
glioblastomas	-0.0156399		q fever fatigue syndrome	-0.00909388		mms1 multiple myeloma	0.0203356		developmental abnormalities	-0.0148896
metastasis in thyroid carcinoma	0.015613		cancer types1-4	-0.00909388		mm1s myeloma cells	0.0203356		nontumor tissues	-0.0148896
neurological disorders	-0.0156061		q fever	-0.00909388		palmitate synthesis	0.0203356		erstress	-0.0148896
unruptured aneurysms	0.0154982		sepsis-like' syndrome	-0.00909388		atrophic endometrium	0.0203356		regulatory activity	-0.0148896
sa	0.0154982		lung tumour	-0.00909388		atherosclerotic subjects	0.0203356		metastatic cancer	-0.0148896
lymphoma entities still	0.0154982		colorectal and lung tumours	-0.00909388		atherosclerotic arteries	0.0203356		epithelial cancers	-0.0148896
lymphoid cancers	0.0154982		infarcted hearts	0.00899955		atherosclerotic events	0.0203356		chd	-0.0148896
unruptured ias	0.0154982		sle	0.00886754		tumor total rna	0.0203356		medulloblastoma	-0.0148896
undifferentiated arthritis	0.0154982		bone fractures	0.00885893		atypical endometrial hyperplasia	0.0203356		genetic disorders	-0.0148865
spondyloarthropathies	0.0154982		epileptic	0.00885893		insulin growth factor signaling pathway	0.0203356		coronary heart disease	-0.0148824
staphylococcus aureus infection	0.0154561		chronic inflammation	0.00885893		insulin induction	0.0203356		chronic inflammatory diseases	-0.0148824
aberrant skin hypersensitivity	-0.0153834		demyelinating diseases	-0.00884541		autoimmune destruction	0.0203356		endemic burkitt lymphoma	-0.0148606
chromophobe renal cell carcinoma and renal oncocytoma	0.0153834		experimental autoimmune encephalomyelitis	-0.00884541		autoimmune component	0.0203356		malignant hematopoiesis	-0.0148061
septic skeletal muscle	-0.0153834		parkinson's disease	0.00867385		autoclaved water	0.0203356		progressive disease	-0.0147709
chrcc	0.0153834		carcinomas	-0.00866219		papillary serous ovarian adenocarcinoma	0.0203356		autism spectrum disorder	-0.0147637
myotonic dystrophy	-0.0153834		autoimmune uveitis	-0.00864664		pancreatic tumour cell lines	0.0203356		transcriptional activity	0.0147454
ro	0.0153834		fxs	-0.00862606		pancreatic tumour	0.0203356		cutaneous squamous cell carcinoma	0.0147256
para-carcinoma liver	-0.0153834		pda	-0.00862606		pancreatic neuroendocrine tumors	0.0203356		clinical symptoms	-0.0146888
insulin secretion	-0.0153834		lymphomas	0.00859593		pancreatic neuroendocrine tumor stem cells	0.0203356		renal disease	-0.014658
atlas lung adenocarcinoma	-0.0153834		severe combined immunodeficiency	-0.00857769		papillary serous ovarian cancer	0.0203356		psoriatic plaque	-0.0146446
para-carcinoma liver tissues	-0.0153834		mll-rearranged leukemia	-0.00857769		aspirated tumor material	0.0203356		amyotrophic lateral sclerosis	-0.0146436
sepsis-induced myopathy	-0.0153834		trauma	-0.00857769		p53 tumor suppressor pathways	0.0203356		seizure	-0.0145958
syndrome	-0.0153834		hindlimb ischemia	-0.00857769		p50 hd071836	0.0203356		apoptotic death	-0.0145796
skeletal muscle dysfunction	-0.0153834		diffuse large b-cell lymphomas	-0.00857769		ascitescytologypositive	0.0203356		aggressive cancers	-0.0144964
vascular tumor	-0.0153834		prostate tumors	-0.00857769		ascitescytologypositive ovarian cancer	0.0203356		insulin receptor	0.0144844
malignant disease	-0.0153834		basal cell carcinoma	-0.00857769		p gingivalis infection	0.0203356		malignant tumors	0.0144547
muscle dysfunction	-0.0153834		nut midline carcinoma	-0.00857769		overweightobese polycystic ovary syndrome	0.0203356		mild stress	-0.0144501
developmental defect	-0.0153834		neoplasm	-0.00857769		aseptic meningitis	0.0203356		tumor transcriptional programs	-0.0144127
supraventricular arrhythmias	-0.0153834		pain	-0.00857769		astrocytoma cells	0.0203356		genetic defects	-0.0143994
multiple tumours	-0.0153834		neurodevelopmental disorder	-0.00857769		paa laboratories	0.0203356		diabetic media	-0.0143846
bone tumors	-0.0153834		scid	-0.00857769		paclitaxelresistant ovarian cancer	0.0203356		methdependency	-0.0143846
inflammation promoting hepatocellular carcinoma	-0.0153834		hypertrophic cardiomyopathy	-0.00857769		associated breast cancer	0.0203356		methamphetamineassociated psychosis	-0.0143846
sudden occlusion	-0.0153834		metastasize	-0.00852933		transformed tumorigenic derivatives	0.0203356		diabetic vasculopathy	-0.0143846
tolerogenic dendritic cell	-0.0153834		ebv infection	-0.00852933		lobular breast adenocarcinoma	0.0203356		vasculopathy	-0.0143846
renal oncocytoma	0.0153834		hsv-1 infection	-0.00852933		lobular carcinoma	0.0203356		neurocognitive level	-0.0143846
lung neoplasms	-0.0153834		hcm	-0.00852933		associated liver disease	0.0203356		ythdf2	-0.0143659
multisystem disorder	-0.0153834		tenosynovial giant cell tumor	0.00824909		translation initiation factor	0.0203356		neuroendocrine	-0.0143643
la	-0.0153834		metastasis of cancer	0.00824909		p69 tumor xenografts	0.0203356		male breast tumors	-0.0143519
non-small cell carcinoma	-0.0153834		fibroma of tendon sheath	0.00824909		p70 ribosomal s6 kinase 2 activity	0.0203356		immunodeficiencies	-0.0143519
malignant bone cancer	-0.0153834		benign fibrous soft tissue tumor	0.00824909		p53p21 tumour suppressor pathways	0.0203356		male breast cancer	-0.0143519
malignant tumor of the lung cancer	-0.0153834		soft tissue tumors	0.00824909		p53mutant tumors	0.0203356		control inflammation	-0.0143519
lymphocytic leukemia	-0.0153693		desmoid-type fibromatosis	0.00824909		bahd1	0.0203356		benign prostate hyperplasia	-0.0143379
scid	0.0153611		fots	0.00824909		bahd1 gene	0.0203356		bacterial growth	-0.0143285
chronic kidney disease	-0.015349		dtf	0.00824909		bacute lymphoblastic leukemia	0.0203356		gene regulatory response to infection	-0.0143285
multitumor syndrome	0.0152775		solitary fibrous tumor	0.00824909		insulinlike growth factor ii gene	0.0203356		posttraumatic symptom	-0.0143191
chemorefractory endometrial cancers	0.0152598		fibrous soft tissue tumors	0.00824909		insulinlike growth factor receptor	0.0203356		psycho behavioral disorder	-0.0143191
chemorefractory endometrial cancer	0.0152598		fibrous tumors	0.00824909		insulinlike growth factori receptor	0.0203356		tracking symptoms	-0.0143191
uremia	-0.0152433		sft	0.00824909		insulinlike growth factori receptor membrane	0.0203356		tumorderived factors	-0.0143051
rcc	-0.0152065		tgct	0.00824909		insulin stimulation	0.0203356		breast tumor cell	-0.0143051
periodontitis	0.0152063		ischemic	-0.00818423		insulinlike growth factor	0.0203356		protumorigenic factor cyclooxygenase2	-0.0143051
omentum in ovarian cancer	0.0151627		dlbcls	-0.00817999		barrier activity	0.0203356		myeloid malignancies	0.0142881
chromophobe renal cancer	0.0151008		colorectal carcinomas	0.0081497		patientderived tumor xenograft models	0.0203356		smokinginduced airway disease	-0.0142864
PMID	-0.015074		non-small cell lung cancers	0.0081497		patient tumor cells	0.0203356		smokinginduced stress	-0.0142864
liver tumor	0.0150262		breast tumours	0.00775216		patient tumours	0.0203356		smokingrelated lung disease	-0.0142864
cutaneous squamous-cell carcinoma	0.0149949		hematologic malignancies	-0.00760308		patient breast tumors	0.0203356		gleason pattern 34 tumors	-0.014263
atrial enlargement	0.0149949		lv- failure	-0.00760308		bacterial treatments	0.0203356		moffitt cancer center	-0.014263
nonmelanoma skin cancers	0.0149949		pressure overload	-0.00760308		bacterial vaginosis	0.0203356		anticancer	-0.0142486
nonmelanoma skin cancer	0.0149949		developmental brain defects	-0.00760308		transactivation activity	0.0203356		fullparasites	-0.0142396
valvular diseases	0.0149949		rvf	-0.00760308		bacterial growth	0.0203356		neurofibroma cell line	-0.0142396
cutaneous squamous cell carcinoma cell migration	0.0149949		solid tumors	-0.00760308		background signal	0.0203356		impairment	-0.0141898
colitis-associated dysplasia	0.0149888		pachygyria syndrome	-0.00760308		bacterial cell wall component muramyl dipeptide	0.0203356		labor intensive	-0.0141882
luad carcinogenesis	-0.0149066		pachygyria	-0.00760308		bacterial cells	0.0203356		aa metabolism pathway	-0.0141882
tumor	0.0149		plasma cell malignancy	-0.00760308		pc3 prostate cancer	0.0203356		aa metabolism	-0.0141882
hallmark of psoriasis	-0.0148712		cardiopulmonary diseases	-0.00760308		mastitic infection	0.0203356		tumor viruses	-0.0141882
psoriatic skin	-0.0148712		choriocarcinoma	-0.00760308		mastitis	0.0203356		reprogramming activity	-0.0141882
blood coagulation	0.0148177		fl	-0.00760308		basal triplenegative breast cancer	0.0203356		acute hypoxic diseases	-0.0141882
esca	-0.0147211		b cell lymphoma	-0.00760308		patientexplanted tumors	0.0203356		acute hypoxia	-0.0141882
esophageal squamous cell cancer	-0.0147211		neuronal migration defects	-0.00760308		ln229 glioblastoma cells	0.0203356		hemoglobin metabolism	-0.0141882
infectious diseases	-0.0147201		right ventricular failure	-0.00760308		pax2expressing ovarian cancer	0.0203356		essential metabolites	-0.0141882
male ankylosing spondylitis	0.0147123		lymphoma	-0.00752365		patientderived colon cancer	0.0203356		cultured melanoma	-0.0141859
senile osteoporosis	0.0147123		t-cell prolymphocytic leukemia	-0.00731213		autoimmune mechanisms	0.0203356		bone marrow cells	-0.0141742
bone brittleness	0.0147123		t-pll	-0.00731213		ln229 glioma cells	0.0203356		glycerophospholipid metabolism	-0.0141601
bone disease	0.0147123		myocardial infarction	0.00720667		genes regulating metastasis	0.0203356		lipid droplets	-0.0141513
male as	0.0147123		bone tumor	0.00720667		transcriptional initiation	0.0203356		chronic impairment	-0.0141461
musculoskeletal disease	0.0147123		x chromosome dampening	0.00715584		autoimmune polyendocrinopathycandidiasisectodermal dystrophy	0.0203356		dendritic morphology	-0.0141461
ruptured intracranial aneurysms	0.0147123		cms2	0.00705645		axillary metastases	0.0203356		dendritic morphogenesis	-0.0141461
ruptured of aneurysm	0.0147123		subtype 2	0.00705645		parasites	0.0203356		cell cycle arrest	0.014129
rupture of aneurysm	0.0147123		squamous cell cancer	-0.00700676		lmp ovarian tumors	0.0203356		clear cell renal cell carcinoma	-0.0141251
op	0.0147123		squamous cell cancer of the lung	-0.00700676		lmp tumor	0.0203356		colon tumor stroma	-0.0141227
diseased osteoporosis	0.0147123		colon cancers	0.00697664		lmp tumors	0.0203356		hypoxic conditions	0.014102
rupture of intracranial aneurysm	0.0147123		diabetic	-0.00687841		lmp tumours	0.0203356		juvenile idiopathic arthritis	-0.0140951
fractures	0.0147123		ph	-0.00681639		insulin growth factor receptor beta	0.0203356		prostatespecific tumor suppressor	-0.0140806
brain dysfunction	0.0147123		kala azar	0.00675829		insulin receptor substrate	0.0203356		solid tumor	-0.0140789
aneurysm rupture	0.0147123		visceral leishmaniasis	0.00675829		insulinproducing beta cells	0.0203356		neurological function	-0.0140753
osteogenic differentiation	0.0147123		pkdl	0.00675829		insulinsensitive females	0.0203356		diagnostic colonoscopies	-0.0140713
osteoporosis metabolic	0.0147123		post kala azar dermal leishmaniasis	0.00675829		mllaf6 leukemias	0.0203356		retinoblastoma	-0.0140699
intracranial aneurysm (ia) rupture	0.0147123		skin condition	0.00675829		insulinstimulated glucose disposal	0.0203356		intrahepatic cholangiocarcinoma	-0.0140626
intracranial aneurysmal subarachnoid hemorrhage	0.0147123		vl	0.00675829		b cell lymphomas	0.0203356		lipid utilization	-0.0140572
chronic skeletal disease	0.0147123		community acquired pneumonia	0.0066589		mouse metastasis	0.0203356		skeletal myotubes	-0.0140572
fragile fractures	0.0147123		williams-beuren syndrome	-0.0066589		human ovarian surface epithelia	0.0203356		dna damage response	0.014019
gastric cancer metastasis	0.0147015		syndrome	-0.0066589		human pancreatic carcinoma	0.0203356		mitotic catastrophe	0.0140072
polyri infection	-0.0146858		systemic inflammatory response syndrome	0.0066589		human neuroblastoma	0.0203356		high altitude cerebral edema	-0.0139917
gastric and ovarian high-grade serous cancer	-0.0146858		sirs	0.0066589		nephrotoxic compounds	0.0203356		cancer research community	-0.0139917
gastric and ovarian cancer	-0.0146858		autoimmune and autoinflammatory disorders	0.00655952		human neuroblastomas	0.0203356		primary cutaneous tcell lymphomas	-0.0139917
dermatomyositis	0.014677		vascular abnormalities	0.00655952		human oral tongue squamous cell carcinoma	0.0203356		ischemiafree liver transplantation	-0.0139917
loss of vision	-0.0146505		type ii diabetes	-0.00636074		activity clones	0.0203356		hematopoietic failure	-0.0139917
vitreoretinopathy	-0.0146505		chronic diseases	-0.00636074		activity signature	0.0203356		inflammatory bowel diseases	-0.0139533
rd	-0.0146505		ischemic heart failure	0.00636074		activity status	0.0203356		b cell malignancies	-0.0139309
gastritis	0.0146179		immune-mediated skin disorder	0.00636074		weightloss trials	0.0203356		antigen recognition domain	-0.0139309
glioma growth	-0.0146063		gpp	0.00636074		neoadjuvant endocrine therapy	0.0203356		toxicities	-0.0139309
t-cell malignancies	-0.0145887		pv	0.00636074		neoadjuvant liposomal doxorubicinpaclitaxel	0.0203356		infection free	-0.0138888
t-cell acute lymphoblastic leukemia (t-all) and t-cell lymphoma	-0.0145887		generalized pustular psoriasis	0.00636074		mouse ovarian cancer	0.0203356		pf infections	-0.0138888
gist malignancy	-0.014571		scalp,	-0.00626136		mouse ovaries	0.0203356		streptococcus pneumoniae	0.0138618
myocardial fibrosis	-0.0145504		, and conventional plaque psoriasis	-0.00626136		active inflammation	0.0203356		mutationsdeficiency	-0.0137905
supraventricular arrhythmia	0.0145268		conventional, scalp, and palmoplantar psoriasis	-0.00626136		human medulloblastoma	0.0203356		splicing defects	-0.0137905
atrial fibrillation via inflammation	0.0145268		ln	0.0059135		lung tumorigenesis	0.0203356		chromatin remodeler chd1	-0.0137905
af right atrial appendage	0.0145268		cardiac diseases	0.0059135		acute megakaryoblastic leukemia	0.0203356		chd1 loss	-0.0137905
arrhythmias	0.0145268		lupus nephritis	0.0059135		mouse embryonic	0.0203356		bone marrow samples	-0.0137905
cardiac arrhythmias	0.014465		malaria disease	0.0059135		implantation failure	0.0203356		chd1	-0.0137905
deficiency in pancreatic cancer	0.0144385		dilated and hypertrophic cardiomyopathy	0.0059135		vulvar intraepithelial neoplasia	0.0203356		radiation injury	-0.0137905
pancreatic cancers	0.0144385		p. falciparum infection	0.0059135		acute respiratory syndromeassociated coronavirus	0.0203356		respiratory viral infections	-0.0137319
pancreatic ductal adenocarcinomas	0.0144385		non-ischemic cardiomyopathy	0.0059135		lung squamous carcinoma	0.0203356		acute viral bronchiolitis	-0.0137319
advanced kidney disease	-0.0144032		jo-1	-0.00586381		human myeloma cell line	0.0203356		viral bronchiolitis	-0.0137319
primary kidney disease	-0.0144032		jo-1 myositis	-0.00586381		human myeloma cell lines	0.0203356		brca2 human nonsmall cell lung carcinoma	0.0137063
renal failure	-0.0144032		ibm	-0.00586381		human multiple myeloma	0.0203356		brca1√¢¬¨related breast cancers	0.0137063
esrd	-0.0144032		ibm myositis	-0.00586381		active autoimmunity	0.0203356		cancerderived cell lines1617	0.0137063
idiopathic membranous nephropathy	-0.0144032		inclusion body myositis	-0.00586381		human myeloid leukemia	0.0203356		breast cancer cell line	0.0137063
renal function loss	-0.0144032		myositis	-0.00586381		human mammary carcinoma	0.0203356		plvugfp backbone	0.0137063
thyroid papillary carcinoma	0.0144032		weakness	-0.00586381		human peripheral neuropathies	0.0203356		breast cancer 1	0.0137063
thyroid malignancy	0.0144032		neuron	-0.00586381		acute hepatitis	0.0203356		pneumococci	0.0137063
adenomas	0.0143923		infection with epstein-barr virus	-0.00586381		hyperandrogenism	0.0203356		pneumococcal infection	0.0137063
renal ischemia-reperfusion injury	-0.0143913		ebv	-0.00586381		imortalized	0.0203356		pneumococcal strains	0.0137063
ocular coloboma	0.0143767		enktl	-0.00586381		hypersensitivity	0.0203356		polyposis	0.0137063
legionellosis	-0.0143413		extranodal nk/t-cell lymphoma	-0.00586381		hypertriglyceridemia	0.0203356		late stage cancer	0.0137063
cll	-0.0143182		peripheral t-cell lymphoma	-0.00586381		hyperandrogenismelevated lh	0.0203356		brd4 recognition	0.0137063
papillomavirus infections	0.0143143		peripheral t-cell lymphomas	-0.00586381		nb metastasis	0.0203356		leukemic initiating cells	0.0137063
mesenchymal glioblastoma	-0.0142884		anaplastic large-cell lymphoma	-0.00586381		m12 human prostate cancer	0.0203356		leukemic cell differentiation	0.0137063
lc	-0.0142884		tumor viruses	-0.00586381		m12 prostate cancer	0.0203356		leukemic programs	0.0137063
valvular atrial fibrillation	0.0142884		11q23	-0.00586381		m tuberculosisinfected	0.0203356		leukemic program	0.0137063
primary mitral regurgitation	0.0142884		familial and sporadic als	-0.00586381		hypoxiainducible factors	0.0203356		laryngeal cancer	0.0137063
atrial fibrillation with mitral regurgitation	0.0142884		ac	-0.00586381		wild type p53 activity	0.0203356		khdomain proteins	0.0137063
mr	0.0142884		ptcl	-0.00586381		human tumor xenograft mouse model	0.0203356		brd4dependent ovarian carcinoma	0.0137063
postoperative atrial fibrillation	0.0142884		ptcls	-0.00586381		necrotic cell death	0.0203356		laryngeal squamous carcinoma	0.0137063
postoperative af	0.0142884		aitl	-0.00586381		necroptosis death	0.0203356		lawrence berkeley national laboratory	0.0137063
atrial fibrillation rhythm	0.0142884		non-hodgkin lymphoma	0.00583577		necrotic tumors	0.0203356		lats2dependent death	0.0137063
kawasaki disease	-0.0142418		aggressiveness	0.00580049		whole tumor	0.0203356		lats2high cases	0.0137063
gc	-0.0142067		ra	-0.0056834		m24met melanoma	0.0203356		khdrbs1	0.0137063
bone sarcoma	-0.0141934		inflammatory and autoimmune diseases	-0.00546626		human sarcoma cell line	0.0203356		brainstem gliomas	0.0137063
enteropathy	-0.0141824		genetic	0.00546626		whole breast cancer	0.0203356		bulk tumor	0.0137063
bowel disease	0.0141471		oligoarticular, polyarticular, and systemic juvenile idiopathic arthritis	-0.00546626		ncorsmrthdac complexes	0.0203356		brca1related breast cancers	0.0137063
intestinal disease	0.0141471		autoinflammation	0.00541442		ne deficiency	0.0203356		pluripotency marker	0.0137063
conjunctival infection	-0.0141383		kidney damage	0.00526749		nearest neighbor	0.0203356		breast cancerrelated studies	0.0137063
chlamydia trachomatis infection	-0.0141383		bacterial sepsis	0.00526749		m1 breast cancer	0.0203356		breast tumor cells	0.0137063
circulatory failure	-0.0141383		kidney injury	0.00526749		m1 virus infection	0.0203356		normal pancreas	0.0137063
conjunctivitis	-0.0141383		injury	0.00526749		in situ carcinoma	0.0203356		pleomorphic carcinoma	0.0137063
trachoma	-0.0141383		lymphoid malignancies	-0.0051681		mouse colon adenomas	0.0203356		leiomyosarcoma tissue	0.0137063
atlas stomach adenocarcinoma	-0.0140853		t- and nk-cell lymphomas	-0.0051681		viralinduced type 1 diabetes	0.0203356		breast tumour types	0.0137063
tumor necrosis	0.0140625		tcl	-0.0051681		virusinfected	0.0203356		brg1mutantdeficient cancers	0.0137063
periodontal disease	0.0140331		b-cell and myeloid malignancies	-0.0051681		adipose stromal cells	0.0203356		breastcancer case	0.0137063
hematologic malignancy	-0.0140235		febrile	-0.00512027		viral toxicity	0.0203356		breastcancer cell lines	0.0137063
intracranial tumor	-0.0140207		metastasis of breast cancer	0.00501902		adrenal carcinoma	0.0203356		breastcancer specimens	0.0137063
colonic carcinogenesis	0.0140058		colorectal adenocarcinomas	0.00501902		adipogenic dysfunction	0.0203356		breast tumor progression	0.0137063
colon cancersand	0.0140058		non-small cell lung cancer metastasis	0.00501902		adjacent nonlesional	0.0203356		breast tumor tissue microarrays	0.0137063
malignant behaviors of colorectal carcinoma	0.0140058		lymph node metastasis	0.00501902		advancedstage ovarian cancer	0.0203356		brg1mutant lung cancer	0.0137063
smds	0.0140058		nsclc metastasis	0.00501902		nickel allergic	0.0203356		cancerspecific deregulation patterns	0.0137063
fap	0.0140058		psoriatic	0.00488554		nickelallergic	0.0203356		cancertestis antigens	0.0137063
kidney tumors	-0.0139617		age-related pathological impairments	-0.00486994		hpv squamous cell carcinoma	0.0203356		pleomorphic carcinomas	0.0137063
aggressive malignant tumor	0.0139583		idiopathic parkinson's disease	-0.00486994		luminal b tumors	0.0203356		cancertestis	0.0137063
chromosomal abnormalities	-0.0139458		neurological disease	0.00481616		luminal breast cancers	0.0203356		translationally arrested	0.0137063
cognitive impairment	-0.0139252		carcinogenesis	0.00476685		luminal b breast tumor	0.0203356		breast carcinomas	0.0137063
thca	0.0138832		melanoma tumours	0.00467117		mortality trial	0.0203356		breast carcinoma cells	0.0137063
psychiatric disorder	-0.0138517		colon, and breast cancer	0.00467117		mortal	0.0203356		breast carcinogenesis	0.0137063
liver failure	-0.0138313		hematological cancer	0.00467117		adult syndrome	0.0203356		breast cancerspecific mortality	0.0137063
nsclc	-0.0138245		carcinomatous tumour	-0.00452209		adrenocortical tumorigenesis	0.0203356		breast neoplasia	0.0137063
adenocarcinoma	-0.0138188		non-sarcomatoid renal carcinomas	-0.00452209		vflip	0.0203356		breast malignancies	0.0137063
myeloid malignancies	-0.0138177		demyelinating disease	-0.00452209		mortal cell	0.0203356		triple negative breast cancer cell line	0.0137063
organ failure	-0.0138021		nervous	-0.00452209		human cervix carcinoma	0.0203356		pluripotency control	0.0137063
aggressive brain cancer	-0.0137409		inflammatory demyelinating disease of the	-0.00452209		human gastric carcinogenesis	0.0203356		triple receptor negative breast cancer	0.0137063
glioma carcinogenesis	-0.0137409		granulomas	-0.00452209		human gastric carcinoma	0.0203356		triple negative invasive ductal carcinomas	0.0137063
gdm	0.0137238		non-sarcomatoid clear cell renal cell carcinoma	-0.00452209		human colon cells	0.0203356		triplenegative breast cancer cells	0.0137063
gestational diabetes mellitus	0.013721		pulmonary tuberculosis	-0.00452209		human colon mucosa	0.0203356		breast cancerprone	0.0137063
sjogren's syndrome	-0.0137161		sarcomatoid	-0.00452209		human colonic cel line	0.0203356		breast cancerassociated oncogenic pathways	0.0137063
viral infection	0.0136982		sarcomatoid clear cell renal cell carcinoma	-0.00452209		neuron degeneration	0.0203356		breast cancer34	0.0137063
neck squamous cell carcinoma tumor	-0.0136702		sarcomatoid clear cell renal cell carcinomas	-0.00452209		neurological disabilities	0.0203356		breast cancer stem cells	0.0137063
chagas disease	0.0136523		immune dysfunction	-0.00444239		neurological injuries	0.0203356		breast cancer line t47d	0.0137063
back	-0.0136349		myopathy	0.0044227		adaptive stress response	0.0203356		cancerderived ev biomaterials	0.0137063
axspa	-0.0136349		luad	0.0043255		adenoma stem cells	0.0203356		leiomyoma	0.0137063
dependencies	-0.0136349		respiratory disease	0.00428885		adenomaserous borderline	0.0203356		pluripotencyspecific molecular signature	0.0137063
axial spondyloarthritis	-0.0136349		rupture	-0.00427362		human angiomyolipoma	0.0203356		cancerous growth arrest	0.0137063
skin disorder	-0.0136335		rupture of intracranial aneurysms	-0.00427362		vizx laboratories	0.0203356		tripple negative breast cancer	0.0137063
atlas-stomach adenocarcinoma	-0.0136273		aneurysms	-0.00427362		neuronal activity	0.0203356		cancerfree	0.0137063
polymyositis	0.0135996		aneurysm	-0.00427362		human embryonic kidney 293	0.0203356		cancer cell models	0.0137063
interstitial pneumonitis	0.0135996		bph	0.00426018		human disorders	0.0203356		cancer	0.0137063
metabolic steatohepatitis	0.0135996		addictive behavior	0.00417424		neurodevelopmental disorder	0.0203356		cancer cell behaviors	0.0137063
mash	0.0135996		colonic neoplasia	0.00417424		neuroblastoma stem cells	0.0203356		knockout u2os cancer	0.0137063
malignancies and sarcomatoid cancers	0.0135996		neuropsychiatric	0.00417424		human highdensity lipoprotein	0.0203356		calpain cleavage sites	0.0137063
mab cancer	0.0135996		pd	0.00415926		human hypopharyngeal cancer	0.0203356		polyamine metabolism	0.0137063
vascular dysfunction	-0.0135996		familial dysautonomia	-0.00412454		vulvar carcinoma	0.0203356		polyamine biosynthesis	0.0137063
weakness	0.0135996		fd	-0.00412454		macrophage colonystimulation factor	0.0203356		kshvinfected	0.0137063
aggressive neuroendocrine lung tumors	0.0135996		nc defects	-0.00412454		human endometrial stromal genes	0.0203356		kshvinfected pdlsc	0.0137063
bone sclerosis	0.0135996		tauopathy	-0.00397546		macrophage activating lipopeptide 2	0.0203356		kshv primary effusion bcell lymphoma cells	0.0137063
carcinogenic events within bladder cancer	0.0135996		vascular and autoimmune disorders	0.00397546		human endometrial cancer	0.0203356		ko1 colon cancer	0.0137063
neuroendocrine lung carcinomas	0.0135996		amnion	0.00386891		human a549 lung adenocarcinoma	0.0203356		kshvassociated malignancies	0.0137063
deadly visceral leishmaniasis	0.0135996		ibd	-0.00383525		ht29 colon adenocarcinoma	0.0203356		kshvuninfected controls	0.0137063
nafld disease	0.0135996		squamous cell carcinoma	0.00383184		human acute myeloid leukemia	0.0203356		treatable cancers	0.0137063
leishmania major-infected	0.0135996		intraductal carcinoma	-0.00377669		ht29 human colon cancer	0.0203356		cancer clones	0.0137063
leishmania major infection	0.0135996		dyslipidemia	-0.00377669		neutral sphingomyelinase	0.0203356		cancer drug susceptibility	0.0137063
cancer stemness	0.0135996		localized prostate cancer	-0.00377669		neurotoxicants	0.0203356		cancer gene sets	0.0137063
invasive malignancy	0.0135996		amd	-0.00377669		neuronal precursors	0.0203356		cancer gene	0.0137063
skin infections	0.0135996		ts	0.0036933		neuronal responses	0.0203356		cancer formation	0.0137063
hypoxia networks in ovarian cancer	0.0135996		insulin resistance	0.00358265		neuronallike differentiation	0.0203356		cancer deaths	0.0137063
neck squamous cell carcinomas	0.0135996		pulmonary arterial hypertension	-0.00356749		neuronal growth	0.0203356		knee joints	0.0137063
necrotizing myopathy	0.0135996		hbv infection	0.00334207		neuronal lineage	0.0203356		knee pain	0.0137063
icos-deficient	0.0135996		mitochondrial fragmentation	-0.00332945		neuronal models	0.0203356		transmissible spongiform encephalopathy	0.0137063
icos deficiency	0.0135996		and sporadic als	-0.00332945		neuronal precursor cells	0.0203356		cancer specific pathways	0.0137063
carcinogenic functions	0.0135996		fruhsommer meningoencephalitis	-0.00332945		human breast cancer xenografts	0.0203356		cancer specificity	0.0137063
meniscus injury	0.0135996		sporadic and familial amyotrophic lateral sclerosis	-0.00332945		human breast cancers	0.0203356		cancer spheres	0.0137063
novel icos deficiency	0.0135996		fsme	-0.00332945		human brest cancer	0.0203356		cancer preventative	0.0137063
hypoxia-regulated ovarian cancer	0.0135996		mitochondrial disorders	0.00330452		human cytomegalovirus infection	0.0203356		cancer proliferation	0.0137063
urothelial carcinogenesis	0.0135996		hbv-infected	0.00326697		neuronal plasticity	0.0203356		cancer intervention	0.0137063
aggressive neuroendocrine cancers	0.0135996		metastatic tumors	0.00321992		virus infected	0.0203356		cancer genome atlas database	0.0137063
linitis plastica	-0.0135819		tarp syndrome	0.00313068		visual perception genes	0.0203356		cancer predisposition	0.0137063
erythematotelangiectatic rosacea	-0.0135466		von hippel-lindau tumour	0.00313068		neuronrestrictive silencer factor	0.0203356		cancer outcomes	0.0137063
phymatous rosacea	-0.0135466		mcrc	0.00313068		adenoviral infections	0.0203356		cancer related pathways	0.0137063
lesions	-0.0135466		multiple congenital anomaly syndrome	0.00313068		murine leukemia	0.0203356		normal embryonic	0.0137063
endocrine cancer	-0.0135025		congenital zika syndrome	0.00313068		williamsbeuren syndrome	0.0203356		kmt2cd loss	0.0137063
ventricular cardiac muscle	-0.0135025		phgg	0.00313068		yap1 activity	0.0203356		knock out mouse embryonic stem cells	0.0137063
scc	-0.013469		obese asthmatic	0.00313068		muscle diseases	0.0203356		cancer dedifferentiation	0.0137063
epstein-barr virus positive lymphoma	-0.0134583		burkitt's and diffuse large b-cell lymphoma	0.00313068		xlinked dominant neurodevelopmental disorder	0.0203356		cancer resistance	0.0137063
lymphoid neoplasm	-0.0134583		czs	0.00313068		xenograft tumor cells	0.0203356		cancer sequencing studies	0.0137063
ips	-0.0134473		malaria parasites	0.00313068		multiple synchronous unilateral breast tumors	0.0203356		cancer signaling pathways	0.0137063
fever	0.0134215		brain development impairment	0.00313068		multiple proliferative disorders	0.0203356		pol iii hypofunction	0.0137063
abnormal tumor	-0.0134053		liver metastases	0.00312757		multiple myeloma cell line	0.0203356		polycystic ovary syndrome	0.0137063
stad tumors	-0.0134053		bacterial pneumonia	-0.00308099		multiple myeloma cell lines	0.0203356		lamellipodium formation	0.0137063
gastric tumor	0.0133955		infection with influenza virus	-0.00308099		multiple gastric cancer	0.0203356		cancerrelated pathways	0.0137063
hypoxic	-0.0133213		t cell acute lymphoblastic leukemia	0.00295825		murine lymphoma	0.0203356		kidney fibrosis	0.0137063
endocrine malignant neoplasm	0.0132464		pad	0.00277436		mutant cancers	0.0203356		lactation genes	0.0137063
copper death	-0.0132375		fibrotic diseases	0.00263962		x chromosome abnormalities	0.0203356		lactose synthesis	0.0137063
fibrous meningioma	0.0131845		organ failure	0.00260143		x chromosome aneuploidy disorder	0.0203356		cancerassociated ddx3x mutations	0.0137063
schwannoma and meningioma	0.0131845		neurological disorders	0.00242956		iii primary invasive ductal carcinoma	0.0203356		cancerassociated ddx3x	0.0137063
schwannomas	0.0131845		uc	0.00231178		mutationlinked tumors	0.0203356		khes1 human embryonic stem cells	0.0137063
schwannoma	0.0131845		obesity	0.00228437		mutant tumor suppressor gene	0.0203356		trichorhinophalangeal syndrome	0.0137063
neoplasms of the central nervous system	0.0131845		fecd	0.00215374		xenografted tumours	0.0203356		late breast cancer	0.0137063
malignancy of meningiomas	0.0131845		corneal endothelial cell dysfunction	0.00208712		45x turner syndrome	0.0203356		cancerassociated epithelial cell	0.0137063
meningothelial tumors	0.0131845		corneal endothelial cell failure	0.00208712		xenograft tumor formation	0.0203356		cancerassociated mutations	0.0137063
malignant meningioma	0.0131845		thyroid cancer	0.00208712		xenograft tumor growth	0.0203356		cachexia	0.0137063
meningeal tumors	0.0131845		thyroid cancers	0.00208712		xenograft tumor sections	0.0203356		caco2 colon carcinoma	0.0137063
cranial tumor	0.0131845		thyroid tumorigenesis	0.00208712		mutated tumors	0.0203356		cancerinduced damage	0.0137063
brain neoplasms	0.0131845		papillary thyroid cancers	0.00208712		mtorhdac	0.0203356		cancerinitiating cells	0.0137063
benign meningiomas	0.0131845		crc metastasis	0.00208712		1100delc mutant tumors	0.0203356		klf4dependent osteolytic	0.0137063
fibrous meningiomas	0.0131845		corneal endothelial dystrophies	0.00208712		younger ovarian cancer	0.0203356		cancerassociated u2af35 missense mutations	0.0137063
benign meningioma	0.0131845		corneal endothelial dysfunction	0.00208712		zftftransduced breast cancer	0.0203356		cancerassociated translatome	0.0137063
epstein-barr virus (ebv) infection	0.0131316		malformations of the human cortex	-0.00203743		kshvinfected pel cells	0.0203356		polr3related hypomyelinating leukodystrophy	0.0137063
ptc tumors	0.0131316		hutchinson-gilford progeria syndrome	-0.00203743		serous tumours	0.0203356		treating osteoarthritis	0.0137063
thromboembolic	0.0130962		diffuse large b cell lymphomas	-0.00203743		mucinous cell ovarian carcinomas	0.0203356		labour initiation	0.0137063
thyroid dysfunction	0.0130432		activated b cell dlbcls	-0.00203743		immortalized mammary epithelial cell line	0.0203356		cancerrelated process	0.0137063
ted	0.0130432		periventricular heterotopia	-0.00203743		imid activity	0.0203356		laborintensive	0.0137063
orbital autoimmune inflammatory disease	0.0130432		lihc	-0.00203743		multiple breast cancer	0.0203356		cancerrelated mortality	0.0137063
traumatic sepsis	-0.0130168		malignant cancers	-0.00203743		multiple myeloma set domain	0.0203356		cancer survival	0.0137063
cvd	-0.0130056		nc	-0.00203743		immortalized tumor	0.0203356		cancerous colon	0.0137063
type of intraocular malignant tumor	0.0129373		sclc tumors	-0.00203743		multiforme cancer	0.0203356		canceracquired superenhancers	0.0137063
heat shock	0.0129373		cortical heterotopia	-0.00203743		multifocal breast cancer	0.0203356		longtermestrogendeprivation	0.0137063
orbital diseases	0.0129373		liver hepatocellular carcinoma	-0.00203743		multifocal breast cancers	0.0203356		lossoffunction experiments	0.0137063
graves disease	0.0129373		hgps	-0.00203743		immortalized cell populations	0.0203356		lossoffunction alleles	0.0137063
orbital inflammation	0.0129373		pulmonary influenza	-0.00203743		immortalized ovarian surface	0.0203356		lossoffunction activities	0.0137063
eye disease	0.0129373		celiac disease	-0.00203743		multifocal tumors	0.0203356		tumorigenic cell	0.0137063
graves' disease	0.0129373		celiac	-0.00203743		multifocal ductal breast cancer	0.0203356		tumorigenic capacity	0.0137063
arthritis	0.0129181		inborn errors of type i and iii ifn	-0.00203743		immortalized cells	0.0203356		tumorigenic abilities	0.0137063
itp	0.0129097		neuronal heterotopia	-0.00203743		immortal cells	0.0203356		normoxic tumors	0.0137063
idiopathic thrombocytopenic purpura	0.0129091		irf9 deficiency	-0.00203743		immortalised	0.0203356		negative feedback	0.0137063
joint diseases	0.0129031		immune-mediated disorder	-0.00203743		immortalising	0.0203356		loss	0.0137063
acp	-0.0129031		influenza pneumonitis	-0.00203743		immortality	0.0203356		tumorinitiating effects	0.0137063
adult t-cell leukemia/lymphoma	-0.0128582		progeria	-0.00203743		immune activity	0.0203356		loss of cell cycle	0.0137063
type of endocrine cancers	0.0128313		castrate	-0.00203743		m sulfur mustard	0.0203356		loss of binding	0.0137063
infertile	0.0127898		cardiotoxic	-0.00203743		wnt reporter activity	0.0203356		loss impaired	0.0137063
lung adenocarcinoma metastasis	-0.0127695		castrate-resistant prostate cancer	-0.00203743		n0 tumors	0.0203356		loss cells	0.0137063
macrophage-enriched ruptured atherosclerotic	-0.0127695		myotonia	-0.00203743		myocarditis	0.0203356		loss a375 melanoma cells	0.0137063
ischemic infarction	-0.0127695		tumor metastasis	-0.00203743		nadh dehydrogenase activity	0.0203356		lossacquisition	0.0137063
inflammatory disease which gives rise	-0.0127695		abc-dlbcls	-0.00203743		nature reviews cancer	0.0203356		loss of proliferation	0.0137063
lung adenocarcinoma brain metastases	-0.0127695		dlbcl	-0.00200625		mrna breast cancer	0.0203356		tumorigenic environment	0.0137063
lung adenocarcinoma brain metastasis	-0.0127695		intracranial tumor	0.00178896		hypoxic hif1null cells	0.0203356		biologic activity	0.0137063
atherosclerosis and abnormal endothelial shear stress	-0.0127695		fuchs' endothelial corneal dystrophy	0.00175772		hypoxic induction	0.0203356		tumorigenic pathways	0.0137063
atherosclerosis plaque	-0.0127695		viremia	-0.0017075		hypoxic prostate cancer	0.0203356		peters anomaly	0.0137063
atheromatous plaques	-0.0127695		ua	0.00163988		hypoxic tumor environment	0.0203356		tumorderibed cells	0.0137063
atherosclerosis rupture	-0.0127695		pws	0.00163988		hypoxic tumors	0.0203356		tumorcell	0.0137063
lad-bm	-0.0127695		undifferentiated arthritis	0.00163988		wm2664 metastatic melanoma cells	0.0203356		tumorgrafts	0.0137063
cardiovascular and cerebrovascular	-0.0127695		arthralgia	0.00163988		wilms tumor 1 gene	0.0203356		tumorgenesis	0.0137063
rupture atherosclerotic	-0.0127695		rheumatoid arthritis disease	0.00163988		hypoxiainduciblefactors hifs	0.0203356		tumorpromoting factor	0.0137063
lad	-0.0127695		hyperphagia	0.00163988		hypoxiaregulated gene	0.0203356		tumorinhibitory effect	0.0137063
rupture of atherosclerotic plaques	-0.0127695		hypogonadism	0.00163988		hypoxia chamber	0.0203356		tumorinfiltrating myeloid	0.0137063
atherosclerotic carotid	-0.0127695		hyperphagic obesity	0.00163988		hypoxia gene	0.0203356		tumorlike neoplasms	0.0137063
atherosclerotic plaque instability	-0.0127695		growth deficiencies	0.00163988		hypoxia response element	0.0203356		tumorforming capacity	0.0137063
atherosclerotic plaque	-0.0127695		prader-willi syndrome	0.00163988		hypomorphic variant	0.0203356		loss of p16	0.0137063
atherosclerotic rupture	-0.0127695		hypoinsulinemic diabetes	0.00163988		nasal tcell lymphoma	0.0203356		loss of information	0.0137063
carotid atherosclerotic	-0.0127695		renal disease	0.00161711		ice cold pbs buffer	0.0203356		lossoffunction regulatory dna variations	0.0137063
david website	-0.0127695		lung diseases	0.00144308		hypoxic cells	0.0203356		lossoffunction mutation	0.0137063
abnormal endothelial shear stress	-0.0127695		cardiomyopathy	0.00130072		m0 primary vulvar squamous cell carcinoma	0.0203356		tumorforming ability	0.0137063
tumorous	-0.0127438		cid	0.00124233		m tuberculosis infection	0.0203356		long bone metastasis	0.0137063
dysfunctional hyperproliferation of synovial	0.0126812		sjia disease	0.00124233		hypoxic culture condition	0.0203356		tumor suppressorgenomic protective protein	0.0137063
rheumatoid	0.0126812		active arthritis	0.00124233		national cancer institute at frederick	0.0203356		tumor suppressorgenome	0.0137063
autoimmune inflammatory disease	0.0126812		loss of vision	0.00124233		national cancer institute rockville md	0.0203356		tumor suppressor rb	0.0137063
joint injury	0.0126812		sjia	0.00124233		idiopathic inflammatory myopathies	0.0203356		tumor transcriptomes	0.0137063
polyarticular synovitis	0.0126812		sca	0.00124233		igfirdependent human tumors	0.0203356		tumor therapeutics	0.0137063
inherited metabolic disorder	0.0126812		autoinflammatory disorders	0.00124233		5lipoxygenase	0.0203356		tumor suppressorlike	0.0137063
systemic autoimmune disease	0.0126812		autosomal dominant eye disease	0.00124233		xenobiotic metabolisms	0.0203356		phospholipase	0.0137063
autoimmune polyarthritis	0.0126812		arthropathy	0.00124233		myce2f activity	0.0203356		lncrna neuroblastoma	0.0137063
joint disorders	0.0126812		mas	0.00124233		myeloma growth	0.0203356		pheochromocytomas	0.0137063
joint degeneration	0.0126812		corticotroph pituitary tumors	0.00124233		a375 melanoma xenografts	0.0203356		phf20 phd finger recognizes dimethylated lysine 4	0.0137063
cenpf deficiency	0.0126812		systemic juvenile idiopathic arthritis	0.00124233		igf activity	0.0203356		tumor xenografts	0.0137063
paralyzing	0.0126812		re	0.00124233		a375m2 melanoma cells	0.0203356		tumor xenograft	0.0137063
epn	-0.0126678		macrophage activation syndrome	0.00124233		myelomagenesis	0.0203356		tumorassociated immune	0.0137063
inflammatory disease	0.0126491		corneal edema	0.00124233		myelomainduced osteoclast formation	0.0203356		tumorassociated hypermethylation	0.0137063
myelodysplastic	-0.0126468		fecd disease	0.00124233		a375 braf v600e mutant melanoma cell line	0.0203356		tumorassociated	0.0137063
escc	-0.0126413		pituitary corticotroph adenomas	0.00124233		a549 lung adenocarcinoma	0.0203356		tumorderived	0.0137063
sepsis shock	-0.0125693		corticotroph tumors	0.00124233		immunological disease	0.0203356		tumorassociated dendritic cells	0.0137063
type of central nervous system tumor	-0.0125575		corticotroph adenomas	0.00124233		normalweight polycystic ovary syndrome	0.0203356		loh tumors	0.0137063
immune disorders	-0.0125399		inactive disease	0.00124233		malignant cell	0.0203356		phd reader	0.0137063
trauma-induced immune dysfunction	-0.0125399		inflammatory bowel disease	-0.00114489		aldh breast cancer cells	0.0203356		phd inhibitors	0.0137063
malignancies of the gastrointestinal cancer	-0.0124339		cushing's disease	0.00109026		alk translocationdriven cancers	0.0203356		phd fingerlike domaincontaining protein 5a	0.0137063
pancreatic adenocarcinomas	-0.0124339		muscle inflammation	-0.00101948		alkaline phosphatase activity	0.0203356		phd inhibitor	0.0137063
pcc	-0.0124339		lung disease	-0.00089448		malignant cell lines	0.0203356		phds	0.0137063
lethiferous cancers	-0.0124339		coeliac disease	0.00089448		infection variant	0.0203356		phd3	0.0137063
vascular cancer thrombus	-0.0124339		left ventricular hypertrophy	-0.000795093		infection variants	0.0203356		phd1	0.0137063
malignant type of cancer	-0.0124339		rrms	0.000695706		hepatic disease	0.0203356		phd catalysis	0.0137063
glucose metabolism disorder	-0.0124339		lung neuroendocrine tumors	0.000695706		malignant carcinomas	0.0203356		phd finger of ubr7	0.0137063
pancreatic tumors	-0.0124339		lc	0.000695706		herceptinresistant breast cancer cells	0.0203356		phd finger	0.0137063
aggressive intraocular cancer	0.0124251		lung carcinoids	0.000695706		her2positive cancer	0.0203356		bgc 823 gastric cancer	0.0137063
uveal melanoma metastasis	0.0124251		relapsing-remitting multiple sclerosis	0.000695706		her2positive early breast cancer	0.0203356		turner√¢‚Ç¨‚Ñ¢s syndrome	0.0137063
primary intraocular tumor	0.0124251		relapsing remitting multiple sclerosis	0.000695706		hepatoma carcinoma	0.0203356		tumoursuppressor	0.0137063
stomatitis	-0.0123907		amls	0.000695706		hepatoma cell lines	0.0203356		tumournormal samples	0.0137063
jia	-0.0123597		nonalcoholic steatohepatitis	-0.00059632		her2positive bt474 human breast cancer cells	0.0203356		turner syndrome	0.0137063
medulloblastoma	-0.012355		pituitary adenomas	-0.00059632		hepatitis c viruses	0.0203356		luminal breast cancer tumors	0.0137063
asthma disease	0.0122661		fuchs endothelial corneal dystrophy	-0.00056036		hepatitis e virus	0.0203356		tumourspecific	0.0137063
metabolism disorder	0.0122661		schinzel-giedion syndrome	0.000532275		normal pulmonary artery pressures	0.0203356		lung carcinogens	0.0137063
asthmatic disease	0.0122661		cin	0.000532275		hepatocelluar carcinoma	0.0203356		lung infection	0.0137063
asthmatic disorder	0.0122661		mammary tumors	-0.000492163		hepatocellular carcinomaderived huh7 cells	0.0203356		lung metastatic breast cancer	0.0137063
lac	0.0122524		weight loss	-0.000430749		u2os cancer	0.0203356		lung metastases	0.0137063
diarrhea-type irritable bowel syndrome	0.0122396		nonalcoholic fatty liver disease	0.000397546		alp activity	0.0203356		lund human mesencephalic	0.0137063
gastrointestinal disease	0.0121778		nafld	0.000397546		u937 background	0.0203356		lung cancerdevelopment	0.0137063
visceral hypersensitivity	0.0121778		rhabdomyosarcoma	-0.000373316		u87 mg astrocytoma cells	0.0203356		lund human mesencephalic luhmes cells	0.0137063
ibs	0.0121778		weight-loss	-0.000351545		hemorrhagic necrosis	0.0203356		peripheral pain	0.0137063
irritating abdominal pain	0.0121778		weight maintainers	-0.000248467		hep3b hepatocellular carcinoma	0.0203356		luminal tumors	0.0137063
diarrhea-predominant irritable bowel syndrome	0.0121778		ir	-0.000248467		infection biology	0.0203356		luminal tumor	0.0137063
abdominal pain	0.0121778		weight	-0.000248467		infection rna	0.0203356		peritoneal metastases	0.0137063
functional gastrointestinal disease	0.0121778		lcd	-0.000248467		allergic contact dermatitis	0.0203356		luminal a tumors	0.0137063
urinary bladder urothelial carcinoma	-0.0121602		leukemic transformation	-0.000209839		allergic response	0.0203356		persistent infection	0.0137063
urinary system malignancy	-0.0121602		pancreatic neoplasia	0.000198773		inflammationinduced mechanism	0.0203356		tumorpromoting role	0.0137063
urothelial tumors	-0.0121602		colorectal carcinoma	0.000198773		inflammationrelated molecules	0.0203356		tumorpromoting features	0.0137063
bladder neoplasm	-0.0121602		primary	0.000198773		inflammatory autoimmune diseases	0.0203356		tumorspecific changes	0.0137063
colorectal-cancer	-0.0121602					undifferentiated human embryonic stem cells	0.0203356		tumorsphere	0.0137063
atlas-bladder urothelial carcinoma	-0.0121602					unifocal tumors	0.0203356		tumorspheres	0.0137063
bladder carcinoma	-0.0121602					uniformly cancer	0.0203356		tumorspecific transcriptional dependencies	0.0137063
bladder cancer tumor	-0.0121602					aggressive triplenegative breast cancer	0.0203356		pggolgi stress	0.0137063
bladder cancer tumors	-0.0121602					heterogeneous endocrine disorder	0.0203356		low knee pain	0.0137063
upper urinary tract urothelial carcinomas	-0.0121602					undifferentiated bone sarcoma	0.0203356		tumorstimulating effects	0.0137063
machine learning algorithm	-0.0121602					normal ovarian epithelial cells	0.0203356		permanent growth arrest	0.0137063
muscle invasive	-0.0121602					normal ovarian epithelium	0.0203356		tumorsuppressor	0.0137063
learning and ferroptosis in bladder cancer	-0.0121602					heterogeneous tumors	0.0203356		tumorsuppressive	0.0137063
cancer carcinogenesis	-0.0121602					heterogeneous breast cancer	0.0203356		tumorstromal samples	0.0137063
aggressiveness of uc	-0.0121602					aggressive cancers	0.0203356		tumorstromal interactions	0.0137063
neoplasm disease	-0.0121602					hg2 tumors	0.0203356		tumorsuppressing ahr	0.0137063
aml	0.012143					aggressive largecell neuroblastomas	0.0203356		lpainduced cancer	0.0137063
injury	-0.0120801					nontumorigenic prostate epithelial cell line	0.0203356		tumorsuppressive program	0.0137063
adcc	0.0120365					nontumorigenic s2	0.0203356		tumorsuppressive functions	0.0137063
set analysis toolkit	0.0120365					hexose metabolism	0.0203356		tumour differentiation	0.0137063
sudden loss of hepatic	0.0120365					her2 breast cancer	0.0203356		tumour noncoding gene	0.0137063
blastemal type wilms tumors	0.01201					ags gastric cancer	0.0203356		tumour invasion	0.0137063
nephroblastoma	0.01201					normal ovarian surface epithelium	0.0203356		tumour initiating	0.0137063
wilms tumors	0.01201					normal ovarian surface specimens	0.0203356		tumour suppressing	0.0137063
deadly cancers	0.01198					normal ovarian surface	0.0203356		tumour necrosis factor	0.0137063
cerebrovascular diseases	0.0119747					her2 negative metastatic breast cancer	0.0203356		bone marrow transplantation	0.0137063
cvid	0.011957					malignant breast	0.0203356		bone metastases	0.0137063
gbms	0.0119542					malignant breast tumors	0.0203356		lineagespecific neuronal reprogramming	0.0137063
chronic skin inflammatory disease	-0.0119482					malignant behaviors	0.0203356		bone fractures	0.0137063
hepatitis c and coronavirus disease-covid-19	-0.0119482					malignancyassociated	0.0203356		bone cryptococcosis	0.0137063
vasculitis	-0.0119443					normal hdl	0.0203356		bone cancer	0.0137063
kd	-0.0119438					her2overexpressing tumors	0.0203356		bone malignancy	0.0137063
impairment of detoxification and metabolism	0.0119217					agsgastric cancer	0.0203356		bonemetastatic breast cancer	0.0137063
lung carcinoma	-0.0119106					her2enriched tumors	0.0203356		bone marrow mscs	0.0137063
acute leukemia	-0.0118864					undifferentiated tumors	0.0203356		bone marrow mesenchymal stromal cells	0.0137063
malignant brain tumor	-0.0118687					hereditary breast cancer	0.0203356		bone marrowderived mscs	0.0137063
mb	-0.0118687					hereditary disorders	0.0203356		bone marrowderived macrophages	0.0137063
learning disorders	0.0118599					hereditary epithelial carcinomas	0.0203356		boneloading activity	0.0137063
memory disorders	0.0118599					hdmec	0.0203356		bone homeostasis	0.0137063
intestinal mucosal injury	0.0118157					hdmecs	0.0203356		bone marrow stromal cell	0.0137063
ulcerative colitis-associated carcinogenesis	0.0118157					hdpcs	0.0203356		lipogenic	0.0137063
colitis-related carcinogenesis	0.0118157					hdl	0.0203356		lipofectamine‚Ñ¢ rnaimax reagent	0.0137063
mucosal inflammation	0.0118157					hct116 colorectal cancer	0.0203356		lipofectamine¬Æ 2000	0.0137063
squamous carcinoma	-0.0117751					hct116 colorectal carcinoma	0.0203356		lippmann	0.0137063
hepatic steatosis	0.0117497					hct116 colorectal carcinoma cells	0.0203356		br melanoma	0.0137063
atlas-kidney renal clear cell carcinoma	-0.0117363					tumorinitiating	0.0203356		limit estrogen biosynthesis	0.0137063
atlas kidney renal clear cell carcinoma	-0.0117363					tumorlike 3d	0.0203356		pi3kmtor activity	0.0137063
tumor metastases	-0.0117363					tumorigenic derivative	0.0203356		brafmutation melanoma	0.0137063
ccrcc metastases	-0.0117363					tumorigenic growth	0.0203356		brafmutated melanoma cell line	0.0137063
metastatic clear cell renal cell carcinoma	-0.0117363					tumorigenic potentials	0.0203356		brafmutant melanomas	0.0137063
metabolic disease	-0.0117363					tumorigenic stage	0.0203356		brafmutant melanoma	0.0137063
viral hepatitis	0.0116833					tumorigenic state	0.0203356		braf mutant melanoma	0.0137063
ihd	0.0116833					tumorigencity	0.0203356		leukemiarelevant gene mutations	0.0137063
ischemic heart disease	0.0116833					tumorigenecity	0.0203356		leukemia inhibitory factor	0.0137063
musculoskeletal conditions	0.0116833					tumorigenetic pathway	0.0203356		lhd510	0.0137063
prolonged oxygen deficiency	0.0116833					tumorigenic cell surface	0.0203356		braintropic tumor cells	0.0137063
breast and lung cancer	0.0116833					tumort	0.0203356		ligand adhesion lipoprotein	0.0137063
ischemia reperfusion injury	0.0116833					hcmv infection	0.0203356		bortezomibinduced stress	0.0137063
i/r injury	0.0116833					tumorgrowthsuppressing genes	0.0203356		brafv600e melanoma cells	0.0137063
hf and sarcopenia	0.0116833					hdac6	0.0203356		brafv600 mutant tumors	0.0137063
premature aging disorder hutchinson-gilford progeria syndrome	0.0116833					hdlmediated	0.0203356		brain death	0.0137063
viral hepatitis and hepatocellular carcinoma	0.0116833					hdac isoforms	0.0203356		tumor intrinsic subtypes	0.0137063
malignant neuroepithelial tumors	-0.0116215					malignant epithelia	0.0203356		tumor initiation capacity	0.0137063
epns	-0.0116215					malignant stem cells	0.0203356		bl burkitt‚Äôs lymphoma	0.0137063
aneuploid	0.011618					malignant diseases	0.0203356		tumor redifferentiation	0.0137063
juvenile spondyloarthritis	-0.0115788					tumourassociated genes	0.0203356		blocks metastasis	0.0137063
virus infection	0.0115484					hdl delivery	0.0203356		tumor stromal cell	0.0137063
b-cell lymphoma in b-cell non-hodgkin lymphoma	-0.011542					hct116 tumor cells	0.0203356		tumor spread	0.0137063
fibrotic diseases	-0.011542					tumorogenesis	0.0203356		phosphorylationinduced stress granule	0.0137063
aggressive b-cell non-hodgkin lymphoma	-0.011542					tumorogenicity	0.0203356		tumor epithelial	0.0137063
loss of proteostasis	-0.011542					tumorous regions	0.0203356		tumor epithelia	0.0137063
detrimental disease	-0.011542					tumorpromoting activity	0.0203356		blood coagulation	0.0137063
alveolar epithelial injury	-0.011542					tumour core biopsies	0.0203356		tumor center	0.0137063
cerebellar ataxia	0.0115332					tumorserous carcinoma	0.0203356		tumor group	0.0137063
ischemic stroke	0.0115324					lossoffunction system	0.0203356		tumor lysates	0.0137063
novel coronavirus disease	0.0115067					tumorrelevant gene	0.0203356		tumor histologies	0.0137063
lung injuries	0.0115067					tumour cell	0.0203356		blastema	0.0137063
rheumatic disease	0.0115067					loss reduced	0.0203356		tumor outgrowth	0.0137063
colon carcinoma	-0.0115039					inflammatory disorder	0.0203356		tumor number	0.0137063
chromothripsis	0.0114802					tumour angiogenesis	0.0203356		tumor necrosis factorrelated apoptosisinducing ligand	0.0137063
gastric tumors	-0.0114759					tumordriving	0.0203356		tumor necrosis factor alpha	0.0137063
melanoma carcinogenesis	0.0114449					tumorforming	0.0203356		tumor populations	0.0137063
neoplasm of the central nervous system	-0.0114184					tumor suppressive program	0.0203356		tumor cellular hierarchy	0.0137063
sce	-0.0114184					tumor suppressive protein	0.0203356		tumor endothelial cells	0.0137063
spinal ependymoma	-0.0114184					angiomyolipoma xenograft tumors	0.0203356		tumor dissemination xenograft mouse model	0.0137063
spinal ependymomas	-0.0114184					tumor vascular disrupting agent	0.0203356		tumor dedifferentiation	0.0137063
spinal cord ependymoma	-0.0114184					tumor vasculature	0.0203356		tumor evolution	0.0137063
cerebral aneurysms	0.011383					tumorassociated modulators	0.0203356		tumor epithelial cells	0.0137063
cerebral aneurysm	0.011383					tumorassociated stroma	0.0203356		liver metastatic tumours	0.0137063
stomach adenocarcinoma	-0.0113502					nulliparous term	0.0203356		tumor celss	0.0137063
brain injury	0.011304					hcc827 human lung cancer	0.0203356		tumor subtypespecific differences	0.0137063
cteph	0.011304					hbvinfected	0.0203356		tumor propagating ability	0.0137063
thromboembolic pulmonary hypertension	0.011304					nucleotide metabolisms	0.0203356		biosynthesisrelated genes	0.0137063
pulmonary artery	0.011304					heat shock 70kda protein 2	0.0203356		tumor suppressor function	0.0137063
bpd	-0.0112947					type ii diabetes mellitus	0.0203356		tumor suppressor folliculin	0.0137063
clear cell renal cell carcinomas	-0.0112947					ammonia stress	0.0203356		tumor suppressor protein 53bp1	0.0137063
glial tumour	-0.0112947					ammonia stress response	0.0203356		tumor suppressor pathways	0.0137063
mrnasi/tumour	-0.0112947					type 2 endometrial cancer	0.0203356		tumor suppressor mtus1	0.0137063
human t-cell leukemia virus infection	-0.0112947					type i insulinlike growth factor receptor	0.0203356		biosynthesis pathways	0.0137063
ags	0.0112594					amebiasis	0.0203356		locally advanced rectal cancer	0.0137063
fifth	0.0112594					alveolar rhabdomyosarcoma	0.0203356		tumor secretomes	0.0137063
colonic cancer	0.0111446					hemolytic uremic syndrome	0.0203356		tumor secreted factors	0.0137063
pulmonary inflammatory diseases	0.0111269					u87 astrocytoma	0.0203356		tumor removal	0.0137063
malignant primary tumour	-0.0111229					u87 astrocytoma cells	0.0203356		lobular carcinoma	0.0137063
diabetic nephropathy	-0.0111104					tumour necrosis factor alpha10ngml	0.0203356		tumor cell adhesion	0.0137063
polyps	0.0110935					tumour volume	0.0203356		blood stasis syndrome	0.0137063
hepatoblastoma	-0.01109					anabolic glucose metabolism	0.0203356		lipid synthesis	0.0137063
meningioma	0.0110785					tumour load	0.0203356		yolk sac tumor	0.0137063
atrial fibrosis	0.011074					tunisian t4d tumors	0.0203356		lipocalin2	0.0137063
hcf fibrosis	0.011074					malignant epithelial cells	0.0203356		lipid signaling	0.0137063
neck squamous cancer	-0.0110563					hdcav2 fibre	0.0203356		ttll12 deficiency	0.0137063
hnscc carcinoma	-0.0110563					hdcav2 vector	0.0203356		tumor breast cells	0.0137063
oral cavity squamous cell carcinoma	-0.0110563					tumour promotion	0.0203356		tumor border	0.0137063
tumour invasion	-0.0110563					tumour sampes	0.0203356		tumor bed modification	0.0137063
oral cancers	-0.0110563					tumour epithelium	0.0203356		tumor architecture	0.0137063
hnscc tumor	-0.0110563					tumour initiation	0.0203356		younger adults	0.0137063
neck squamous cell carcinoma energy metabolism	-0.0110563					nuclear background	0.0203356		tumor cellextracellular matrix	0.0137063
craniopharyngioma	-0.0110487					tumour material	0.0203356		tumor cell metabolism	0.0137063
adenoma-carcinoma	0.0110386					hdhad5	0.0203356		tumor characteristics	0.0137063
cardiac muscle	0.0110386					hdf	0.0203356		tumor formation capacity	0.0137063
colon tumors	0.0110386					hdlmirna	0.0203356		tumor growthand	0.0137063
ckd-uc	0.0110386					hdfa cell lines	0.0203356		tumor growth inhibition	0.0137063
ckd kidneys and uc colons	0.0110386					hdfa cells	0.0203356		physical activity	0.0137063
sarcoidosis and tuberculosis	0.0109945					twostage hyperinsulinemiceuglycemic clamp procedure	0.0203356		liver damage	0.0137063
multi-organ failure	0.0109945					hdhad	0.0203356		liver hemangioma	0.0137063
sarc	0.0109945					ns1induced g2 arrest	0.0203356		physical damage	0.0137063
respiratory failure	-0.0109914					type i diabetes mellitus	0.0203356		young laboratory personnel	0.0137063
microsatellite unstable colorectal cancers	0.0109503					ammoniainduced cellular stress	0.0203356		tumor aggressiveness	0.0137063
colorectal tumors deficient	0.0109503					hl60 leukemia	0.0203356		tumor cell growth	0.0137063
msi	0.0109503					inborn errors of metabolism	0.0203356		tumor cell death	0.0137063
learning algorithms	-0.0108672					nodepositive breast cancer	0.0203356		inflammatory tumors	0.0137063
lower tumor immune dysfunction	-0.0108355					vascular healthdisease	0.0203356		inflammatory syndromes	0.0137063
primitive neuroectodermal tumors	-0.0108002					hodgkins lymphoma cell line l428	0.0203356		inflammatory stress	0.0137063
leukemias	-0.0107031					hladependent tumor	0.0203356		primary tumor growth	0.0137063
b-acute lymphoblastic leukemia	-0.0107031					vague symptoms	0.0203356		primary tumor formation	0.0137063
atopic dermatitis	-0.0106548					nonallergic controls	0.0203356		primary tumor cells	0.0137063
sarcopenia	-0.010615					hiv1 infections	0.0203356		primary tumor cell lines	0.0137063
colitis associated dysplasia	0.0105971					affymetrix highdensity human	0.0203356		primary tumor biopsy cultures	0.0137063
human premature ageing disease	0.0105971					monogenic autoimmune disease	0.0203356		primary ovarian cancer cells	0.0137063
pros1	0.0105971					non medullary basallike breast carcinoma	0.0203356		inhepatocellular carcinoma	0.0137063
inflammatory autoimmune disease	0.0105971					ls174t colorectal cancer	0.0203356		inherited renal disease	0.0137063
uc-crc	0.0105971					ls174t colorectal carcinoma	0.0203356		primary solid tumors	0.0137063
ii colorectal cancer	0.0105971					nitricoxide synthase regulator activity	0.0203356		neuroblastomagenesis	0.0137063
elevates	0.0105971					hodgkins lymphoma cell line l540	0.0203356		primary lung adenocarcinoma	0.0137063
loss of cognitive functions	0.0105971					hormonesensitive breast cancer	0.0203356		inhibitortreated tumors	0.0137063
colitis to pancolitis	0.0105971					aec syndrome	0.0203356		cell homeostasis	0.0137063
neonatal infection	0.0105971					luminal intrinsic subtype breast cancers	0.0203356		primary tumour databases	0.0137063
multiple myeloma efficiently	0.0105971					luminal tumor	0.0203356		cell invasiveness	0.0137063
premature arteriosclerosis and degeneration of vascular smooth muscle	0.0105971					hormone receptor hrnegative breast cancers	0.0203356		nontransformed colon	0.0137063
progressive disorder	0.0105971					no endometriosis	0.0203356		procarcinogenic effects	0.0137063
complex tumor	0.0105971					affymetrix breast tumour	0.0203356		procancer signaling	0.0137063
dysplasia	0.0105971					hodgkins lymphoma cells	0.0203356		cell to infection	0.0137063
chorea	0.0105971					hodgkin lymphomaderived cell line kmh2	0.0203356		proapoptotic activity	0.0137063
endocrine diseases	0.0105971					morbid obesity	0.0203356		total tumor rna	0.0137063
skin appendage lesions	0.0105971					morbidly obese	0.0203356		inflammationdependent	0.0137063
heart.failure	0.0105971					affymetrix gene expression service laboratory	0.0203356		inflammationassociated gastric tumorigenesis	0.0137063
obesity-related cardiomyopathy	0.0105971					highdimensional genomic data	0.0203356		inflammationassociated	0.0137063
chronic neurodegenerative disorder	0.0105971					highdensity lipoproteins	0.0203356		inflammation pathways	0.0137063
ns	0.0105971					nonresponding tumors	0.0203356		inflammation index	0.0137063
obesity and hepatocellular carcinoma	0.0105971					untreated tumors	0.0203356		inflammatory injury	0.0137063
liver and colonic	0.0105971					aggressive endometrial cancer	0.0203356		inflammatory feedback	0.0137063
type ii diabetes mellitus	0.0105971					aflagellated	0.0203356		inflammatory disorders	0.0137063
ulcerative colitis-associated colorectal cancer	0.0105971					againsts	0.0203356		tracheae	0.0137063
a colitis-dysplasia-carcinoma	0.0105971					high blood glucose levels	0.0203356		tpainduced	0.0137063
ad via glucose metabolism	0.0105971					highgrade serous ovarian carcinomas	0.0203356		prkacamutant adrenal tumor	0.0137063
aggressiveness in pancreatic ductal adenocarcinoma	-0.0105794					highgrade ovarian carcinomas	0.0203356		cell stress response	0.0137063
coli infection cause pancreatic cancer	-0.0105794					highgrade serous epithelial ovarian cancer	0.0203356		insulinstimulated signaling	0.0137063
sleep disorder	-0.0105794					highgrade carcinoma	0.0203356		prevent death	0.0137063
sleep disorders	-0.0105794					highgrade ovarian carcinoma	0.0203356		intellectual impairment	0.0137063
histological abnormalities of brain	-0.0105794					untreated breast cancer	0.0203356		intellectual disorders	0.0137063
cardiomyopathic	-0.0105794					untreated cancers	0.0203356		intellectual disability disorders	0.0137063
haploinsufficiency	-0.0105794					highdensity qpcr	0.0203356		cddpshock	0.0137063
diabetic stress	-0.0105794					highdensity timedependent activity	0.0203356		premrna metabolism	0.0137063
factor inhibiting hif	-0.0105794					highdensity dna microarrays	0.0203356		prenephrogenic	0.0137063
sarcoma	-0.0105624					highdensity mcf7 cultures	0.0203356		innate immune recognition	0.0137063
parkinson disease	0.0105421					high tumor glucocorticoid receptor	0.0203356		primary biliary cholangitis	0.0137063
gastrointestinal tumor	0.0104484					nonpcos no obese	0.0203356		primary endometrial cancer	0.0137063
pancreatic carcinogenesis	-0.0104297					noninvasivenonmetastatic	0.0203356		primary grade ii chondrosarcoma	0.0137063
kirc tumor	-0.0104293					nontumorigenic breast	0.0203356		initiation factors	0.0137063
[truncated: 4,178 more rows]
