# Supplementary material for: Large-scale automated detection reveals pervasive sex imbalance in biomedical research
Source: bioRxiv. 2026 Jul 14:2026.07.13.738332. Preprint. [Version 1] doi: 10.64898/2026.07.13.738332 (PMC13404891; doi:10.64898/2026.07.13.738332)
Supplement: Supplement 3 [file media-3.xlsx]

## Sheet: Supplementary Table 2
Terms extracted from publication metadata associated with microarray samples						Terms extracted from publication metadata associated with RNA-Seq samples						Terms extracted from study metadata associated with microarray samples						Terms extracted from publication metadata associated with microarray samples
original_disease_terms	research_derived_imbalance	original_ghdx_terms	biological_imbalance			original_disease_terms	research_derived_imbalance	original_ghdx_terms	biological_imbalance			original_disease_terms	research_derived_imbalance	original_ghdx_terms	biological_imbalance			original_disease_terms	research_derived_imbalance	original_ghdx_terms	biological_imbalance
breast cancer	0.357253	Breast cancer	0.0056332			breast cancer	0.2861593666524188	Breast cancer	0.00451219			breast cancer	0.2357647439894124	Breast cancer	0.00371756			breast cancer	0.1718931178727479	Breast cancer	0.00271043
ovarian cancer	0.217677	Ovarian cancer	0			prostate cancer	-0.163861	Prostate cancer	0			breast cancer cells	0.1277176920666891	Breast cancer	0.00201387			prostate cancer	-0.111401	Prostate cancer	0
hepatocellular carcinoma	-0.190243	None	-0.190243			cancer	0.1388660562278312	Other pharynx cancer	0.037316743683335644			ovarian cancer	0.1208267422364237	Ovarian cancer	0			breast cancer cells	0.0920003	Breast cancer	0.00145067
prostate cancer	-0.190145	Prostate cancer	0			metastasis	0.1196764127644421	None	0.1196764127644421			prostate cancer	-0.0945488	Prostate cancer	0			cancer cells	0.0674996	None	0.0674996
hcc	-0.137134	Cirrhosis and other chronic liver diseases due to hepatitis C	-0.128747			triple-negative breast cancer	0.1159703090485518	Breast cancer	0.00182863			breast cancers	0.0925159	Breast cancer	0.0014588			ovarian cancer	0.0646992	Ovarian cancer	0
endometriosis	0.13616	Polycystic ovarian syndrome	0			ovarian cancer	0.1049695821726608	Polycystic ovarian syndrome	0			adult	-0.0835725	None	-0.0835725			triple negative breast cancer	0.0582437	Breast cancer	0.000918392
pca	-0.108422	None	-0.108422			breast cancers	0.1028731140436904	Breast cancer	0.00162211			invasive	0.0767488	Invasive Non-typhoidal Salmonella (iNTS)	0.061885913607826075			ewing sarcoma	0.0569503	None	0.0569503
breast cancers	0.10541	Breast cancer	0.00166212			tnbc	0.0970055	None	0.0970055			breast tumors	0.0761379	Breast cancer	0.00120055			parclip	0.0565662	None	0.0565662
pcos	0.102042	None	0.102042			colorectal cancer	0.0926457	Colon and rectum cancer	0.0675037			metastasis	0.0742451	None	0.0742451			metastasis	0.0551904	None	0.0551904
polycystic ovary syndrome	0.102038	Polycystic ovarian syndrome	0			crpc	-0.0902151	None	-0.0902151			epithelial ovarian cancer	0.0734524	Ovarian cancer	0			disorders	-0.0499892	None	-0.0499892
cavd	-0.0931003	None	-0.0931003			inflammatory	-0.0884267	Inflammatory bowel disease	-0.0808752			primary breast tumors	0.0668955	Breast cancer	0.00105481			breast cancers	0.0495593	Breast cancer	0.000781456
coronary artery disease	-0.0919227	Ischemic heart disease	-0.0689343			breast cancer metastasis	0.0860095	Breast cancer	0.00135621			castrationresistant prostate cancer	-0.0647024	Prostate cancer	0			castrationresistant prostate cancer	-0.0468725	Prostate cancer	0
osteoporosis	0.0916736	Osteoarthritis	0.0592876			tumor	0.0860023	Neuroblastoma and other peripheral nervous cell tumors	0.0607657			tumorigenesis	0.0634298	Neuroblastoma and other peripheral nervous cell tumors	0.0448169			schizophrenia	-0.0468093	Bipolar disorder	-0.0427393
myocardial infarction	-0.0906227	Myocarditis	-0.0786812			pancreatic cancer	0.0845536	Pancreatitis	0.0675743			cases	-0.061318	Self-harm and interpersonal violence	-0.056139			biosynthesis	-0.0448532	None	-0.0448532
oc	0.088634	Ovarian cancer	0			advanced prostate cancer	-0.0818076	Prostate cancer	0			tcell acute lymphoblastic leukemia	-0.0606906	Acute lymphoid leukemia	-0.0428089			triplenegative breast cancer	0.0438325	Breast cancer	0.000691156
endometrial cancer	0.0878555	Uterine cancer	0			breast tumor	0.0808306	Breast cancer	0.00127455			dendritic cells	-0.060344	None	-0.060344			damage	-0.0437191	None	-0.0437191
oral squamous cell carcinoma	-0.0852023	Lip and oral cavity cancer	-0.0500914			colon cancer	0.0802966	Colon and rectum cancer	0.058506			lipopolysaccharide	-0.0588173	None	-0.0588173			pancreatic cancer	0.0435334	Pancreatic cancer	0.0366645
epithelial ovarian cancer	0.0850109	Ovarian cancer	0			pdac	0.0773486	Other pharynx cancer	0.020785478075328708			symptoms	-0.057564	None	-0.057564			lung cancers	0.0433798	Tracheal, bronchus, and lung cancer	0.0237195
bc	0.0843803	None	0.0843803			tumour	0.0764457	Neuroblastoma and other peripheral nervous cell tumors	0.0540135			triple negative breast cancer	0.05724	Breast cancer	0.000902566			metastatic breast cancer	0.0433798	Breast cancer	0.000684017
calcific aortic valve disease	-0.0841875	Non-rheumatic calcific aortic valve disease	-0.0693893			mds	-0.0763206	Myelodysplastic, myeloproliferative, and other hematopoietic neoplasms	-0.0609956			embryonic development	0.0571723	None	0.0571723			dendritic cells	-0.0427202	None	-0.0427202
cirrhosis	-0.0818662	Cirrhosis and other chronic liver diseases due to hepatitis C	-0.0768595			inflammatory disease	-0.0756396	Inflammatory bowel disease	-0.0691801			cancer cells	0.0568852	Brain and central nervous system cancer	0.0563269			mycobacterium tuberculosis	-0.0426673	Tuberculosis	-0.0399453
glioblastoma	-0.081635	Retinoblastoma	-0.0756173			atherosclerosis	-0.0756396	Ischemic heart disease	-0.0567233			endocrine therapy	0.0540466	None	0.0540466			infected	-0.041937	None	-0.041937
liver cancer	-0.0805339	Cirrhosis and other chronic liver diseases	-0.073481			coronary artery disease	-0.0756395	Ischemic heart disease	-0.0567233			mcf7 breast cancer cells	0.0538512	Breast cancer	0.000849131			leukaemia	-0.0413541	Acute lymphoid leukemia	-0.0291696
serous ovarian cancer	0.08047	Ovarian cancer	0			prostate tumorigenesis	-0.0756395	Prostate cancer	0			dendritic cell	-0.053407	None	-0.053407			injury	-0.0410693	Injuries	-0.0340269
sle	0.0796375	None	0.0796375			castration-resistant prostate cancer	-0.0741804	Prostate cancer	0			hiv infection	-0.0525004	HIV/AIDS	-0.0426777			human breast cancer	0.0402414	Breast cancer	0.00063453
systemic lupus erythematosus	0.0776911	Rheumatoid arthritis	0.0296362			fibrosis	-0.0708343	None	-0.0708343			liver tissues	-0.052407	Cirrhosis and other chronic liver diseases	-0.0478173			idiopathic pulmonary fibrosis	-0.0400382	Interstitial lung disease and pulmonary sarcoidosis	-0.0398855
endometrial carcinoma	0.0753284	Uterine cancer	0			t-all	-0.0689696	None	-0.0689696			nasopharyngeal carcinoma	0.0516713	Other pharynx cancer	0.013885343175910315			endocrine therapy	0.0396396	None	0.0396396
idiopathic pulmonary fibrosis	-0.0708996	Interstitial lung disease and pulmonary sarcoidosis	-0.0706293			eosinophilic esophagitis	-0.067665	Gastroesophageal reflux disease	-0.0608319			tumorigenic	0.0512091	Neuroblastoma and other peripheral nervous cell tumors	0.036182313462371274			atherosclerosis	-0.0396258	Ischemic heart disease	-0.029716
malignant pleural mesothelioma	-0.0700189	Mesothelioma	-0.0235912			eoe	-0.0675809	None	-0.0675809			osteosarcoma cells	0.0501053	Malignant neoplasm of bone and articular cartilage	0.0335767			clip	0.039547	None	0.039547
glioma	-0.0684152	None	-0.0684152			viral infection	-0.0675703	None	-0.0675703			chronic lymphocytic leukemia	-0.0500852	Chronic lymphoid leukemia	-0.0367468			psoriasis	-0.039534	None	-0.039534
osteoarthritis	0.0679767	Rheumatoid arthritis	0.0259305			breast tumors	0.0674845	Breast cancer	0.0010641			ovarian cancers	0.0499845	Ovarian cancer	0			lncap prostate cancer	-0.0395022	Prostate cancer	0
breast tumors	0.0664138	Breast cancer	0.00104722			leukemia	-0.0665331	Leukemia	-0.0489372			psoriasis	-0.0498815	Psoriasis	-0.0490312			endometrial cancer	0.0387928	Uterine cancer	0
cancer	0.0659802	Other pharynx cancer	0.0177305			atherosclerotic plaques	-0.0659333	Ischemic heart disease	-0.0494445			triplenegative breast cancer	0.0498162	Breast cancer	0.000785507			uterus	0.0387928	Uterine cancer	0
neck squamous cell carcinoma	-0.0658061	Non-melanoma skin cancer (squamous-cell carcinoma)	-0.0387441			bipolar disorder	-0.0646421	Major depressive disorder	-0.0402188			cancer	0.0497764	Other pharynx cancer	0.013376142124290951			mcf7 breast cancer	0.0387928	Breast cancer	0.000611689
chronic hepatitis b	-0.0656449	Cirrhosis and other chronic liver diseases due to hepatitis B	-0.0475206			schizophrenia	-0.0642151	Bipolar disorder	-0.0586316			noninvasive	-0.049346	Non-melanoma skin cancer	-0.030907			acute myeloid leukemia	-0.0387132	Chronic myeloid leukemia	-0.0269651
b-cell lymphoma	-0.0651812	Burkitt lymphoma	-0.0345238			acute myeloid leukemia	-0.0637378	Chronic myeloid leukemia	-0.0443957			human breast cancer	0.0491531	Breast cancer	0.000775051			tumorigenesis	0.038593	Neuroblastoma and other peripheral nervous cell tumors	0.0272683
dilated cardiomyopathy	-0.0645625	Cardiomyopathy and myocarditis	-0.0473707			epithelial ovarian cancer	0.0630974	Ovarian cancer	0			prostate tumors	-0.0474493	Prostate cancer	0			prostate cancers	-0.0380409	Prostate cancer	0
ovarian carcinoma	0.0633491	Ovarian cancer	0			aneuploidy	0.0630973	None	0.0630973			hypoxia	0.0469416	Poisoning by carbon monoxide	0.0431276			type 1 diabetes	-0.0376888	Diabetes mellitus	-0.0354583
hepatitis b virus-associated hepatocellular carcinoma	-0.0615503	Cirrhosis and other chronic liver diseases due to hepatitis B	-0.0445565			brain tumor	0.0628484	Brain and central nervous system cancer	0.0622315			malignant cells	0.0462064	None	0.0462064			bone marrow	-0.0375154	Acute myeloid leukemia	-0.0374366
acute myocardial infarction	-0.061255	Myocarditis	-0.0531834			myelodysplastic syndrome	-0.0624798	Acute myeloid leukemia	-0.0623485			endometriosis	0.045499	Uterine fibroids	0			antitumor	0.0372112	Colon and rectum cancer	0.027112908962532926
fibrosis	-0.0610028	None	-0.0610028			nonobstructive azoospermia	-0.0617313	None	-0.0617313			breast cancer stem cells	0.045499	Breast cancer	0.000717433			pancreatic islets	-0.0372042	Pancreatic cancer	-0.031334
clear cell renal cell carcinoma	-0.060425	Kidney cancer	-0.0333048			hiv-infected	-0.0617313	HIV/AIDS	-0.0501815			coronary artery disease	-0.0447695	Ischemic heart disease	-0.0335734			androgen deprivation therapy	-0.0368365	None	-0.0368365
calcification	-0.0602492	None	-0.0602492			noa	-0.0617313	None	-0.0617313			prostate cancers	-0.044723	Prostate cancer	0			prostate tumor	-0.0367554	Prostate cancer	0
duchenne muscular dystrophy	-0.0598553	Musculoskeletal disorders	-0.0416707			cystic fibrosis	-0.0617313	Cysticercosis	-0.0480571			schizophrenia	-0.0443356	Bipolar disorder	-0.0404806			activity	0.0362801	None	0.0362801
gbm	-0.0587686	Neuroblastoma and other peripheral nervous cell tumors	-0.0415235			duchenne muscular dystrophy	-0.0617313	Musculoskeletal disorders	-0.0429768			hepatic lipid metabolism	-0.0441882	Cirrhosis and other chronic liver diseases due to NAFLD	-0.0417569			adult	-0.0358235	None	-0.0358235
cad	-0.0587573	None	-0.0587573			intellectual disability	-0.0617313	Idiopathic developmental intellectual disability	-0.058571			a549 lung cancer	-0.0441807	Tracheal, bronchus, and lung cancer	-0.0241574			vascular disease	-0.0356458	Cardiovascular diseases	-0.0351925
autism spectrum disorder	-0.058504	Autism spectrum disorders	-0.0273396			neuropsychiatric disorder	-0.0617313	Mental disorders	-0.0545514			obese	0.0439145	Bulimia nervosa	0.0286272			tumor volume	-0.0354523	Neuroblastoma and other peripheral nervous cell tumors	-0.0250492
mantle cell lymphoma	-0.0584548	Non-Hodgkin lymphoma	-0.0368912			cad	-0.0617313	None	-0.0617313			atrophy	-0.0437221	None	-0.0437221			melanoma cells	0.0350653	Malignant skin melanoma	0.0328292
autoimmune disease	0.0571327	Rheumatoid arthritis	0.0217939			spondyloarthritis	-0.0617313	Rheumatoid arthritis	-0.0235481			acute lung injury	-0.0437221	Interstitial lung disease and pulmonary sarcoidosis	-0.0435554			diabetes	-0.0349772	Diabetes mellitus	-0.0329072
glioblastoma multiforme	-0.0569732	Retinoblastoma	-0.0527734			friedreich's ataxia	-0.0617313	None	-0.0617313			liver disease	-0.0437221	Cirrhosis and other chronic liver diseases	-0.0398931			coronary artery disease	-0.0348462	Ischemic heart disease	-0.0261317
aortic valve calcification	-0.0560835	Non-rheumatic calcific aortic valve disease	-0.0462253			liver fibrosis	-0.0617313	Cirrhosis and other chronic liver diseases	-0.056325			infertile	-0.0437221	Female infertility	0			luminal breast cancer	0.0347949	Breast cancer	0.00054865
aortic valve stenosis	-0.0560835	Non-rheumatic calcific aortic valve disease	-0.0462253			pca	-0.0615049	None	-0.0615049			osteogenesis	-0.0437221	None	-0.0437221			m tuberculosis	-0.0347241	Tuberculosis	-0.0325088
prostate tumors	-0.0560835	Prostate cancer	0			ring sideroblasts	-0.0597015	None	-0.0597015			t cell acute lymphoblastic leukemia	-0.0437221	Acute lymphoid leukemia	-0.03084			parasite	-0.0344443	Intestinal nematode infections	-0.0336192
multiple sclerosis	0.0559578	None	0.0559578			als	-0.0596087	Motor neuron disease	-0.0521403			lung diseases	-0.0437221	Interstitial lung disease and pulmonary sarcoidosis	-0.0435554			myocardial infarction mice	-0.0342067	Cardiomyopathy and myocarditis	-0.025098
liver cirrhosis	-0.0556009	Cirrhosis and other chronic liver diseases	-0.0507316			malignancies	0.0592666	Malignant skin melanoma	0.0554872			cancer stem cell	0.0434274	Brain and central nervous system cancer	0.0430011			metastatic prostate cancer	-0.0342067	Prostate cancer	0
adrenocortical carcinoma	0.055067	None	0.055067			ewing sarcoma	0.0589318	Soft tissue and other extraosseous sarcomas	0.050645			diffuse large bcell lymphoma	-0.0433368	Non-Hodgkin lymphoma	-0.0273501			mitochondrial activity	-0.0342067	Neurological disorders	-0.0283695
ipf	-0.0548988	Pneumoconiosis	-0.0102828			prostate cancers	-0.0588154	Prostate cancer	0			t cell leukemia	-0.0421702	Acute lymphoid leukemia	-0.0297453			leukaemia cell lines	-0.0342067	Chronic lymphoid leukemia	-0.025097
eoc	0.0536056	Ebola	0.0372261			neuroendocrine prostate cancer	-0.0580363	Prostate cancer	0			tumor size	0.0417055	Neuroblastoma and other peripheral nervous cell tumors	0.0294674			mockinfected cells	-0.0342067	None	-0.0342067
kidney renal clear cell carcinoma	-0.0536049	Kidney cancer	-0.0295457			nepc	-0.0580042	None	-0.0580042			xenograft tumors	0.0415127	Neuroblastoma and other peripheral nervous cell tumors	0.029331207891466458			endocrine cells	-0.0342067	Endometriosis	0
atherosclerosis	-0.0532017	Ischemic heart disease	-0.0398968			tuberculosis	-0.0562514	Tuberculosis	-0.0526628			embryonic stem cell	-0.0410037	Sickle cell disorders	-0.0404641			mll leukaemia	-0.0342067	None	-0.0342067
tumors	0.0530648	Neuroblastoma and other peripheral nervous cell tumors	0.0374934			tumorigenesis	0.0561471	Neuroblastoma and other peripheral nervous cell tumors	0.0396713			metastatic breast cancer	0.0408806	Breast cancer	0.00064461			ischemic	-0.0342067	Ischemic stroke	-0.033685
lung squamous cell carcinoma	-0.053022	Non-melanoma skin cancer (squamous-cell carcinoma)	-0.0312173			male infertility	-0.0560548	Female infertility	0			lipofectamine 2000 invitrogen	0.0406895	None	0.0406895			fragile x syndrome	-0.0342067	Autism spectrum disorders	-0.0159852
oscc	-0.0528113	None	-0.0528113			necrosis	-0.0556451	None	-0.0556451			immortal	0.0406895	None	0.0406895			microphthalmiaassociated transcription factor	-0.0342067	None	-0.0342067
lung adenocarcinoma	-0.0528087	Tracheal, bronchus, and lung cancer	-0.0288751			degenerative diseases	0.054619	Alzheimer's disease and other dementias	0.031396640031674465			lipofectamine	0.0406895	None	0.0406895			cancers	0.0341719	Nasopharynx cancer	0.012335309605222758
uveal melanoma	0.0527396	Malignant skin melanoma	0.0493764			cancer-	0.054619	Other pharynx cancer	0.0146775			khos osteosarcoma	0.0406895	Neoplasms	0.0264718			human embryonic stem cells	-0.0338786	Sickle cell disorders	-0.0334327
ec	0.0524754	Alopecia areata	0.0279442			lung cancers	0.054619	Tracheal, bronchus, and lung cancer	0.0298649			a375 melanoma cells	0.0406895	Malignant skin melanoma	0.038094712983256486			liver fibrosis	-0.0337141	Cirrhosis and other chronic liver diseases	-0.0307615
breast carcinoma	0.0524487	Breast cancer	0.000827016			basal-like breast cancer	0.0546189	Breast cancer	0.000861237			human ovarian cancer	0.0406895	Ovarian cancer	0			hepatoma	0.0335893	Hepatoblastoma	0.0314363
neurodevelopmental disorder	-0.0523198	Autism spectrum disorders	-0.0244497			chronic kidney disease	0.0546189	Diabetes and kidney diseases	0.0523408			ascites	0.0406895	Ascariasis	0.039744821868248306			malignant tumor	0.0335893	None	0.0335893
sepsis	-0.0520693	Neonatal sepsis and other neonatal infections	-0.0347352			cardiomyocyte hypertrophy	0.0546189	Alcoholic cardiomyopathy	0.015631318448494996			breast tumorigenesis	0.0406895	Breast cancer	0.000641596			neuroprotective activity	0.0335893	Neurological disorders	0.027857445814007734
psoriasis	-0.0516599	Psoriasis	-0.0507793			hd	0.0546189	None	0.0546189			polycystic ovary syndrome	0.0406895	Polycystic ovarian syndrome	0			hypersensitive regions	0.0335892	Hypertensive heart disease	0.028149494864873482
liver fibrosis	-0.0514685	Cirrhosis and other chronic liver diseases	-0.046961			bc	0.0546189	None	0.0546189			breast tumor	0.0406895	Breast cancer	0.000641596			primary breast cancer	0.0335892	Breast cancer	0.000529639
invasive ductal carcinoma	0.0510091	None	0.0510091			cervical cancer	0.0546189	Cervical cancer	0			ovarian carcinomas	0.0406895	Ovarian cancer	0			prostate tumorigenesis	-0.0326554	Prostate cancer	0
cardiomyopathy	-0.0505971	Alcoholic cardiomyopathy	-0.0144803			eoc	0.0546189	Ebola	0.037929814598370484			endometrial cancer	0.0406895	Uterine cancer	0			parasites	-0.0325305	Hookworm disease	-0.0320369
dmd	-0.0504847	Motor neuron disease	-0.0441595			ckd	0.0546189	Chronic kidney disease	0.0479461			endometrial cancers	0.0406895	Uterine cancer	0			blood cancer	-0.0324828	Myelodysplastic, myeloproliferative, and other hematopoietic neoplasms	-0.0259603
pelvic pain	0.0497986	Endometriosis	0			hepatoma	0.0546189	Hepatoblastoma	0.0511181			hivinfected	-0.0406104	HIV/AIDS	-0.0330123			tcell leukemia homeobox 1	-0.0324828	Acute lymphoid leukemia	-0.0229121
hepatitis c virus (hcv) infection	-0.0497435	Cirrhosis and other chronic liver diseases due to hepatitis C	-0.0467014			kidney disease	0.0546189	Chronic kidney disease	0.0479461			mantle cell lymphoma	-0.0405723	Non-Hodgkin lymphoma	-0.0256054			immunodeficient mice	-0.0323712	None	-0.0323712
hepatitis b virus (hbv) infection	-0.0496674	Cirrhosis and other chronic liver diseases due to hepatitis B	-0.0359545			infections	-0.0538826	None	-0.0538826			lipid metabolism	-0.0403674	Endocrine, metabolic, blood, and immune disorders	-0.0188463			dendritic cell	-0.0323566	None	-0.0323566
mpm	-0.0496517	Myelodysplastic, myeloproliferative, and other hematopoietic neoplasms	-0.0396818			juvenile idiopathic arthritis	-0.0535651	Rheumatoid arthritis	-0.020433			inflammation	-0.0403115	Inflammatory bowel disease	-0.036869			breast tumors	0.0319672	Breast cancer	0.000504062
coronary heart disease	-0.049615	Ischemic heart disease	-0.0372071			hematologic malignancy	-0.0534703	Myelodysplastic, myeloproliferative, and other hematopoietic neoplasms	-0.0427336			nontumor	-0.0402972	Non-melanoma skin cancer	-0.0252394			myotubes	-0.0319407	None	-0.0319407
acute coronary syndrome	-0.0492326	Ischemic heart disease	-0.0369203			neuroendocrine tumors	-0.0533645	Neuroblastoma and other peripheral nervous cell tumors	-0.0377052			oral cancer	-0.0399342	Lip and oral cavity cancer	-0.0234778			prostate adenocarcinoma	-0.0319221	Prostate cancer	0
cancerous	-0.0489441	Other pharynx cancer	-0.0131525			gastric carcinomas	-0.0526697	Stomach cancer	-0.0215533			primary breast cancer	0.039247	Breast cancer	0.000618851			neuroendocrine prostate cancer	-0.0319176	Prostate cancer	0
valvular disease	-0.0485625	Cardiovascular diseases	-0.047945			amyotrophic lateral sclerosis	-0.0524261	Motor neuron disease	-0.0458577			tumor grade	0.0390281	Neuroblastoma and other peripheral nervous cell tumors	0.027575710480370868			hiv infection	-0.0318982	HIV/AIDS	-0.0259301
osteonecrosis of the femoral head	-0.0485625	None	-0.0485625			oncogenes	-0.0523099	None	-0.0523099			carcinoma	0.0387342	Non-melanoma skin cancer (squamous-cell carcinoma)	0.022805188165104278			insulin	-0.0317618	Diabetes mellitus	-0.0298821
asthenozoospermia	-0.0485625	None	-0.0485625			asd	-0.0517999	Autism spectrum disorders	-0.0242067			follicular lymphoma	-0.0383661	Non-Hodgkin lymphoma	-0.024213			cervical cancer	0.0311536	Cervical cancer	0
pulmonary hypertension	0.0484623	Pulmonary Arterial Hypertension	0.0298603			leukemias	-0.0516879	Leukemia	-0.038018			hypoxic	0.0380516	Poisoning by carbon monoxide	0.0349599			posttraumatic stress disorder	-0.031072	Anxiety disorders	-0.0185766
gastric cancer	-0.0482843	Stomach cancer	-0.0197588			luminal breast cancer	0.051524	Breast cancer	0.000812436			myeloma cell	-0.0375308	Multiple myeloma	-0.0288304			hdac12	-0.0307679	None	-0.0307679
ra	0.0482112	Rabies	0.0287299			tumours	-0.0514721	Neuroblastoma and other peripheral nervous cell tumors	-0.0363681			pluripotency	-0.0372094	Neoplasms	-0.0242077			hypoxiarepressed genes	-0.0307679	Sickle cell disorders	-0.030363
male infertility	-0.0478074	Female infertility	0			aml	-0.0513159	Acute myeloid leukemia	-0.0512081			human melanoma	0.0370333	Malignant skin melanoma	0.0346717			multiple myeloma	0.030747	None	0.030747
hbv infection	-0.0471707	Acute hepatitis B	-0.0297126			liver cancer	-0.0504949	Cirrhosis and other chronic liver diseases	-0.0460727			nonlesional skin	-0.0369768	None	-0.0369768			human cancers	0.0307308	None	0.0307308
tumour	0.0467266	Neuroblastoma and other peripheral nervous cell tumors	0.0330151			pvtt	-0.0502111	None	-0.0502111			leukemias	-0.0369012	Leukemia	-0.0271419			genotoxic stress	0.0306598	None	0.0306598
hiv-1 infection	-0.0464601	HIV/AIDS	-0.0377675			inflammatory diseases	-0.0500243	Inflammatory bowel disease	-0.0457524			rheumatoid arthritis	0.0366633	Rheumatic heart disease	0.030120465567554107			basallike breast cancers	0.0306598	Breast cancer	0.000483447
intracranial aneurysms	0.0461446	Subarachnoid hemorrhage	0.0379356			ipf	-0.0497593	Pneumoconiosis	-0.00932012			malignant glioma	-0.0364404	None	-0.0364404			infectionspecific alterations	0.0306598	None	0.0306598
intracranial aneurysm	0.0460642	Subarachnoid hemorrhage	0.0378695			hypertrophy	0.0495154	Hypertensive heart disease	0.0414964			loss of heterozygosity	0.0364174	None	0.0364174			epithelial ovarian cancer	0.0306598	Ovarian cancer	0
acne	-0.0454228	Acne vulgaris	-0.0361882			inflammatory macrophages	-0.0494272	Inflammatory bowel disease	-0.0452062			fibrosis	-0.0363955	None	-0.0363955			bacterial internalization	0.0306598	None	0.0306598
autism	-0.0453036	Autism spectrum disorders	-0.0211709			glioblastomas	-0.0490757	Neuroblastoma and other peripheral nervous cell tumors	-0.0346749			emphysema	-0.0361925	Chronic obstructive pulmonary disease	-0.0323095			mcf7 breast cancer cells	0.0306598	Breast cancer	0.000483447
advanced ovarian cancer	0.0452211	Ovarian cancer	0			tb	-0.0489334	Tuberculosis	-0.0458116			osteogenic differentiation	-0.036094	None	-0.036094			riboregulatory activity	0.0306598	None	0.0306598
rheumatoid arthritis	0.0451236	Rheumatic heart disease	0.037071			liver metastasis	0.0489034	Liver cancer	0.020548236191975204			cell death	0.0358862	None	0.0358862			enzymatic activity	0.0306598	None	0.0306598
renal clear cell carcinoma	-0.0449412	Kidney cancer	-0.0247705			squamous cell carcinomas	0.0488646	Non-melanoma skin cancer (squamous-cell carcinoma)	0.028769577221589536			skin disorder	-0.0356937	Dermatitis	-0.02979			acute leukemia	-0.0306207	Acute lymphoid leukemia	-0.0215987
schizophrenia	-0.0448003	Bipolar disorder	-0.0409049			prostate tumor	-0.0486172	Prostate cancer	0			osteogenic differentiation studies	-0.0356937	None	-0.0356937			systemic lupus erythematosus	0.0305721	Rheumatoid arthritis	0.011662098930969193
chb	-0.0447108	Cirrhosis and other chronic liver diseases due to hepatitis B	-0.0323663			neurological diseases	-0.0483252	Neurological disorders	-0.0400788			heterotopic ossification	-0.0356937	None	-0.0356937			bipolar disorder	-0.0305547	Major depressive disorder	-0.0190104
rectal cancers	-0.0445275	Colon and rectum cancer	-0.0324438			gastrointestinal stromal tumor	-0.0481037	Colon and rectum cancer	-0.0350495			heterotopic intramembranous ossification	-0.0356937	None	-0.0356937			ar activity	-0.0304298	Alopecia areata	-0.0162045
aggressive breast cancer	0.0444188	Breast cancer	0.0007004			psoriasis	-0.0479966	Psoriasis	-0.0471784			hucct1 cholangiocarcinoma cell line	-0.0356937	None	-0.0356937			hypothermia	-0.0303937	Environmental heat and cold exposure	-0.0235564
acs	-0.0442394	None	-0.0442394			pancreatic ductal adenocarcinoma	0.0466324	Pancreatic cancer	0.039274532972025336			infection studies	-0.0356937	None	-0.0356937			tuberculosis	-0.030312	Tuberculosis	-0.0283782
high-grade serous ovarian cancer	0.0441741	Ovarian cancer	0			hiv-1 infection	-0.0464879	HIV/AIDS	-0.0377901			steroid metabolism	-0.0356937	None	-0.0356937			proteostasis	0.0299022	None	0.0299022
cardiovascular disease	-0.0440164	Cardiovascular diseases	-0.0434567			hypoxia	0.0459658	Poisoning by carbon monoxide	0.042231077507456756			pneumonia	-0.0356937	Lower respiratory infections	-0.0311228			postinfection	-0.0297817	None	-0.0297817
atherosclerotic	-0.043732	Ischemic heart disease	-0.0327953			idiopathic pulmonary fibrosis	-0.0456609	Interstitial lung disease and pulmonary sarcoidosis	-0.0454868			hdac42	-0.0356937	None	-0.0356937			haploinsufficient	-0.0297702	None	-0.0297702
hepatitis b virus-related hepatocellular carcinoma	-0.0437249	Cirrhosis and other chronic liver diseases due to hepatitis B	-0.0316526			stroke	-0.0455455	Ischemic stroke	-0.0448509			human acute monocytic leukemia	-0.0356937	Acute myeloid leukemia	-0.0356187			neurologically	-0.029731	Neurological disorders	-0.0246576
atlas breast cancer	0.0434523	Breast cancer	0.00068516			metastatic disease	0.0454481	None	0.0454481			chromosomal damage	-0.0356937	None	-0.0356937			chronic lymphocytic leukemia	-0.0296646	Chronic lymphoid leukemia	-0.0217645
cervical squamous cell carcinoma	0.0434523	Non-melanoma skin cancer (squamous-cell carcinoma)	0.025583			chronic obstructive pulmonary disease	-0.0454196	Chronic respiratory diseases	-0.0415086			prostatic hyperplasia	-0.0356937	Benign prostatic hyperplasia	0			neurodegenerative disease	-0.0294475	Alzheimer's disease and other dementias	-0.0169273
autoimmune diseases	0.0427189	Rheumatoid arthritis	0.0162956			dcm	-0.0453637	Mesothelioma	-0.0152842			catalytic activity	-0.0356937	None	-0.0356937			leukemia	-0.0292746	Leukemia	-0.0215324
fh	-0.0423928	None	-0.0423928			autism spectrum disorder	-0.0448969	Autism spectrum disorders	-0.0209808			lymphoid neoplasms	-0.0356937	Acute lymphoid leukemia	-0.025177			thyroid cancer	0.0292361	Thyroid cancer	0.013497889329220303
ms	0.0417628	Multiple sclerosis	0.0202746			ccrcc	-0.0447941	Cystic echinococcosis	-0.0341827			non small lung cancer	-0.0356937	Tracheal, bronchus, and lung cancer	-0.0195168			noninfected	-0.0292307	None	-0.0292307
type ii diabetes	-0.0411154	Diabetes mellitus	-0.0386821			x-linked neurodevelopmental disorder	0.0445759	None	0.0445759			dermal papilla cells	-0.0356937	Non-melanoma skin cancer (basal-cell carcinoma)	-0.0296007			hiv1 infection	-0.0291453	HIV/AIDS	-0.0236923
kidney cancer	-0.0410648	Kidney cancer	-0.0226339			astrocytoma	0.0445759	Retinoblastoma	0.041289947959534314			stressinduced	-0.0356937	Anxiety disorders	-0.0213397			tcell acute lymphoblastic leukemia	-0.0289057	Acute lymphoid leukemia	-0.020389
dcm	-0.0408931	Mesothelioma	-0.013778			dcis lesions	0.0445759	Non-melanoma skin cancer (squamous-cell carcinoma)	0.026244564309509572			spermatogonia	-0.0356937	Male infertility	0			post infection	-0.028554	None	-0.028554
skin cutaneous melanoma	-0.0407639	Malignant skin melanoma	-0.0381644			invasive breast cancer	0.0445759	Breast cancer	0.000702877			glycaemia	-0.0356937	Diabetes mellitus	-0.0335813			preeclampsia	-0.0284717	Maternal hypertensive disorders	0
glaucoma	-0.0404688	None	-0.0404688			osteolysis	0.0445759	None	0.0445759			metaplasiadysplasiaesophageal adenocarcinoma	-0.0356937	Esophageal cancer	-0.0129994			inflammatory diseases	-0.028389	Inflammatory bowel disease	-0.0259646
brca	0.0404642	None	0.0404642			breast carcinomas	0.0445759	Breast cancer	0.000702877			prostate carcinogenesis	-0.0356937	Prostate cancer	0			genetic background	-0.0283261	Sickle cell disorders	-0.0279533
paralysis	-0.0404059	Motor neuron disease	-0.0353434			triple-negative breast cancers	0.0445759	Breast cancer	0.000702877			metabolic syndrome	-0.0356937	Diabetes mellitus	-0.0335813			pancreatic ductal adenocarcinoma	0.0282607	Pancreatic cancer	0.0238016
breast-cancer	0.0402198	None	0.0402198			invasive cancer	0.0445759	None	0.0445759			soft tissue sarcoma	-0.0356937	Soft tissue and other extraosseous sarcomas	-0.0306745			colorectal cancer	0.0279831	Colon and rectum cancer	0.0203891
tumours	0.0402016	Neuroblastoma and other peripheral nervous cell tumors	0.0284048			herpes simplex virus 1 infection	0.0445759	Genital herpes	0.025651			normal hematopoiesis	-0.0356937	Thalassemias trait	-0.0283952			insulin medium	-0.027927	Diabetes mellitus	-0.0262743
papillary thyroid carcinoma	0.0401962	Thyroid cancer	0.0185581			bone metastasis	0.0445759	Malignant neoplasm of bone and articular cartilage	0.029871302260122783			betacell secretory dysfunction	-0.0356937	None	-0.0356937			calcification	-0.027927	None	-0.027927
endocrine disorder	0.0401424	Polycystic ovarian syndrome	0			metastatic tumor	0.0445759	None	0.0445759			human skin diseases	-0.0356937	None	-0.0356937			aortic valve stenosis	-0.027927	Non-rheumatic calcific aortic valve disease	-0.0230181
ovarian	0.0401016	Polycystic ovarian syndrome	0			retroviral infections	0.0445759	None	0.0445759			epididymis	-0.0356937	None	-0.0356937			ht1080 fibrosarcoma cells	-0.027927	None	-0.027927
tongue squamous cell carcinoma	-0.0400744	Lip and oral cavity cancer	-0.0235602			colorectal adenocarcinoma	0.0445759	Colon and rectum cancer	0.032479002433921315			negative feedback	-0.0356937	None	-0.0356937			osteoblasticcementoblastic phenotype	-0.027927	None	-0.027927
calcific aortic valve stenosis	-0.0396453	Non-rheumatic calcific aortic valve disease	-0.0326765			chromosomal aberrations	0.0445759	Congenital birth defects	0.041830351359610704			pancreatic cancers	-0.0356937	Pancreatic cancer	-0.0300618			osteoblasticcementoblastic	-0.027927	Malignant neoplasm of bone and articular cartilage	-0.0187145
osteonecrosis of the femoral	-0.0396453	None	-0.0396453			serous ovarian carcinoma	0.0445759	Ovarian cancer	0			cryptorchidism	-0.0356937	None	-0.0356937			cancer therapeutics	-0.027927	Other pharynx cancer	-0.00750468
cryptorchidism	-0.0396453	None	-0.0396453			serous ovarian cancers	0.0445759	Ovarian cancer	0			metastasis suppressor	0.0354248	None	0.0354248			pediatric cancers	-0.027927	Neuroblastoma and other peripheral nervous cell tumors	-0.0197321
azoospermia	-0.0396453	None	-0.0396453			myelodysplasia	0.0445759	Myelodysplastic, myeloproliferative, and other hematopoietic neoplasms	0.0356252			sepsis	-0.0353564	Neonatal sepsis and other neonatal infections	-0.0235862			pluripotency regulators	-0.027927	Neoplasms	-0.0181688
aortic stenosis	-0.0396453	Non-rheumatic calcific aortic valve disease	-0.0326765			mcc	0.0445759	Retinoblastoma	0.0412899			sulfur mustard	0.0352329	Poisonings	0.0340984			pediatric cancer	-0.027927	Neuroblastoma and other peripheral nervous cell tumors	-0.0197321
familial hypercholesterolemia	-0.0396453	None	-0.0396453			congenital heart disease	0.0445759	Congenital heart anomalies	0.042723869200348444			retinoblastoma protein	0.0352329	Retinoblastoma	0.0326357			heme metabolism genes	-0.027927	Hemoglobinopathies and hemolytic anemias	-0.0131181
ks	-0.0396453	Klinefelter syndrome	0			acute myeloid leukaemia	0.0445759	Acute myeloid leukemia	0.0444822			serous ovarian carcinomas	0.0352329	Ovarian cancer	0			infectioninduced changes	-0.027927	None	-0.027927
teratozoospermia	-0.0396453	None	-0.0396453			ductal carcinoma in situ	0.0445759	None	0.0445759			ovarian surface	0.0352329	None	0.0352329			hemoglobinopathies	-0.027927	Thalassemias	-0.021282
prostate tumor	-0.0394644	Prostate cancer	0			bone metastases	0.0445759	Malignant neoplasm of bone and articular cartilage	0.0298713			epithelial ovarian cancers	0.0352329	Ovarian cancer	0			trauma	-0.027927	Interpersonal violence	-0.0212119
cin	0.0392193	None	0.0392193			lung tumors	0.0445759	Tracheal, bronchus, and lung cancer	0.0243735			estrogen deprivation	0.0352329	Uterine fibroids	0			af1 activity	-0.027927	None	-0.027927
mcl	-0.0392045	Chronic lymphoid leukemia	-0.0287638			bl	0.0445759	Cirrhosis and other chronic liver diseases due to hepatitis B	0.0322686			antimyeloma activity	0.0352329	Multiple myeloma	0.0270652			mllaf4 leukemia	-0.027927	None	-0.027927
necrotic	-0.0390306	None	-0.0390306			hgscs	0.0445759	Soft tissue and other extraosseous sarcomas	0.0383077			adenovirus infection	0.0352329	Upper respiratory infections	0.0351799			essential component	-0.027927	Myocarditis	-0.0242471
ischemic	-0.0390306	Ischemic stroke	-0.0384353			endocrine resistance	0.0445759	Endometriosis	0			endocrine therapies	0.0352329	Gynecological diseases	0			migratoryinvasive cell	-0.027927	None	-0.027927
lps	-0.0386797	Myelodysplastic, myeloproliferative, and other hematopoietic neoplasms	-0.0309129			merkel cell carcinoma	0.0445759	Non-melanoma skin cancer (squamous-cell carcinoma)	0.0262446			serous borderline tumors	0.0352329	None	0.0352329			hdfs	-0.027927	None	-0.027927
fatty liver disease	0.0386258	Cirrhosis and other chronic liver diseases due to NAFLD	0.0365005			hgsoc	0.0445759	None	0.0445759			impairment	0.0352329	None	0.0352329			pancreatic progenitor cells	-0.027927	Pancreatic cancer	-0.0235206
luminal a breast cancer	0.0382574	Breast cancer	0.000603246			dcis	0.0445759	None	0.0445759			anticancer treatment	0.0352329	Lip and oral cavity cancer	0.020713820500902046			pancreas differentiation	-0.027927	Pancreatitis	-0.022319
tuberculosis	-0.038152	Tuberculosis	-0.035718			cln1 disease	0.0445759	None	0.0445759			mammary tumors	0.0352329	Breast cancer	0.000555555			atherosclerotic plaques	-0.027927	Ischemic heart disease	-0.0209429
turner syndrome	0.0380839	Klinefelter syndrome	0			osteolytic	0.0445759	None	0.0445759			tumorigenic cells	0.0352329	Neuroblastoma and other peripheral nervous cell tumors	0.024894119515911663			loss rescues	-0.027927	None	-0.027927
non-hodgkin lymphoma	-0.0380171	Hodgkin lymphoma	-0.0277631			pancreatic adenocarcinoma	0.0445759	Pancreatic cancer	0.037542498881044335			neurotoxicity	0.0352329	None	0.0352329			hdms	-0.027927	Myelodysplastic, myeloproliferative, and other hematopoietic neoplasms	-0.0223193
papillary thyroid cancer	0.037866	Thyroid cancer	0.0174822			myelodysplastic syndromes	-0.0438412	Myelodysplastic, myeloproliferative, and other hematopoietic neoplasms	-0.035038			hyperinsulinemia	0.0352329	None	0.0352329			transcriptionrelated dna damage	-0.027927	None	-0.027927
af	0.0376781	Alopecia areata	0.0200644			neurodevelopmental conditions	-0.0436307	Autism spectrum disorders	-0.0203892			nulliparous	0.0352329	None	0.0352329			pigmentation	-0.027927	Malignant skin melanoma	-0.0261461
ibc	0.0376298	None	0.0376298			erythroid	-0.0436307	Myelodysplastic, myeloproliferative, and other hematopoietic neoplasms	-0.0348698			highgrade serous carcinomas	0.0352329	None	0.0352329			pancreatic endocrine cells	-0.027927	Pancreatic cancer	-0.0235206
atrial fibrillation	0.0375482	Atrial fibrillation and flutter	0.0331795			net	-0.0436307	None	-0.0436307			uterine leiomyomata	0.0352329	Uterine fibroids	0			pancreatic development	-0.027927	Pancreatitis	-0.022319
hepatitis b	-0.0375222	Acute hepatitis B	-0.0236351			fracture of the neck of the femur	-0.0436307	None	-0.0436307			hypoxiainduced	0.0352329	None	0.0352329			liver failure	-0.027927	Cirrhosis and other chronic liver diseases	-0.0254813
heart failure	-0.0375131	Cardiomyopathy and myocarditis	-0.027524			necrotic	-0.0436307	None	-0.0436307			chronic obstructive pulmonary disease	-0.0351075	Chronic respiratory diseases	-0.0320844			lipofectamine rnaimax life technologies	-0.027927	Myelodysplastic, myeloproliferative, and other hematopoietic neoplasms	-0.0223193
copd	-0.0371948	Chronic obstructive pulmonary disease	-0.0332043			neoplastic disorders	-0.0436307	Myelodysplastic, myeloproliferative, and other hematopoietic neoplasms	-0.0348698			tumorinitiating cells	0.0350694	Neuroblastoma and other peripheral nervous cell tumors	0.024778654285585865			hdac3	-0.027927	None	-0.027927
asd	-0.0369848	Autism spectrum disorders	-0.0172834			focal segmental glomerulosclerosis	-0.0436307	Acute glomerulonephritis	-0.0396086			mitosis	0.0345454	Multiple myeloma	0.026537110509880012			tumour suppressors	-0.027927	Neuroblastoma and other peripheral nervous cell tumors	-0.0197321
valvular heart disease	-0.0369624	Non-rheumatic valvular heart disease	-0.0254003			klinefelter syndrome	-0.0436307	Turner syndrome	0			tumor necrosis factor tnf	-0.0344666	Neuroblastoma and other peripheral nervous cell tumors	-0.0243527			yfv17d infection	-0.027927	None	-0.027927
thyroid carcinoma	0.0369402	Thyroid cancer	0.0170548			erythroid dysplasia	-0.0436307	Myelodysplastic, myeloproliferative, and other hematopoietic neoplasms	-0.0348698			mycobacterium tuberculosis	-0.0341849	Tuberculosis	-0.032004			castrationresistant tumors	-0.027927	None	-0.027927
infertility	0.0369088	Female infertility	0			chronic chagas disease	-0.0436307	Chagas disease	-0.0426045			hypoxic conditions	0.0341764	Poisoning by carbon monoxide	0.031399613762803924			lung adenocarcinoma cancer	-0.027927	Tracheal, bronchus, and lung cancer	-0.0152701
gliomas	-0.0367558	None	-0.0367558			chromatin	-0.0436307	Hemoglobinopathies and hemolytic anemias	-0.0204946			hcv infection	0.0339432	Cirrhosis and other chronic liver diseases due to hepatitis C	0.0318674			lung disease	-0.027927	Interstitial lung disease and pulmonary sarcoidosis	-0.0278205
acc	0.0367286	Alopecia areata	0.0195588			chondrocyte inflammation	-0.0436307	None	-0.0436307			ovarian	0.0339189	Polycystic ovarian syndrome	0			neurocristopathies	-0.027927	None	-0.027927
mortality	-0.0366502	Maternal and neonatal disorders	-0.0330733			chickenpox	-0.0436307	Varicella and herpes zoster	-0.0388918			hepatoma cells	-0.0338408	Hepatoblastoma	-0.0316717			tumour suppressor activity	-0.027927	Neuroblastoma and other peripheral nervous cell tumors	-0.0197321
bladder cancer	-0.03655	Bladder cancer	-0.0101508			chemical carcinogenesis	-0.0436307	Non-melanoma skin cancer (squamous-cell carcinoma)	-0.0256881			actinic keratosis	-0.0337538	None	-0.0337538			ciliadeficiency	-0.027927	None	-0.027927
carcinogenesis	-0.0365126	Non-melanoma skin cancer (basal-cell carcinoma)	-0.0302799			cns tumor	-0.0436307	Brain and central nervous system cancer	-0.0432025			lipophilic	0.0334841	Lip and oral cavity cancer	0.0196857			ipscderived cardiomyocytes	-0.027927	Cardiomyopathy and myocarditis	-0.0204906
tscc	-0.0362711	None	-0.0362711			cf	-0.0436307	None	-0.0436307			tumor microenvironment	0.0334617	Brain and central nervous system cancer	0.033133291090289806			cell activity	-0.027927	Sickle cell disorders	-0.0275595
squamous cell carcinoma	-0.0360591	Non-melanoma skin cancer (squamous-cell carcinoma)	-0.0212302			inoa	-0.0436307	None	-0.0436307			tumor stem cells	0.0331872	Neuroblastoma and other peripheral nervous cell tumors	0.0234487			mutant tumours	-0.027927	Neuroblastoma and other peripheral nervous cell tumors	-0.0197321
hepatic fibrosis	-0.0356577	Cirrhosis and other chronic liver diseases	-0.0325349			flc tumors	-0.0436307	Neuroblastoma and other peripheral nervous cell tumors	-0.0308277			failure	0.0331362	None	0.0331362			diabetes drug	-0.027927	Diabetes mellitus	-0.0262743
inflammatory diseases	-0.0356279	Inflammatory bowel disease	-0.0325853			autoimmune and immune-related disorders	-0.0436307	Rheumatoid arthritis	-0.0166434			tumors	0.0331245	Neuroblastoma and other peripheral nervous cell tumors	0.023404430699443375			nondiabetic volunteers	-0.027927	None	-0.027927
stemness	-0.0355616	None	-0.0355616			autistic	-0.0436307	Autism spectrum disorders	-0.0203892			inflammatory skin disease	-0.0329996	Contact dermatitis	-0.0271448			viremia	-0.0278808	None	-0.0278808
depression	0.0355187	Major depressive disorder	0.0220989			autoimmune myocarditis	-0.0436307	Myocarditis	-0.0378815			cutaneous tcell lymphoma	-0.0329739	None	-0.0329739			osteogenesis	-0.0278692	None	-0.0278692
hiv-1-infected	-0.0355046	HIV/AIDS	-0.0288618			clefting	-0.0436307	Orofacial clefts	-0.0407515			lesional	-0.0327428	None	-0.0327428			immortalised	-0.0278434	Neoplasms	-0.0181144
ivf	0.0354734	Female infertility	0			cocaine use disorder	-0.0436307	Substance use disorders	-0.0173009			human embryonic stem	-0.0327255	None	-0.0327255			lesions	-0.0278414	Skin and subcutaneous diseases	-0.0263699
serous ovarian carcinoma	0.0354734	Ovarian cancer	0			cocaine addicts	-0.0436307	Substance use disorders	-0.0173009			agerelated macular degeneration	-0.0326466	Age-related macular degeneration	-0.0238284			tumor growth	0.0278307	Brain and central nervous system cancer	0.027557524496511332
dysmenorrhea	0.0354734	None	0.0354734			cocaine addiction	-0.0436307	Substance use disorders	-0.0173009			type 1 diabetes	-0.0322082	Diabetes mellitus	-0.030302			hypersensitive sites	0.027793	Hypertensive heart disease	0.023292
precancerous lesions	0.0354734	Benign and in situ cervical and uterine neoplasms	0			cilia-deficiency	-0.0436307	None	-0.0436307			mitochondrial dysfunction	-0.032203	Neurological disorders	-0.0267078			myelodysplastic syndrome	-0.0276949	Acute myeloid leukemia	-0.0276367
endometriosis-associated infertility	0.0354734	Female infertility	0			end stage liver disease	-0.0436307	Cirrhosis and other chronic liver diseases	-0.0398097			aggressiveness	0.0320523	Self-harm and interpersonal violence	0.029345115868019977			insulin secretion	-0.0276143	Diabetes mellitus	-0.0259801
corpus endometrial carcinoma	0.0354734	Ovarian cancer	0			cirrhosis	-0.0436307	Cirrhosis and other chronic liver diseases due to hepatitis C	-0.0409624			carcinomas	0.0318433	Non-melanoma skin cancer (squamous-cell carcinoma)	0.018748129766809542			integrated stress response	0.0274204	None	0.0274204
neck cancers	0.0354734	Larynx cancer	0.00618038			cockayne syndrome	-0.0436307	None	-0.0436307			frontal cortex	-0.0318246	None	-0.0318246			stressinduced translational upregulation	0.0274204	None	0.0274204
ovarian serous cystadenocarcinoma	0.0354734	Ovarian cancer	0			iron overload syndromes	-0.0436307	None	-0.0436307			hiv1 infection	-0.0317822	HIV/AIDS	-0.0258358			aneuploid cells	0.0274204	None	0.0274204
cell arrest	0.0354734	None	0.0354734			iron overload	-0.0436307	None	-0.0436307			tumours	0.0317078	Neuroblastoma and other peripheral nervous cell tumors	0.022403428315737817			environmental stress	0.0274204	Environmental heat and cold exposure	0.021251896915649746
chemoresistant tumors	0.0354734	Neuroblastoma and other peripheral nervous cell tumors	0.0250641			ltbi	-0.0436307	None	-0.0436307			cellular damage	-0.0316061	Sickle cell disorders	-0.0311901			tumor heterogeneity	0.0274204	Neuroblastoma and other peripheral nervous cell tumors	0.019374125328689318
epithelial ovarian carcinoma	0.0354734	Ovarian cancer	0			low-back pain	-0.0436307	Neck pain	-0.0292009			human cancers	0.0313394	None	0.0313394			osteosarcoma cells	0.0274204	Malignant neoplasm of bone and articular cartilage	0.018375
invasive breast cancer	0.0354734	Breast cancer	0.000559348			aid	-0.0436307	HIV/AIDS	-0.0354675			distant metastasis	0.031205	None	0.031205			invasive cancer	0.0274204	Breast cancer	0.000432367
ovarian cancer metastasis	0.0354734	Ovarian cancer	0			nmc	-0.0436307	Malignant neoplasm of bone and articular cartilage	-0.0292379			hd1	-0.0311433	Bulimia nervosa	-0.0203019			mrna metabolism	0.0274204	None	0.0274204
bc tumor	0.0354734	None	0.0354734			epidermolysis	-0.0436307	None	-0.0436307			prefrontal cortex	-0.0310384	Neurological disorders	-0.0257419			basallike breast cancer	0.0274204	Breast cancer	0.000432367
malignant tumor	-0.0350477	None	-0.0350477			chronic periodontitis	-0.0436307	Periodontal diseases	-0.0432277			chronic hepatitis b	-0.0309779	Cirrhosis and other chronic liver diseases due to hepatitis B	-0.022425			arsenite stress	0.0274204	None	0.0274204
pulmonary fibrosis	-0.0349369	Interstitial lung disease and pulmonary sarcoidosis	-0.0348037			gastric carcinoma	-0.0436307	Stomach cancer	-0.0178545			clear cell renal cell carcinoma	-0.0309197	Kidney cancer	-0.0170422			ovarian carcinoma	0.0274204	Ovarian cancer	0
ovaries	0.0348842	Polycystic ovarian syndrome	0			glomerular disease	-0.0436307	Acute glomerulonephritis	-0.0396086			regulating cancer	0.0307674	None	0.0307674			lung diseases	-0.0273886	Interstitial lung disease and pulmonary sarcoidosis	-0.0272842
ischemic cardiomyopathy	-0.0347177	Cardiomyopathy and myocarditis	-0.025473			fibrolamellar hepatocellular carcinoma	-0.0436307	None	-0.0436307			clinical activity	-0.0307671	None	-0.0307671			human gastric cancer	0.0273373	Stomach cancer	0.011186893703068784
chronic obstructive pulmonary disease	-0.0346437	Chronic respiratory diseases	-0.0316606			fibrolamellar carcinoma	-0.0436307	None	-0.0436307			hdac inhibitors	-0.0307612	Cirrhosis and other chronic liver diseases	-0.0280672			cancer	0.0271858	Other pharynx cancer	0.0073055
lung disease	-0.0346361	Interstitial lung disease and pulmonary sarcoidosis	-0.0345041			fibrotic disease	-0.0436307	Interstitial lung disease and pulmonary sarcoidosis	-0.0434644			lesions	-0.0307217	Skin and subcutaneous diseases	-0.029098			type 2 diabetes	-0.0270854	Diabetes mellitus	-0.0254824
mesothelioma	-0.0346176	None	-0.0346176			myopia	-0.0436307	None	-0.0436307			collaboration	-0.0306887	None	-0.0306887			lung inflammation	-0.0270518	Interstitial lung disease and pulmonary sarcoidosis	-0.0269487
liver cirrhosis to hepatocellular carcinoma	-0.0345179	Cirrhosis and other chronic liver diseases due to hepatitis C	-0.0324069			myocarditis	-0.0436307	Myocarditis	-0.0378815			cell cycle arrest	0.0306246	None	0.0306246			pancreatic islet	-0.0270077	Pancreatic cancer	-0.0227463
hbv-related hepatocellular carcinoma	-0.034368	Cirrhosis and other chronic liver diseases due to hepatitis B	-0.0248791			mycobacterial infections	-0.0436307	Respiratory infections and tuberculosis	-0.0415757			normoxia	0.0305426	None	0.0305426			carcinomas	0.0269764	Non-melanoma skin cancer (squamous-cell carcinoma)	0.0158827
keratosis	-0.0343334	None	-0.0343334			inflammatory tissue damage	-0.0436307	Inflammatory bowel disease	-0.0399048			adhd	-0.0305327	Attention-deficit/hyperactivity disorder	-0.0119679			laboratory	0.0269318	None	0.0269318
crc	0.0341855	None	0.0341855			mycobacterial disease syndrome	-0.0436307	None	-0.0436307			tourette syndrome	-0.0305297	Neurological disorders	-0.02532			protein synthesis	0.0266806	Thalassemias	0.020332159218501605
metabolic disorder	0.0337979	Diabetes mellitus	0.0317977			prostate normal and cancer	-0.0436307	Prostate cancer	0			mononuclear bone marrow cells	-0.0305297	Myelodysplastic, myeloproliferative, and other hematopoietic neoplasms	-0.0243994			pancreatic beta cells	-0.0263	Pancreatitis	-0.0210187
prostate cancers	-0.0337402	Prostate cancer	0			prostate metastases	-0.0436307	Prostate cancer	0			hyperactivity	-0.0305297	Attention-deficit/hyperactivity disorder	-0.0119667			cardiovascular disease	-0.0261573	Cardiovascular diseases	-0.0258247
neuroblastoma	0.0336078	Neuroblastoma and other peripheral nervous cell tumors	0.0237459			prostate disease	-0.0436307	Prostate cancer	0			impulsivity	-0.0305297	Attention-deficit/hyperactivity disorder	-0.0119667			clipseq	0.0260886	None	0.0260886
genetic disease	-0.0335582	Sickle cell disorders	-0.0331166			prostate carcinomas	-0.0436307	Prostate cancer	0			unstable angina	-0.0304975	Cardiomyopathy and myocarditis	-0.0223766			microcephaly	-0.0260825	Congenital birth defects	-0.0244761
unstable angina	-0.0335124	None	-0.0335124			cardiomyopathic	-0.0436307	Alcoholic cardiomyopathy	-0.0124866			neoplasia	-0.0304133	Myelodysplastic, myeloproliferative, and other hematopoietic neoplasms	-0.0243064			cancer stem cells	0.0260394	Brain and central nervous system cancer	0.0257838
esophageal carcinoma	-0.0334927	Esophageal cancer	-0.0121978			prostate cancer (pca) tumor	-0.0436307	Prostate cancer	0			thymus	-0.0303396	None	-0.0303396			deaths	-0.0260156	None	-0.0260156
heart disease	-0.0333878	Ischemic heart disease	-0.0250381			preeclampsia	-0.0436307	Maternal hypertensive disorders	0			acne	-0.0303348	Acne vulgaris	-0.0241676			malaria	-0.0257215	None	-0.0257215
non-alcoholic fatty liver disease	0.0333115	Cirrhosis and other chronic liver diseases due to NAFLD	0.0314786			mycobacterial infection	-0.0436307	Respiratory infections and tuberculosis	-0.0415757			malignant tissues	-0.0302982	None	-0.0302982			diabetic retinopathy	-0.0255711	Diabetes mellitus	-0.0240578
aggressive prostate cancer	-0.033275	Prostate cancer	0			inflammatory response	-0.0436307	Inflammatory bowel disease	-0.0399048			glaucoma	-0.0302982	None	-0.0302982			phd	0.0255202	None	0.0255202
alcoholic hepatitis	-0.0332543	Cirrhosis and other chronic liver diseases due to alcohol use	-0.012865			lung tumor	-0.0436307	Tracheal, bronchus, and lung cancer	-0.0238567			embryonic stem cells	-0.0299587	None	-0.0299587			neuronal nuclei	-0.0254211	None	-0.0254211
ah	-0.0332543	Alopecia areata	-0.0177086			inflammatory lung disorders	-0.0436307	Interstitial lung disease and pulmonary sarcoidosis	-0.0434644			neuroblastoma	0.0299311	Neuroblastoma and other peripheral nervous cell tumors	0.021148086690911817			noninvasive	0.0254181	Non-melanoma skin cancer	0.0159202
prostate adenocarcinoma	-0.0331247	Prostate cancer	0			inflammatory disease of the heart muscle	-0.0436307	Cardiomyopathy and myocarditis	-0.0320126			tumorspecific	-0.0298616	Neuroblastoma and other peripheral nervous cell tumors	-0.021099			mock infection	-0.0253335	None	-0.0253335
malignant glioma	-0.0330224	None	-0.0330224			esophageal adenocarcinomas	-0.0436307	Esophageal cancer	-0.0158901			invasionmetastasis cascade	0.0294313	Neoplasms	0.0191474			infections	-0.0252805	None	-0.0252805
aneurysms	0.0326563	Subarachnoid hemorrhage	0.0268469			esophageal adenocarcinoma	-0.0436307	Esophageal cancer	-0.0158901			colonize	0.0294313	None	0.0294313			pluripotency genes	0.0252351	None	0.0252351
non-cancer	-0.0326505	Non-melanoma skin cancer (squamous-cell carcinoma)	-0.0192234			igg4-related disease	-0.0436307	None	-0.0436307			tumor metastasis	-0.0294256	None	-0.0294256			mortality	-0.0251919	Maternal and neonatal disorders	-0.0227333
tendinopathy	-0.0324591	None	-0.0324591			igg4-rd	-0.0436307	None	-0.0436307			primary tumor growth	0.0294178	Neuroblastoma and other peripheral nervous cell tumors	0.020785457421193174			vzv infection	-0.0250114	None	-0.0250114
oa	0.0323665	Alopecia areata	0.0172358			glucose intolerance	-0.0436307	Diabetes mellitus	-0.0410486			xenograft tumor	0.0294111	Neuroblastoma and other peripheral nervous cell tumors	0.020780718310715575			synovial sarcoma	-0.0246341	Soft tissue and other extraosseous sarcomas	-0.0211701
metastasis of melanoma	-0.0323444	Malignant skin melanoma	-0.0302818			idiopathic nonobstructive azoospermia	-0.0436307	Idiopathic developmental intellectual disability	-0.0413971			dysfunction	-0.0293931	Mental disorders	-0.0259744			symptoms	-0.024584	None	-0.024584
ami	-0.0323358	None	-0.0323358			lung, breast and gastric cancers	-0.0436307	Tracheal, bronchus, and lung cancer	-0.0238567			growth arrest	0.0293441	None	0.0293441			cellular stress	0.0244341	None	0.0244341
small cell lung cancer	-0.0322974	Tracheal, bronchus, and lung cancer	-0.0176598			lymphoid tumor	-0.0436307	Burkitt lymphoma	-0.0231094			molecular burkitt lymphoma	-0.0293437	Burkitt lymphoma	-0.0155422			endothelial dysfunction	-0.0244197	None	-0.0244197
luad	-0.0321398	None	-0.0321398			lymphoid cancers	-0.0436307	Chronic lymphoid leukemia	-0.0320113			type 2 diabetic	-0.0293437	Diabetes mellitus	-0.0276071			hivinfected	-0.0243653	HIV/AIDS	-0.0198066
trauma	-0.0321178	Interpersonal violence	-0.0243951			lymph node metastasis of enterocoelia	-0.0436307	Hodgkin lymphoma	-0.0318626			acute coronary syndrome	-0.0293399	Ischemic heart disease	-0.0220025			tumor necrosis factor	-0.0242421	None	-0.0242421
hepatocellular cancer	-0.0321134	None	-0.0321134			gc failure	-0.0436307	Chronic kidney disease	-0.0383003			hepatotoxicity	-0.0293239	Hepatoblastoma	-0.0274444			mantle cell lymphoma	-0.0241865	Non-Hodgkin lymphoma	-0.0152642
idc	0.0320375	Idiopathic epilepsy	0.0294398			mycobacterium tuberculosis infection	-0.0436307	Tuberculosis	-0.0408473			inflammatory breast cancer	0.0292968	Breast cancer	0.000461955			cancer therapy	0.0241845	Breast cancer	0.000381344
luminal breast cancer	0.0319448	Breast cancer	0.000503709			gastric cancers	-0.0436307	Stomach cancer	-0.0178545			basal breast cancer	0.0292829	None	0.0292829			chronic obstructive pulmonary disease	-0.0241172	Chronic respiratory diseases	-0.0220405
muscle atrophy	-0.0319426	Musculoskeletal disorders	-0.0222382			gbm tumor	-0.0436307	Brain and central nervous system cancer	-0.0432025			autoimmunity	-0.0292788	Rheumatoid arthritis	-0.0111688			castrationrefractory prostate cancer	-0.0241036	Prostate cancer	0
malignant melanoma	-0.0319086	Malignant skin melanoma	-0.0298738			idua deficiency	-0.0436307	None	-0.0436307			epidermal hyperplasia	-0.0292641	Benign prostatic hyperplasia	0			testicular degeneration	-0.0239202	Testicular cancer	0
chronic myeloid leukemia	-0.0317198	Chronic lymphoid leukemia	-0.0232724			dysfunction of brain	-0.0436307	Neurological disorders	-0.0361854			transcriptional activity	0.0290907	None	0.0290907			sex chromosomal disorder	-0.0239202	None	-0.0239202
breast tumor	0.0317075	Breast cancer	0.000499967			eam	-0.0436307	None	-0.0436307			ductal carcinoma	0.0290552	None	0.0290552			hypergonadotropic hypogonadism	-0.0239202	None	-0.0239202
liver damage	-0.0315739	Cirrhosis and other chronic liver diseases	-0.0288088			eac	-0.0436307	None	-0.0436307			basallike breast cancer	0.029052	Breast cancer	0.000458095			gynaecomastia	-0.0239202	None	-0.0239202
cutaneous melanoma	-0.0315288	Malignant skin melanoma	-0.0295182			dmd	-0.0436307	Motor neuron disease	-0.0381643			endocrine resistance	0.0290258	Endometriosis	0			klinefelter syndrome	-0.0239202	Turner syndrome	0
breast ductal carcinoma	0.0315264	Breast cancer	0.000497111			acantholysis	-0.0436307	None	-0.0436307			homeostasis	-0.0289645	None	-0.0289645			glucose homeostasis	-0.0239051	Diabetes mellitus	-0.0224904
breast tumours	0.0315139	Breast cancer	0.000496914			portal vein tumor thrombus	-0.0436307	None	-0.0436307			mitochondrial metabolism	-0.0289328	None	-0.0289328			chronic periodontitis	-0.0238588	Periodontal diseases	-0.0236385
inferior tumor	-0.0314764	Neuroblastoma and other peripheral nervous cell tumors	-0.0222399			pnets	-0.0436307	Neoplasms	-0.0283853			pulmonary tuberculosis	-0.0289195	Tuberculosis	-0.0270746			human leukemias	-0.0238205	Leukemia	-0.0175207
renal cell carcinoma	-0.0314127	Kidney cancer	-0.0173139			cs	-0.0436307	None	-0.0436307			myocardial samples	-0.0288617	Myocarditis	-0.0250586			model leukemias	-0.0238205	None	-0.0238205
alf	0.0313627	Alopecia areata	0.0167013			familial als	-0.0436307	None	-0.0436307			rupture	-0.0288499	Maternal obstructed labor and uterine rupture	0			virus infection	0.0238042	Zika virus	0.018167895580872083
acute liver failure	0.031353	Cirrhosis and other chronic liver diseases due to hepatitis B	0.0226966			pigmentation	-0.0436307	Malignant skin melanoma	-0.0408484			tumor aggressiveness	0.0288345	Neuroblastoma and other peripheral nervous cell tumors	0.020373319961891477			mitotic arrest	0.0237445	None	0.0237445
hepatitis b virus infection	-0.0313499	Cirrhosis and other chronic liver diseases due to hepatitis B	-0.0226943			phn	-0.0436307	Other pharynx cancer	-0.0117247			major depression	-0.0288085	Major depressive disorder	-0.0179239			pluripotency factors	0.0237445	None	0.0237445
infected	-0.0313491	Intestinal nematode infections	-0.0305982			corneal disease	-0.0436307	Sense organ diseases	-0.0411344			gliomapropagating cells	-0.0288062	Brain and central nervous system cancer	-0.0285234			hypersensitive	0.0237445	Hypertensive heart disease	0.019899108574419885
esophageal squamous cell carcinoma	-0.0312314	Non-melanoma skin cancer (squamous-cell carcinoma)	-0.0183879			addictive behaviors	-0.0436307	Substance use disorders	-0.0173009			cancer treatment	-0.0287966	Breast cancer	-0.000454067			metastatic tumors	0.0237445	None	0.0237445
mdd	0.0312037	None	0.0312037			degenerative disc disease	-0.0436307	None	-0.0436307			primary melanomas	-0.0287895	Malignant skin melanoma	-0.0269536			human embryonic kidney cell line	0.0237445	Chronic kidney disease	0.020843626451416544
soc	0.0311279	Onchocerciasis	0.0277096			damage	-0.0436307	None	-0.0436307			basallike tumors	0.0287632	None	0.0287632			pancreatic tumors	0.0237445	Pancreatic cancer	0.019998002343161528
dry mouth	-0.0310767	Oral disorders	-0.0305432			defect	-0.0436307	Congenital birth defects	-0.0409434			hct116 colorectal cancer cells	0.0287632	Colon and rectum cancer	0.020957541935577393			c concisus infection	0.0237445	None	0.0237445
gastric cancers	0.0309656	Stomach cancer	0.0126717			pancreatic nets	-0.0436307	Pancreatic cancer	-0.0367465			disease initiation	0.0287632	None	0.0287632			colorectal tumorigenesis	0.0237445	Colon and rectum cancer	0.017300790218086778
breast and gastric cancers	0.0309629	Breast cancer	0.000488227			cutaneous melanoma	-0.0436307	Malignant skin melanoma	-0.0408484			phd	0.0287632	None	0.0287632			arrest	0.0237445	None	0.0237445
tumour growth	-0.030947	Neuroblastoma and other peripheral nervous cell tumors	-0.0218659			pigmented neoplastic lesions	-0.0436307	Malignant skin melanoma	-0.0408484			cell mortality	0.0287632	Sickle cell disorders	0.028384692800181365			human embryonic kidney cells	0.0237445	Chronic kidney disease	0.020843626451416544
adenoma	0.0309063	None	0.0309063			atherosclerotic disease	-0.0436307	Ischemic heart disease	-0.0327194			malignant growth	0.0287632	Malignant skin melanoma	0.026929			u87 glioblastoma cells	0.0237445	Brain and central nervous system cancer	0.023511451018340623
subarachnoid hemorrhage	0.0308115	Intracerebral hemorrhage	0.0239084			teratoid/rhabdoid tumors	-0.0436307	Neuroblastoma and other peripheral nervous cell tumors	-0.0308277			hdac	0.0287632	None	0.0287632			brain metastases	0.0237445	Brain and central nervous system cancer	0.023511451018340623
psoriasis lesions	-0.0307685	Psoriasis	-0.030244			aortic valve stenosis	-0.0436307	Non-rheumatic calcific aortic valve disease	-0.0359615			malignant melanoma	0.0287632	Malignant skin melanoma	0.026929			stressindependent	0.0237445	None	0.0237445
depressive disorder	0.0307565	Major depressive disorder	0.019136			arrhythmogenic cardiomyopathy	-0.0436307	Alcoholic cardiomyopathy	-0.0124866			hdcav2	0.0287632	None	0.0287632			glucose deprivation	0.0237445	Nutritional deficiencies	0.016390506493751636
malignancies	0.0307016	Malignant skin melanoma	0.0287438			arrhythmias	-0.0436307	None	-0.0436307			apoptotic cell death	0.0287632	None	0.0287632			shsy5y neuroblastoma	0.0237445	Neuroblastoma and other peripheral nervous cell tumors	0.016776914598226632
osteosarcoma metastasis	-0.0306993	Malignant neoplasm of bone and articular cartilage	-0.0205723			lung and gastroenteropancreatic neuroendocrine tumors	-0.0436307	None	-0.0436307			isoflavone	0.0287632	None	0.0287632			neurodevelopmental disorders	0.0237445	Autism spectrum disorders	0.011096093056755726
hbv-infected	-0.0306583	Acute hepatitis B	-0.0193115			lucap 23.1 tumors	-0.0436307	Neuroblastoma and other peripheral nervous cell tumors	-0.0308277			gynecological malignancies	0.0287632	Ovarian cancer	0			aggressive disease	0.0237445	Nasopharynx cancer	0.00857124
interstitial lung disease	-0.0305849	Interstitial lung disease and pulmonary sarcoidosis	-0.0304683			duchenne	-0.0436307	None	-0.0436307			h295r adrenocortical carcinoma	0.0287632	None	0.0287632			cancer cell growth	0.0237445	None	0.0237445
growth arrest	0.0305473	None	0.0305473			depression	-0.0436307	Major depressive disorder	-0.027146			antiangiogenic activity	0.0287632	None	0.0287632			tumor response	0.0237445	Neuroblastoma and other peripheral nervous cell tumors	0.016776914598226632
thyroid cancer	0.0304812	None	0.0304812			non-small cell lung cancer adenocarcinomas	-0.0436307	Tracheal, bronchus, and lung cancer	-0.0238567			tumor malignancy	0.0287632	Neuroblastoma and other peripheral nervous cell tumors	0.020322938247893368			multiple cancer	0.0237445	None	0.0237445
multiple cancers	-0.0304625	None	-0.0304625			trypanosoma cruzi infection	-0.0436307	None	-0.0436307			functional activity	0.0287632	Attention-deficit/hyperactivity disorder	0.011274299988677131			positive feedback	0.0237445	None	0.0237445
diabetic	-0.0304546	Diabetes mellitus	-0.0286523			atb	-0.0436307	None	-0.0436307			gynecologic malignancies	0.0287632	Ovarian cancer	0			lung metastasis	0.0237445	Tracheal, bronchus, and lung cancer	0.012983170433071541
ss	0.0304211	Schistosomiasis	0.0262238			tissue injuries	-0.0436307	None	-0.0436307			ovarian tumours	0.0287632	Ovarian cancer	0			cancer type	0.0237445	Other pharynx cancer	0.00638074
atherosclerotic cardiovascular disease	-0.030182	Cardiovascular diseases	-0.0297982			timothy syndrome	-0.0436307	None	-0.0436307			receptor death receptor 3	0.0287632	None	0.0287632			lymphoid malignancies	0.0237445	Acute lymphoid leukemia	0.0167485
graft-versus-host disease	-0.0301024	None	-0.0301024			transient ischemic attack	-0.0436307	Ischemic stroke	-0.0429654			tumor dormancy	0.0287632	Neuroblastoma and other peripheral nervous cell tumors	0.020322938247893368			endometriosis	0.0237445	Uterine fibroids	0
type 2 diabetes	-0.0300774	Diabetes mellitus	-0.0282974			connective tissue disorders	-0.0436307	Musculoskeletal disorders	-0.0303753			anticancer effect	0.0287632	Lip and oral cavity cancer	0.016910246399705352			splicing activity	0.0237445	None	0.0237445
gastric mucosa	0.030015	Digestive diseases	0.0298058			coronary plaques	-0.0436307	Ischemic heart disease	-0.0327194			tumor differentiation	0.0287632	Neuroblastoma and other peripheral nervous cell tumors	0.020322938247893368			a375 melanoma cells	0.0237445	Malignant skin melanoma	0.0222303
genetic abnormalities	0.029952	Hemoglobinopathies and hemolytic anemias	0.0140693			coronary artery calcification	-0.0436307	Ischemic heart disease	-0.0327194			ovarian tumor	0.0287632	Ovarian cancer	0			a375 melanoma	0.0237445	Malignant skin melanoma	0.0222303
oral tongue squamous cell carcinoma	-0.0298651	Lip and oral cavity cancer	-0.017558			non-alcoholic steatohepatitis	-0.0436307	Cirrhosis and other chronic liver diseases due to NAFLD	-0.0412301			ovarian epithelium	0.0287632	Ovarian cancer	0			tumor models	0.0237445	Neuroblastoma and other peripheral nervous cell tumors	0.016776914598226632
otscc	-0.0298645	None	-0.0298645			hip oa	-0.0436307	None	-0.0436307			ovarian clear cell carcinoma	0.0287632	Ovarian cancer	0			zika virus infection	-0.0237298	Zika virus	-0.0181111
acute promyelocytic leukemia	0.0298589	Acute myeloid leukemia	0.0297961			hip and knee oa	-0.0436307	Osteoarthritis	-0.0282171			ovarian samples	0.0287632	Ovarian cancer	0			embryonic	-0.0236999	None	-0.0236999
apl	0.0298572	None	0.0298572			hiv/aids	-0.0436307	None	-0.0436307			liver cirrhosis	0.0287632	Cirrhosis and other chronic liver diseases	0.026244227603733534			cystic fibrosis	-0.0236994	Cysticercosis	-0.0184497
ia rupture	0.0298304	None	0.0298304			hypertrophic scars	-0.0436307	None	-0.0436307			pancreatic neuroendocrine tumor	0.0287632	Pancreatic cancer	0.0242248			human colon cancer	0.0236828	Colon and rectum cancer	0.0172558
chronic heart failure	-0.0297902	Hypertensive heart disease	-0.0249657			hypothermia	-0.0436307	Environmental heat and cold exposure	-0.0338156			orthotopically transplanted tumors	0.0287632	Neuroblastoma and other peripheral nervous cell tumors	0.020322938247893368			cancer progression	0.0236816	None	0.0236816
lusc	-0.0297788	None	-0.0297788			hip or knee oa	-0.0436307	Osteoarthritis	-0.0282171			parclip	0.0287632	None	0.0287632			dependencies	0.0236427	None	0.0236427
ulcerative colitis	0.0296039	Inflammatory bowel disease	0.0270758			sudden death	-0.0436307	None	-0.0436307			operable breast cancer	0.0287632	Breast cancer	0.000453542			hct116 colon cancer	0.0236427	Colon and rectum cancer	0.017226584627817308
mds	-0.02947	Myelodysplastic, myeloproliferative, and other hematopoietic neoplasms	-0.0235525			sudden cardiac death	-0.0436307	Ischemic heart disease	-0.0327194			tumorinitiating capacity	0.0287632	Neuroblastoma and other peripheral nervous cell tumors	0.020322938247893368			lung squamous cell carcinoma	-0.0236383	Non-melanoma skin cancer (squamous-cell carcinoma)	-0.0139173
hypoplasia	-0.0294654	None	-0.0294654			cutaneous malignancies	-0.0436307	None	-0.0436307			cdna synthesis kit	0.0287632	None	0.0287632			cancer cell proliferation	0.0236285	None	0.0236285
glioma cell behavior	-0.0294029	Brain and central nervous system cancer	-0.0291143			t cell death	-0.0436307	None	-0.0436307			tumorigenic gene	0.0287632	Neuroblastoma and other peripheral nervous cell tumors	0.020322938247893368			aneuploidy	0.0236237	None	0.0236237
metastasis of breast cancer	0.0293619	Breast cancer	0.000462981			aud	-0.0436307	Autism spectrum disorders	-0.0203892			cervical squamous cell carcinoma	0.0287632	Non-melanoma skin cancer (squamous-cell carcinoma)	0.016934681359642312			pancreatic adenocarcinoma	0.02345	Pancreatic cancer	0.019749973347153227
major depressive disorder	0.0291911	Depressive disorders	0.0190208			major depressive disorder	-0.0436307	Depressive disorders	-0.0284296			subcutaneous tumors	0.0287632	Skin and subcutaneous diseases	0.0272431			cancer death	-0.0234277	None	-0.0234277
a breast cancer	0.0291157	Breast cancer	0.000459099			macrophage	-0.0436307	Multiple myeloma	-0.0335163			mammary carcinoma	0.0287632	Breast cancer	0.000453542			uninfected controls	-0.0234001	None	-0.0234001
t-all	-0.0290596	None	-0.0290596			macrocytic anemia	-0.0436307	None	-0.0436307			early breast cancer	0.0287632	Breast cancer	0.000453542			developmental defect	-0.0232602	Congenital birth defects	-0.0218275
oral cancer	-0.0290267	Lip and oral cavity cancer	-0.0170652			neuropathic manifestations	-0.0436307	Neurological disorders	-0.0361854			painful	0.0287632	None	0.0287632			colonigc organoids	-0.0232602	Colon and rectum cancer	-0.0169479
ophthalmopathy	0.0289932	Glaucoma	0.0284194			ebv associated gastric carcinoma	-0.0436307	Esophageal cancer	-0.0158901			lobular breast cancer	0.0287632	Breast cancer	0.000453542			clearcell renal cell carcinoma	-0.0232584	Kidney cancer	-0.0128195
myelodysplastic syndrome	-0.0289608	Acute myeloid leukemia	-0.0288999			neurological defects	-0.0436307	Neural tube defects	-0.0434085			tumor suppressor p53	0.0287632	Nasopharynx cancer	0.010382886393067128			cases	-0.0231202	Self-harm and interpersonal violence	-0.0211674
mitral regurgitation	0.0289429	None	0.0289429			neuropathy	-0.0436307	None	-0.0436307			tumor suppressor function	0.0287632	Neuroblastoma and other peripheral nervous cell tumors	0.020322938247893368			cell death	0.0231128	Sickle cell disorders	0.0228087
emphysema	-0.0288508	Chronic obstructive pulmonary disease	-0.0257555			t-acute lymphoblastic leukemia	-0.0436307	Acute lymphoid leukemia	-0.0307755			tumor stem cell	0.0287632	Neuroblastoma and other peripheral nervous cell tumors	0.020322938247893368			mtbinfected	-0.0230923	Hemoglobinopathies and hemolytic anemias	-0.0108471
embryonic	-0.0288392	Maternal abortion and miscarriage	0			aggressive	-0.0436307	Self-harm and interpersonal violence	-0.0399457			invasive capacity	0.0287632	None	0.0287632			advanced prostate cancer	-0.0230647	Prostate cancer	0
toxicities	0.0285681	Poisoning by other means	0.0280121			acm	-0.0436307	None	-0.0436307			iii breast cancer	0.0287632	Breast cancer	0.000453542			human leukemia	-0.0229834	Leukemia	-0.016905
ascites	0.0284578	None	0.0284578			venous metastases of hcc	-0.0436307	None	-0.0436307			wnt activity	0.0287632	None	0.0287632			tumor regression	0.0229787	Neuroblastoma and other peripheral nervous cell tumors	0.016235813269052227
ia	0.0284061	None	0.0284061			vascular symptoms	-0.0436307	None	-0.0436307			clinical breast cancer	0.0287632	Breast cancer	0.000453542			leukemic transformation	-0.0229343	Myelodysplastic, myeloproliferative, and other hematopoietic neoplasms	-0.0183291
inflammatory breast cancer	0.0283412	Breast cancer	0.000446888			virus infections	-0.0436307	Viral skin diseases	-0.0388811			mcf7 human breast cancer cells	0.0287632	Breast cancer	0.000453542			small cell lung cancer	0.0229293	Tracheal, bronchus, and lung cancer	0.012537428498094357
type of breast cancer	0.0283412	Breast cancer	0.000446888			periodontitis	-0.0436307	Periodontal diseases	-0.0432277			noninfected cells	0.0287632	None	0.0287632			depression	-0.0229269	Major depressive disorder	-0.0142646
david	0.0283412	None	0.0283412			congenitally infected	-0.0436307	Congenital birth defects	-0.0409434			estrogen withdrawal plus	0.0287632	Polycystic ovarian syndrome	0			lesional skin	-0.0228381	None	-0.0228381
cancer pain	-0.0281261	None	-0.0281261			parasitemia	-0.0436307	None	-0.0436307			sjgrens syndrome	0.0287632	None	0.0287632			tumor burden	-0.0227809	Neuroblastoma and other peripheral nervous cell tumors	-0.0160961
inflammation	-0.0280674	Inflammatory bowel disease	-0.0256705			hormone-receptor-driven cancers	-0.0436307	Breast cancer	-0.000687974			sjogrens syndrome	0.0287632	None	0.0287632			synergistic activity	-0.0227809	None	-0.0227809
spinal deformity	-0.0280293	Congenital musculoskeletal and limb anomalies	-0.0266813			mds/myeloproliferative neoplasms	-0.0436307	Myelodysplastic, myeloproliferative, and other hematopoietic neoplasms	-0.0348698			uveal melanoma	0.0287632	Malignant skin melanoma	0.026929			uninfected cells	-0.0227684	None	-0.0227684
synucleinopathies	-0.0280293	None	-0.0280293			mcl	-0.0436307	Chronic lymphoid leukemia	-0.0320113			estrogen receptor ernegative tumors	0.0287632	Breast cancer	0.000453542			tumor suppressor activity	-0.0227621	Neuroblastoma and other peripheral nervous cell tumors	-0.0160828
augmented tumor	-0.0280293	Neuroblastoma and other peripheral nervous cell tumors	-0.0198044			hurler-scheie	-0.0436307	None	-0.0436307			lactation	0.0287632	Maternal and neonatal disorders	0.0259561			acute respiratory distress syndrome	-0.0227607	None	-0.0227607
t-cell acute lymphoblastic leukaemia	-0.0280293	Acute lymphoid leukemia	-0.0197708			hurler syndrome	-0.0436307	None	-0.0436307			estrogen receptor ernegative breast cancer	0.0287632	Breast cancer	0.000453542			death	-0.0226883	None	-0.0226883
t-lymphoblastic leukemia	-0.0280293	Acute lymphoid leukemia	-0.0197708			ischemic damage	-0.0436307	Ischemic stroke	-0.0429654			human medulloblastoma cell line	0.0287632	Neuroblastoma and other peripheral nervous cell tumors	0.020322938247893368			hematologic malignancy	-0.0224763	Myelodysplastic, myeloproliferative, and other hematopoietic neoplasms	-0.0179631
frda	-0.0280293	None	-0.0280293			ischemic atherosclerotic disease	-0.0436307	Ischemic heart disease	-0.0327194			cancer risk	0.0287632	Breast cancer	0.000453542			melanoma cell invasion	-0.0224743	Malignant skin melanoma	-0.0210411
hepatitis c virus infection	-0.0280293	Cirrhosis and other chronic liver diseases due to hepatitis C	-0.0263151			viral infections	-0.0436307	Viral skin diseases	-0.0388811			cancer stemlike cells	0.0287632	Brain and central nervous system cancer	0.0284809			leukemic stem cell	-0.0224743	Acute lymphoid leukemia	-0.0158525
friedreich's ataxia	-0.0280293	None	-0.0280293			vsmc hyperplasia	-0.0436307	Hypertensive heart disease	-0.0365648			aggressive breast cancer	0.0287632	Breast cancer	0.000453542			seizures	-0.0224743	Idiopathic epilepsy	-0.020652
coronary atherosclerotic heart disease	-0.0280293	Ischemic heart disease	-0.0210196			placental abnormalities	-0.0436307	None	-0.0436307			endometrial carcinoma	0.0287632	Uterine cancer	0			familial adenomatous polyposis	-0.0223001	None	-0.0223001
fibrodysplasia ossificans progressiva	-0.0280293	None	-0.0280293			ddd	-0.0436307	Poisonings	-0.0422259			invasive carcinomas	0.0287632	Non-melanoma skin cancer (squamous-cell carcinoma)	0.016934681359642312			g1 arrest	-0.0221335	None	-0.0221335
aortic valve stenosis (as) disease	-0.0280293	Non-rheumatic calcific aortic valve disease	-0.0231024			rna virus infections	-0.0436307	None	-0.0436307			hypoxiainducible factor1	0.0287632	None	0.0287632			h1 human embryonic stem cells	-0.0221059	None	-0.0221059
icm	-0.0280293	None	-0.0280293			cardiac injury	-0.0436307	None	-0.0436307			acute lymphoblastic leukemiaderived reh cells	0.0287632	Acute lymphoid leukemia	0.0202885			neuronal cell	-0.0220959	Motor neuron disease	-0.0193275
aggressive lymphoid neoplasms	-0.0280293	Acute lymphoid leukemia	-0.0197708			mitochondrial abnormalities	-0.0436307	None	-0.0436307			mcf7 breast cancer	0.0287632	Breast cancer	0.000453542			nonpsychiatric controls	-0.0220298	None	-0.0220298
pancreatitis	-0.0280293	Pancreatic cancer	-0.0236067			mitochondrial respiratory inhibition	-0.0436307	None	-0.0436307			proliferation arrest	0.0287632	None	0.0287632			depressive disorder	-0.0220298	Major depressive disorder	-0.0137064
aeruginosa infection	-0.0280293	None	-0.0280293			miscarriage	-0.0436307	Maternal abortion and miscarriage	0			advanced breast cancer	0.0287632	Breast cancer	0.000453542			leishmania	-0.0220276	Leishmaniasis	-0.0189363
primary prostate cancer	-0.0280293	Prostate cancer	0			microcalcification	-0.0436307	None	-0.0436307			human breast tumor	0.0287632	Breast cancer	0.000453542			sudden death	-0.0220276	None	-0.0220276
promotes tumor cell growth in prostate cancer	-0.0280293	Prostate cancer	0			hepatic stellate	-0.0436307	Cirrhosis and other chronic liver diseases	-0.0398097			breast adenocarcinoma	0.0287632	Breast cancer	0.000453542			hcmv infection	-0.0219015	None	-0.0219015
myeloproliferative neoplasms	-0.0280293	Myelodysplastic, myeloproliferative, and other hematopoietic neoplasms	-0.0224011			hepatic failure	-0.0436307	Cirrhosis and other chronic liver diseases due to hepatitis B	-0.0315845			premalignant	0.0287632	None	0.0287632			fever	-0.0218499	Typhoid fever	-0.0174886
neck malignancy	-0.0280293	None	-0.0280293			primary biliary cirrhosis	-0.0436307	Cirrhosis and other chronic liver diseases	-0.0398097			neuronal maturation	0.0287632	None	0.0287632			bcell malignancies	-0.0218465	Myelodysplastic, myeloproliferative, and other hematopoietic neoplasms	-0.0174598
oligodendroglial tumors	-0.0280293	Brain and central nervous system cancer	-0.0277542			degenerative ivd	-0.0436307	None	-0.0436307			breast cancer disease	0.0287632	Breast cancer	0.000453542			ependymoma	-0.0217883	None	-0.0217883
brugia malayi and wuchereria bancrofti	-0.0280293	None	-0.0280293			ischemic heart damage	-0.0436307	Ischemic heart disease	-0.0327194			breast tumours	0.0287632	Breast cancer	0.000453542			posterior fossa ependymomas	-0.021786	None	-0.021786
t cell lymphomas	-0.0280293	Non-Hodgkin lymphoma	-0.0176894			pnet tumors	-0.0436307	Neuroblastoma and other peripheral nervous cell tumors	-0.0308277			virus infection	0.0287632	Zika virus	0.0219527			prefrontal cortex	-0.0217783	Neurological disorders	-0.018062
valve stenosis	-0.0280293	Rheumatic heart disease	-0.0230273			pnet	-0.0436307	Neoplasms	-0.0283853			breast tumor cells	0.0287632	Breast cancer	0.000453542			anemia	-0.0217529	Thalassemias	-0.016577
tcls	-0.0280293	None	-0.0280293			prca	-0.0436307	None	-0.0436307			telomereelongated cancer cells	0.0287632	Neuroblastoma and other peripheral nervous cell tumors	0.020322938247893368			essential	0.0217285	None	0.0217285
tetanus toxoid	-0.0280293	Tetanus	-0.0229225			postherpetic neuralgia	-0.0436307	Headache disorders	-0.0361973			breast tumor xenografts	0.0287632	Breast cancer	0.000453542			glioblastoma	-0.0217177	Retinoblastoma	-0.0201167
teratozoospermia and azoospermia	-0.0280293	None	-0.0280293			plaque instability	-0.0436307	Periodontal diseases	-0.0432277			breast carcinomas	0.0287632	Breast cancer	0.000453542			squamous cell carcinomas	0.0217083	Non-melanoma skin cancer (squamous-cell carcinoma)	0.012780999573754987
granulomatous diseases	-0.0280293	None	-0.0280293			placental disease	-0.0436307	Communicable, maternal, neonatal, and nutritional diseases	-0.0388599			metastasis suppressor gene	0.0287632	None	0.0287632			defect	-0.0216644	Congenital birth defects	-0.0203301
type 1 diabetes	-0.0280293	Diabetes mellitus	-0.0263705			hematologic disorders	-0.0436307	Hemoglobinopathies and hemolytic anemias	-0.0204946			lung colonization	0.0287632	Respiratory infections and tuberculosis	0.0274085			hematological malignancies	0.0214578	Chronic lymphoid leukemia	0.0157433
cruzi trypomastigotes	-0.0280293	None	-0.0280293			becker phenotype	-0.0436307	Thalassemias trait	-0.0347093			hormonedependent cancers	0.0287632	Breast cancer	0.000453542			hepatitis c virus	0.0214383	Cirrhosis and other chronic liver diseases due to hepatitis C	0.020127159211930493
valve calcification	-0.0280293	Non-rheumatic calcific aortic valve disease	-0.0231024			becker muscular dystrophy	-0.0436307	Musculoskeletal disorders	-0.0303753			advanced ovarian cancer	0.0287632	Ovarian cancer	0			transcription initiation	-0.021408	None	-0.021408
anomaly of spermatozoa	-0.0280293	Male infertility	0			bicuspid aortic valve	-0.0436307	Congenital heart anomalies	-0.041818			lipid droplet	0.0287632	Thalassemias trait	0.022881881332080512			eczema	-0.021408	Atopic dermatitis	-0.0174933
cancer metastasis	-0.0280293	Other pharynx cancer	-0.00753216			hiv infection	-0.0436307	HIV/AIDS	-0.0354675			lipid droplets	0.0287632	None	0.0287632			immunodeficiency	-0.021408	None	-0.021408
cancer cell carcinogenesis	-0.0280293	Non-melanoma skin cancer (squamous-cell carcinoma)	-0.0165026			scheie syndrome	-0.0436307	None	-0.0436307			carcinoma cells	0.0287632	Non-melanoma skin cancer (squamous-cell carcinoma)	0.016934681359642312			tumor samples	-0.0213802	Neuroblastoma and other peripheral nervous cell tumors	-0.0151064
hiv-1-induced cell death	-0.0280293	HIV/AIDS	-0.0227851			behavioral abnormalities	-0.0436307	Attention-deficit/hyperactivity disorder	-0.0171019			endocrine disruptors	0.0287632	Endometriosis	0			chronic inflammation	-0.0213751	Inflammatory bowel disease	-0.0195497
bone defect	-0.0280293	Congenital musculoskeletal and limb anomalies	-0.0266813			rib lesion	-0.0436307	Malignant neoplasm of bone and articular cartilage	-0.0292379			cancer cell types	0.0287632	None	0.0287632			tumour	-0.021307	Neuroblastoma and other peripheral nervous cell tumors	-0.0150547
prostate adenocarcinomas	-0.0280293	Prostate cancer	0			rheumatoid-arthritis	-0.0436307	Rheumatoid arthritis	-0.0166434			bladder carcinoma	0.0287632	Bladder cancer	0.00798822			cancer metastasis	0.0212014	Other pharynx cancer	0.00569734
hormone refractory prostate cancer	-0.0280293	Prostate cancer	0			hs	-0.0436307	None	-0.0436307			cancer cells1	0.0287632	Brain and central nervous system cancer	0.0284809			leukemic stem cells	-0.0211044	Acute lymphoid leukemia	-0.0148863
lymphocytosis	-0.0280293	Chronic lymphoid leukemia	-0.0205647			b-cell lymphomagenesis	-0.0436307	Burkitt lymphoma	-0.0231094			welldifferentiated adenocarcinoma	0.0287632	None	0.0287632			dorsolateral prefrontal cortex	-0.0210803	Attention-deficit/hyperactivity disorder	-0.00826281
congenital defect disease	-0.0280293	Congenital birth defects	-0.0263029			b-all tumors	-0.0436307	Neuroblastoma and other peripheral nervous cell tumors	-0.0308277			emt cancer	0.0287632	None	0.0287632			resistant tumors	0.0210047	Neuroblastoma and other peripheral nervous cell tumors	0.014841047615391857
serous papillary adenocarcinoma	-0.0280293	None	-0.0280293			back pain	-0.0436307	Low back pain	-0.0255232			lowexpressing tumors	0.0287632	Neuroblastoma and other peripheral nervous cell tumors	0.020322938247893368			human visceral leishmaniasis	-0.0209879	Visceral leishmaniasis	-0.00900503
familial parkinson's disease	-0.0280293	Parkinson's disease	-0.0231971			hemoglobinopathies	-0.0436307	Thalassemias	-0.0332492			serous ovarian cancer	0.0287632	Ovarian cancer	0			leishmania infantum	-0.0209879	Visceral leishmaniasis	-0.00900503
genital tumor	-0.0280293	Gynecological diseases	0			mesenchymal tumor	-0.0436307	None	-0.0436307			serous ovarian carcinoma	0.0287632	Ovarian cancer	0			lipid catabolism	-0.0209225	None	-0.0209225
acute hepatitis c	-0.0280293	Acute hepatitis C	-0.0272719			melanoma metastases	-0.0436307	Malignant skin melanoma	-0.0408484			serous carcinomas	0.0287632	None	0.0287632			malignant transformation	-0.0209223	Malignant skin melanoma	-0.0195881
urinary neoplasm	-0.0280293	Neoplasms	-0.0182353			membranous nephropathy	-0.0436307	None	-0.0436307			lowgrade carcinoma	0.0287632	Non-melanoma skin cancer (basal-cell carcinoma)	0.0238533			active tuberculosis	-0.0208879	Tuberculosis	-0.0195553
asthenozoospermia spermatozoa	-0.0280293	None	-0.0280293			hnscc	-0.0436307	None	-0.0436307			cancer mortality	0.0287632	None	0.0287632			hepatoblastoma	-0.0207114	Retinoblastoma	-0.0191846
ovarian tumor aggressiveness	-0.0280293	Ovarian cancer	0			hnf1a deficiency	-0.0436307	None	-0.0436307			colonogenesis	0.0287632	Colon and rectum cancer	0.020957541935577393			schistosoma haematobium infection	-0.0207054	None	-0.0207054
parkinson's	-0.0280293	None	-0.0280293			branchiooculofacial syndrome	-0.0436307	None	-0.0436307			shsy5y neuroblastoma	0.0287632	Neuroblastoma and other peripheral nervous cell tumors	0.020322938247893368			psoriatic	-0.0206796	Psoriasis	-0.0203271
normozoospermia and asthenozoospermia spermatozoa	-0.0280293	None	-0.0280293			xla	-0.0436307	None	-0.0436307			cancer malignancy	0.0287632	Breast cancer	0.000453542			autoimmune	-0.0205771	Rheumatoid arthritis	-0.00784937
calcification of the valve stroma	-0.0280293	Non-rheumatic calcific aortic valve disease	-0.0231024			um	-0.0436307	Alopecia areata	-0.0232343			necrosis	0.0287632	None	0.0287632			pigmented	-0.020558	Malignant skin melanoma	-0.019247
prca	-0.0280293	None	-0.0280293			valvular fibrosis	-0.0436307	None	-0.0436307			cancer prevention	0.0287632	None	0.0287632			endstage heart failure	-0.0204583	None	-0.0204583
osteoblastic transformation of avic	-0.0280293	Malignant neoplasm of bone and articular cartilage	-0.0187831			uveal melanoma	-0.0436307	Malignant skin melanoma	-0.0408484			endocrine sensitivity	0.0287632	Endometriosis	0			lethal cancers	-0.0204436	Neuroblastoma and other peripheral nervous cell tumors	-0.0144446
parasite trypanosoma cruzi	-0.0280293	None	-0.0280293			ischemic injury	-0.0436307	Ischemic stroke	-0.0429654			aggressive cancer	0.0287632	None	0.0287632			cutaneous tcell lymphoma	-0.0203467	Non-Hodgkin lymphoma	-0.0128409
parasitic nematode infection	-0.0280293	Intestinal nematode infections	-0.0273579			hiv	-0.0436307	HIV/AIDS	-0.0354675			vascular disease	-0.0287559	Cardiovascular diseases	-0.0283903			distal myopathy	-0.0203467	None	-0.0203467
cancerous prostate	-0.0280293	Prostate cancer	0			atherosclerotic plaque	-0.0436307	Ischemic heart disease	-0.0327194			human disease	-0.0287454	None	-0.0287454			molecular defect	-0.0203443	Congenital birth defects	-0.0190912
cf	-0.0280293	None	-0.0280293			alcoholics	-0.0436307	Alcohol use disorders	-0.0126148			bone metabolism	0.0287347	Endocrine, metabolic, blood, and immune disorders	0.013415337930141288			noninfected samples	-0.0203316	None	-0.0203316
segmental congenital scoliosis	-0.0280293	Congenital musculoskeletal and limb anomalies	-0.0266813			tumour-suppressive9-11	-0.0436307	Neuroblastoma and other peripheral nervous cell tumors	-0.0308277			loss of function studies	-0.0284653	None	-0.0284653			suppressive activity	-0.0203051	None	-0.0203051
combat prostate cancer	-0.0280293	Prostate cancer	0			anemias	-0.0436307	Hemoglobinopathies and hemolytic anemias	-0.0204946			ovarian stimulation	0.0284591	Polycystic ovarian syndrome	0			obese	0.0201424	Bulimia nervosa	0.013130532991606367
atlas prostate adenocarcinoma	-0.0280293	Prostate cancer	0			advanced prostate cancers	-0.0436307	Prostate cancer	0			oral tongue squamous cell carcinoma	-0.028399	Lip and oral cavity cancer	-0.0166961			chronic liver injury	-0.0201119	Cirrhosis and other chronic liver diseases	-0.0183506
hypercalcemia	-0.0280293	None	-0.0280293			alls	-0.0436307	None	-0.0436307			juvenile myelomonocytic leukemia	-0.0282576	Acute myeloid leukemia	-0.0281982			leukemia cells	-0.0201119	Leukemia	-0.0147929
autoimmune thyroid disease	-0.0280293	Thyroid cancer	-0.0129407			amaurosis fugax	-0.0436307	None	-0.0436307			ependymoma	-0.0282362	None	-0.0282362			bacterial infections	-0.0201044	Bacterial skin diseases	-0.0193013
gingivalis infection	-0.0280293	None	-0.0280293			anaplastic large cell lymphoma	-0.0436307	Hodgkin lymphoma	-0.0318626			acute promyelocytic leukemia	0.0281181	Acute myeloid leukemia	0.028058997387034136			malignant tcell	-0.0200763	None	-0.0200763
gingivalis-infected	-0.0280293	None	-0.0280293			tubular atrophy	-0.0436307	None	-0.0436307			myeloma bone disease	-0.0281097	Multiple myeloma	-0.0215933			disease initiation	-0.0200456	None	-0.0200456
prostate carcinoma	-0.0280293	Prostate cancer	0			intestinal metaplasia	-0.0436307	Stomach cancer	-0.0178545			colorectal cancer	0.028104	Colon and rectum cancer	0.020477183289597283			endoplasmic reticulum stress response	-0.0199758	None	-0.0199758
tumorigenicity of ovarian cancer	-0.0280293	Ovarian cancer	0			invasive	-0.0436307	Invasive Non-typhoidal Salmonella (iNTS)	-0.0351813			type 1 diabetes mellitus	-0.0280415	Diabetes mellitus	-0.026382			embryonic stem cell	0.0199287	Sickle cell disorders	0.019666462360860452
loss of pluripotency	-0.0280293	None	-0.0280293			latent tuberculosis infection	-0.0436307	Tuberculosis	-0.0408473			ovarian carcinoma	0.0279931	Ovarian cancer	0			cancer related deaths	-0.0199232	None	-0.0199232
leigh syndrome	-0.0280293	None	-0.0280293			alcohol use disorders	-0.0436307	Substance use disorders	-0.0173009			malignancies	-0.027945	Myelodysplastic, myeloproliferative, and other hematopoietic neoplasms	-0.0223337			clinical tumor regression	-0.0199197	Neuroblastoma and other peripheral nervous cell tumors	-0.0140745
migratory glioma	-0.0280293	None	-0.0280293			acute t-cell lymphoblastic leukemia	-0.0436307	Acute lymphoid leukemia	-0.0307755			burkitt lymphoma	-0.0277708	Non-Hodgkin lymphoma	-0.0175263			tumor cellintrinsic	-0.0199197	Neuroblastoma and other peripheral nervous cell tumors	-0.0140745
mitochondrial damage	-0.0280293	Neurological disorders	-0.0232463			#NAME?	-0.0436307	None	-0.0436307			epithelial tumors	0.0277576	Non-melanoma skin cancer (squamous-cell carcinoma)	0.0163426			patientderived tumors	-0.0199197	Neuroblastoma and other peripheral nervous cell tumors	-0.0140745
metastases of esophageal carcinoma	-0.0280293	Esophageal cancer	-0.0102081			kidney diseases	-0.0436307	Chronic kidney disease	-0.0383003			stress response	-0.0277391	Anxiety disorders	-0.016584			residual tumors	-0.0199197	Neuroblastoma and other peripheral nervous cell tumors	-0.0140745
colon tumorigenesis	-0.0280293	Colon and rectum cancer	-0.0204228			xp	-0.0436307	None	-0.0436307			dna synthesis	-0.0277181	None	-0.0277181			mutant melanoma	-0.0199197	Malignant skin melanoma	-0.0186494
lymphatic filariasis	-0.0280293	None	-0.0280293			keratoconus	-0.0436307	None	-0.0436307			dysplastic	-0.0275506	Myelodysplastic, myeloproliferative, and other hematopoietic neoplasms	-0.0220185			tumor cellintrinsic reprogramming	-0.0199197	None	-0.0199197
urethral defects	-0.0280293	Urogenital congenital anomalies	-0.0244379			wound	-0.0436307	Injuries	-0.0361491			hdacs	-0.0275048	None	-0.0275048			uninfected	-0.0198202	None	-0.0198202
osteonecrosis	-0.0280293	Rheumatoid arthritis	-0.0106921			wilms tumors	-0.0436307	Neuroblastoma and other peripheral nervous cell tumors	-0.0308277			metastatic disease	0.0274915	None	0.0274915			hematopoietic malignancy	-0.0197906	Myelodysplastic, myeloproliferative, and other hematopoietic neoplasms	-0.0158167
cell injury	-0.0280293	Injuries	-0.0232229			uti	-0.0436307	Urolithiasis	-0.021458			chronic hepatitis c	-0.0273845	Cirrhosis and other chronic liver diseases due to hepatitis C	-0.0257097			mockinfected samples	-0.0197876	None	-0.0197876
aggressive large b-cell lymphoma	-0.0280293	Burkitt lymphoma	-0.0148459			xeroderma pigmentosum group d	-0.0436307	None	-0.0436307			septic shock	-0.0273006	Maternal sepsis and other maternal infections	0			tumorinitiating	0.0197561	Neuroblastoma and other peripheral nervous cell tumors	0.013958895381387715
kaposi sarcoma herpesvirus (kshv) infection	-0.0280293	None	-0.0280293			active tuberculosis	-0.0436307	Tuberculosis	-0.0408473			colon cancer	0.0272767	Colon and rectum cancer	0.019874414608541887			anticancer therapies	0.0197561	None	0.0197561
a prostate cancer	-0.0280293	Prostate cancer	0			urinary tract infection	-0.0436307	Urinary tract infections and interstitial nephritis	-0.0111912			autism spectrum disorder	-0.0272457	Autism spectrum disorders	-0.0127322			protein kinase c activating tumor promoter 12otetradecanoylphorbol13acetate	-0.0197455	Neuroblastoma and other peripheral nervous cell tumors	-0.0139514
decreased myocardial blood supply	-0.0280293	Cardiomyopathy and myocarditis	-0.0205656			allergic inflammatory disorder	-0.0436307	Atopic dermatitis	-0.0356525			acne lesions	-0.0272204	Acne vulgaris	-0.0216864			chmp2bdependent frontotemporal dementia	-0.0197455	Alzheimer's disease and other dementias	-0.0113503
tumor carcinogenesis	-0.0280293	Neuroblastoma and other peripheral nervous cell tumors	-0.0198044			allergic inflammatory disease	-0.0436307	Atopic dermatitis	-0.0356525			damage	-0.0272014	None	-0.0272014			childhood brain tumours	-0.0197455	Brain and central nervous system cancer	-0.0195517
sensory neuron loss	-0.0280293	Neurological disorders	-0.0232463			allergic inflammatory	-0.0436307	Atopic dermatitis	-0.0356525			metabolic disorders	0.0270078	Endocrine, metabolic, blood, and immune disorders	0.012609108276650878			childhood acute myeloid leukemia	-0.0197455	Acute myeloid leukemia	-0.0197041
valve heart disease	-0.0280293	Non-rheumatic calcific aortic valve disease	-0.0231024			allergic inflammation	-0.0436307	Atopic dermatitis	-0.0356525			depressive disorder	-0.0269012	Major depressive disorder	-0.0167373			childhood arthropathy	-0.0197455	None	-0.0197455
a failure	-0.0280293	Major depressive disorder	-0.0174391			kidney renal clear cell carcinoma	-0.0436307	Kidney cancer	-0.0240482			tumorassociated macrophages	-0.0268166	Neuroblastoma and other peripheral nervous cell tumors	-0.0189475			chemotherapyinduced toxicities	-0.0197455	Adverse effects of medical treatment	-0.0167993
valvular heart diseases	-0.0280293	Non-rheumatic valvular heart disease	-0.0192615			acute leukemias	-0.0436307	Acute lymphoid leukemia	-0.0307755			bone marrow stromal cell lines	-0.0267793	Myelodysplastic, myeloproliferative, and other hematopoietic neoplasms	-0.0214021			tissue disinfection	-0.0197455	Bacterial skin diseases	-0.0189568
impaired tumor	-0.0280293	Neuroblastoma and other peripheral nervous cell tumors	-0.0198044			xeroderma pigmentosum	-0.0436307	Malignant skin melanoma	-0.0408484			retinal ganglion cells	-0.026774	Glaucoma	-0.0262442			general stress response	-0.0197455	Anxiety disorders	-0.011805
embryonic skeletal system	-0.0280293	None	-0.0280293			x-linked agammaglobulinemia	-0.0436307	None	-0.0436307			hhv8 infection	-0.026774	None	-0.026774			chd8 protein	-0.0197455	None	-0.0197455
sah-bcl9	-0.0280293	None	-0.0280293			mucopolysaccharidosis i.	-0.0436307	None	-0.0436307			pulmonary metastasis	-0.026774	Tracheal, bronchus, and lung cancer	-0.0146397			childhood cancer	-0.0197455	Neuroblastoma and other peripheral nervous cell tumors	-0.0139514
mscs osteogenesis	-0.0280293	None	-0.0280293			mrt	-0.0436307	None	-0.0436307			cancer therapy	0.0266756	Breast cancer	0.000420624			chd8bound genes	-0.0197455	Autism spectrum disorders	-0.00922733
mitochondrial metabolism disorder	-0.0280293	Endocrine, metabolic, blood, and immune disorders	-0.013086			maturity onset diabetes of the	-0.0436307	Diabetes mellitus	-0.0410486			laboratory	0.0266653	None	0.0266653			primary leukemia	-0.0197455	None	-0.0197455
address prostate cancer	-0.0280293	Breast cancer	-0.000441969			mantle cell lymphoma	-0.0436307	Non-Hodgkin lymphoma	-0.0275356			loss	0.0266254	Blindness and vision loss	0.0215437			primary leukemias	-0.0197455	None	-0.0197455
metastatic prostate cancer	-0.0280293	Prostate cancer	0			mania	-0.0436307	Bipolar disorder	-0.039837			pancreatic cancer	0.02651	Pancreatitis	0.021186514234015602			primary bone cancer	-0.0197455	None	-0.0197455
tt	-0.0280293	None	-0.0280293			psoriatic arthritis	-0.0436307	Psoriasis	-0.042887			osteogenic	-0.0264913	None	-0.0264913			primary biliary cirrhosis	-0.0197455	Cirrhosis and other chronic liver diseases	-0.0180163
tuberculosis infection	-0.0280293	Tuberculosis	-0.0262411			pulmonary infections	-0.0436307	Lower respiratory infections	-0.0380435			malignant progression	0.0264618	None	0.0264618			primary prostate carcinomas	-0.0197455	Prostate cancer	0
invasion of prostate cancer	-0.0280293	Prostate cancer	0			pterygium	-0.0436307	None	-0.0436307			uninfected controls	-0.0264291	None	-0.0264291			primary adult	-0.0197455	None	-0.0197455
aggressive mantle cell lymphoma	-0.0280293	None	-0.0280293			bicuspid aortic valves	-0.0436307	Congenital heart anomalies	-0.041818			cutaneous squamous cell carcinoma	-0.026425	Non-melanoma skin cancer (squamous-cell carcinoma)	-0.015558			spina laboratory	-0.0197455	Varicella and herpes zoster	-0.0176009
aggressive mantle cell lymphomas	-0.0280293	None	-0.0280293			prostate, breast, bladder and salivary-gland tumours3-8	-0.0436307	Bladder cancer	-0.0121173			lung cancer	-0.026401	Tracheal, bronchus, and lung cancer	-0.0144357			gastrointestinal toxicity	-0.0197455	None	-0.0197455
aggressive pca	-0.0280293	None	-0.0280293			pterygia	-0.0436307	None	-0.0436307			insulin	-0.0263807	Diabetes mellitus	-0.0248195			gcinduced reporter activity	-0.0197455	None	-0.0197455
male cancer	-0.0280293	Prostate cancer	0			psychiatric disorders	-0.0436307	Mental disorders	-0.0385561			hepatitis c virus	0.0262997	Cirrhosis and other chronic liver diseases due to hepatitis C	0.024691336319207256			gcinduced activity	-0.0197455	None	-0.0197455
lung adenocarinomas	-0.0280293	Tracheal, bronchus, and lung cancer	-0.015326			cerebral disorders	-0.0436307	Neurological disorders	-0.0361854			tumor suppressors	-0.0262949	Neuroblastoma and other peripheral nervous cell tumors	-0.0185789			inflammationrelated	-0.0197455	Inflammatory bowel disease	-0.0180593
cord blood t	-0.0280293	None	-0.0280293			gm	-0.0436307	Motor neuron disease	-0.0381643			adenocarcinoma	-0.0262933	Esophageal cancer	-0.00957587			inflammationimmune response	-0.0197455	Rheumatoid arthritis	-0.00753217
congenital scoliosis	-0.0280293	Congenital birth defects	-0.0263029			genetic autosomal disease	-0.0436307	Thalassemias trait	-0.0347093			bone metastasis	0.0262287	Malignant neoplasm of bone and articular cartilage	0.017576458543547606			inflammationdriven	-0.0197455	Inflammatory bowel disease	-0.0180593
absence of dendritic cell infection	-0.0280293	None	-0.0280293			gist tumor	-0.0436307	None	-0.0436307			lactic acidosis	0.0262287	None	0.0262287			influenza a virusinfected lung epithelial a549 cells	-0.0197455	Respiratory infections and tuberculosis	-0.0188155
hypospadias	-0.0280293	None	-0.0280293			gist	-0.0436307	None	-0.0436307			glioma patients	-0.0261686	Brain and central nervous system cancer	-0.0259118			influenzainfection	-0.0197455	Upper respiratory infections	-0.0197159
respiratory conditions	-0.0280293	Chronic respiratory diseases	-0.0256157			glomerular diseases	-0.0436307	Acute glomerulonephritis	-0.0396086			glioma stem cells	0.026161	Neuroblastoma and other peripheral nervous cell tumors	0.018484297962490487			influenzainfected target cells	-0.0197455	None	-0.0197455
rheumatic diseases	-0.0280293	Rheumatic heart disease	-0.0230273			calcification	-0.0436307	None	-0.0436307			arrested	0.0261556	None	0.0261556			influenzainfected human alveolar epithelial a549 cells	-0.0197455	None	-0.0197455
hyperactivity	-0.0280293	Attention-deficit/hyperactivity disorder	-0.0109866			flc	-0.0436307	Alopecia areata	-0.0232343			immortalization	0.0261556	Neoplasms	0.0170163			influenzainfected cells	-0.0197455	Respiratory infections and tuberculosis	-0.0188155
lung injury	-0.0280293	Interstitial lung disease and pulmonary sarcoidosis	-0.0279224			fl-hcc	-0.0436307	Cirrhosis and other chronic liver diseases due to hepatitis C	-0.0409624			glioma cell line	0.0261556	None	0.0261556			influenza virusinfected human lung epithelial a549 cells	-0.0197455	Respiratory infections and tuberculosis	-0.0188155
aggressive lymphoma	-0.0280293	Non-Hodgkin lymphoma	-0.0176894			frda	-0.0436307	None	-0.0436307			physical activity	-0.0260979	None	-0.0260979			cell renal cell carcinoma	-0.0197455	Kidney cancer	-0.0108833
tll	-0.0280293	None	-0.0280293			cardiomyocyte death	-0.0436307	Alcoholic cardiomyopathy	-0.0124866			viremia	-0.026028	None	-0.026028			primary tumor sample	-0.0197455	Neuroblastoma and other peripheral nervous cell tumors	-0.0139514
tnf	-0.0280293	Mesothelioma	-0.00944381			castration-resistant prostate adenocarcinoma	-0.0436307	Prostate cancer	0			leukemic cells	-0.0260191	Myelodysplastic, myeloproliferative, and other hematopoietic neoplasms	-0.0207945			influenza infectionmediated increase	-0.0197455	Respiratory infections and tuberculosis	-0.0188155
ali	-0.0280293	Alopecia areata	-0.0149262			castration-resistant pca	-0.0436307	Retinoblastoma	-0.0404145			myotubes	-0.0259187	None	-0.0259187			tpc1 thyroid cancer	-0.0197455	Thyroid cancer	-0.00911625
heart diseases	-0.0280293	Hypertensive heart disease	-0.02349			cartilage degeneration	-0.0436307	Osteoarthritis	-0.0282171			tcell acute lymphoblastic leukemias	-0.025841	Acute lymphoid leukemia	-0.0182273			premalignant skin	-0.0197455	None	-0.0197455
heart valve disorder	-0.0280293	Non-rheumatic calcific aortic valve disease	-0.0231024			prostate oncogenesis	-0.0436307	Prostate cancer	0			colony formation	0.0258271	Neoplasms	0.016802629536720202			transcriptional arrest	-0.0197455	None	-0.0197455
hearing impairment	-0.0280293	Age-related and other hearing loss	-0.0266781			genetic disorder	-0.0436307	None	-0.0436307			tumor specimens	-0.025815	Neuroblastoma and other peripheral nervous cell tumors	-0.0182398			distal lung diseases	-0.0197455	Interstitial lung disease and pulmonary sarcoidosis	-0.0196703
coronavirus disease	-0.0280293	Chronic respiratory diseases	-0.0256157			mdss	-0.0436307	Myelodysplastic, myeloproliferative, and other hematopoietic neoplasms	-0.0348698			psychiatric diagnosis	-0.0257673	Mental disorders	-0.0227704			gainoffunction activity	-0.0197455	None	-0.0197455
metastatic pca	-0.0280293	Prostate cancer	0			male excess	-0.0436307	None	-0.0436307			psychiatric disorders	-0.0257673	Mental disorders	-0.0227704			disseminated tumour cells	-0.0197455	Neuroblastoma and other peripheral nervous cell tumors	-0.0139514
ferroptosis and malignant phenotypes of prostate cancer	-0.0280293	Prostate cancer	0			malignant rhabdoid tumor	-0.0436307	None	-0.0436307			psychiatric subjects	-0.0257673	Mental disorders	-0.0227704			preleukemic initiation	-0.0197455	Neoplasms	-0.0128461
remodelling	-0.0280293	None	-0.0280293			malignant dilated cardiomyopathy	-0.0436307	Cardiomyopathy and myocarditis	-0.0320126			psychiatric patients	-0.0257673	None	-0.0257673			transcriptional factor activity	-0.0197455	None	-0.0197455
non-hodgkin lymphomas	-0.0280293	Hodgkin lymphoma	-0.0204692			male-related reproductive disorders	-0.0436307	Male infertility	0			cancer research	0.0257568	Breast cancer	0.000406136			sphingolipid pathway	-0.0197455	None	-0.0197455
invasive tumors	-0.0280293	Neuroblastoma and other peripheral nervous cell tumors	-0.0198044			immune-mediated disorders	-0.0436307	Inflammatory bowel disease	-0.0399048			lung adenocarcinoma	-0.0257493	Tracheal, bronchus, and lung cancer	-0.0140794			gastric epithelial cells	-0.0197455	Gastroesophageal reflux disease	-0.0177516
lncap prostate cancer	-0.0280293	Prostate cancer	0			immune deficiency	-0.0436307	None	-0.0436307			tumour	0.0256377	Neuroblastoma and other peripheral nervous cell tumors	0.018114544817405303			gastric cell	-0.0197455	Stomach cancer	-0.00808022
aids	-0.0280293	HIV/AIDS	-0.0227851			muscle	-0.0436307	None	-0.0436307			nonsmall cell lung cancer	-0.0255505	Tracheal, bronchus, and lung cancer	-0.0139707			gastric carcinomas	-0.0197455	Stomach cancer	-0.00808022
auditory neuropathy	-0.0280293	Age-related and other hearing loss	-0.0266781			mucopolysaccharidosis type i	-0.0436307	None	-0.0436307			malignant mesothelioma	-0.0255329	Mesothelioma	-0.0086027			gastroenteropancreatic neuroendocrine tumors	-0.0197455	None	-0.0197455
birth defects	-0.0280293	Congenital birth defects	-0.0263029			mdss/mpns	-0.0436307	Myelodysplastic, myeloproliferative, and other hematopoietic neoplasms	-0.0348698			glioma cells	-0.0253849	Brain and central nervous system cancer	-0.0251357			insulinsensitizing	-0.0197455	Diabetes mellitus	-0.018577
malignant lymphoma	-0.0280293	Hodgkin lymphoma	-0.0204692			tcls	-0.0436307	None	-0.0436307			infected	0.0252846	Intestinal nematode infections	0.024679			insulinsecreting Œ≤ cells	-0.0197455	Diabetes mellitus	-0.018577
myocardial necrosis	-0.0279478	Myocarditis	-0.0242651			testicular diseases	-0.0436307	Testicular cancer	0			cell backgrounds	-0.0252355	Sickle cell disorders	-0.0249034			insulinsecreting √ücells	-0.0197455	Diabetes mellitus	-0.018577
deficiency	0.0279478	Vitamin A deficiency	0.0223387			t-cell leukemogenesis	-0.0436307	Myelodysplastic, myeloproliferative, and other hematopoietic neoplasms	-0.0348698			canonical stress signals	-0.0252355	None	-0.0252355			insulinsecreting cell type	-0.0197455	Diabetes mellitus	-0.018577
malignancy	0.0277875	None	0.0277875			mps i.	-0.0436307	None	-0.0436307			primary tumor cell	-0.0252355	Neuroblastoma and other peripheral nervous cell tumors	-0.0178304			insulinproducing cells	-0.0197455	Diabetes mellitus	-0.018577
als	-0.0277729	Motor neuron disease	-0.0242933			mps i	-0.0436307	None	-0.0436307			pyrimidine synthesis pathway	-0.0252355	None	-0.0252355			insulinproducing acells	-0.0197455	Diabetes mellitus	-0.018577
metabolic diseases	-0.0277069	Endocrine, metabolic, blood, and immune disorders	-0.0129355			heart tissue inflammation	-0.0436307	Cardiomyopathy and myocarditis	-0.0320126			primary xenograft tumors	-0.0252355	Neuroblastoma and other peripheral nervous cell tumors	-0.0178304			insulininduced	-0.0197455	Diabetes mellitus	-0.018577
acne lesions	-0.0274207	Acne vulgaris	-0.021846			heart looping	-0.0436307	Congenital heart anomalies	-0.041818			cancer field	-0.0252355	Other pharynx cancer	-0.0067814			insulinexpressing cells	-0.0197455	Diabetes mellitus	-0.018577
lung cancer	-0.027355	Tracheal, bronchus, and lung cancer	-0.0149573			impaired erythropoiesis	-0.0436307	Hemoglobinopathies and hemolytic anemias	-0.0204946			primary tumor tissues	-0.0252355	Neuroblastoma and other peripheral nervous cell tumors	-0.0178304			insulin granule	-0.0197455	Diabetes mellitus	-0.018577
ovarian tumor	0.0269423	Ovarian cancer	0			cac	-0.0436307	None	-0.0436307			cancer immunity	-0.0252355	None	-0.0252355			insulin expressers	-0.0197455	Diabetes mellitus	-0.018577
hiv	-0.0268323	HIV/AIDS	-0.0218121			squamous cell carcinoma lung tumours	-0.0436307	Non-melanoma skin cancer (squamous-cell carcinoma)	-0.0256881			cancerrelated micrornas	-0.0252355	None	-0.0252355			insulintransferrinselenium	-0.0197455	Diabetes mellitus	-0.018577
skin damage	-0.0267737	Dermatitis	-0.0223453			spondyloarthritides	-0.0436307	Rheumatoid arthritis	-0.0166434			pulmonary tract infection	-0.0252355	Lower respiratory infections	-0.0220039			prespermatogonia	-0.0197455	None	-0.0197455
immunodeficient	-0.0267519	Sickle cell disorders	-0.0263998			spa	-0.0436307	None	-0.0436307			epididymal genes	-0.0252355	None	-0.0252355			transcription factor activity	-0.0197455	None	-0.0197455
t cell acute lymphoblastic leukemia	-0.0266306	Acute lymphoid leukemia	-0.0187842			barrett's esophagus	-0.0436307	Esophageal cancer	-0.0158901			pulmonary edema	-0.0252355	None	-0.0252355			spermatogonia	-0.0197455	Male infertility	0
skeletal muscle atrophy	-0.0266219	Musculoskeletal disorders	-0.0185339			bccs	-0.0436307	None	-0.0436307			cancertestis antigens	-0.0252355	None	-0.0252355			ganglioneuroblastomas	-0.0197455	Neoplasms	-0.0128461
intraocular malignancy	0.0265239	None	0.0265239			t-lymphoblastic leukemia	-0.0436307	Acute lymphoid leukemia	-0.0307755			stromaltumoral compartment	-0.0252355	Neoplasms	-0.0164177			spermatogonial development	-0.0197455	Male infertility	0
psoriasis vulgaris	-0.0265145	Psoriasis	-0.0260625			basal cell carcinomas	-0.0436307	Non-melanoma skin cancer (basal-cell carcinoma)	-0.0361829			pulmonary damage	-0.0252355	Interstitial lung disease and pulmonary sarcoidosis	-0.0251393			integrationdefective	-0.0197455	None	-0.0197455
metastasis of clear cell renal cell carcinoma	-0.0264539	None	-0.0264539			bofs	-0.0436307	Neoplasms	-0.0283853			epithelial dysfunction	-0.0252355	None	-0.0252355			promoter activity	-0.0197455	None	-0.0197455
diabetic cardiomyopathy	-0.0263954	None	-0.0263954			sjogren's syndrome	-0.0436307	None	-0.0436307			cancerassociated mortality	-0.0252355	Other pharynx cancer	-0.0067814			immunerelated disorders	-0.0197455	Endocrine, metabolic, blood, and immune disorders	-0.00921857
meningiomas	0.0263808	None	0.0263808			immunodeficient	-0.0436307	Sickle cell disorders	-0.0430565			pyrimidine nucleotide synthesis	-0.0252355	None	-0.0252355			immunological dysfunction	-0.0197455	Endocrine, metabolic, blood, and immune disorders	-0.00921857
aureus infection	0.0263773	None	0.0263773			bruises	-0.0436307	Unintentional injuries	-0.0334718			cancer recurrencerelapse 1	-0.0252355	None	-0.0252355			proleukemic activities	-0.0197455	Myelodysplastic, myeloproliferative, and other hematopoietic neoplasms	-0.0157807
adenocarcinomas	-0.0263693	Neoplasms	-0.0171554			cancer metastases	-0.0436307	None	-0.0436307			cancer12 lsd1	-0.0252355	Other pharynx cancer	-0.0067814			proliferative disorders	-0.0197455	Myelodysplastic, myeloproliferative, and other hematopoietic neoplasms	-0.0157807
pulmonary tuberculosis	-0.026206	Tuberculosis	-0.0245342			cardiac impairment	-0.0436307	None	-0.0436307			cancer specimen	-0.0252355	None	-0.0252355			proliferative tumor masses	-0.0197455	Neuroblastoma and other peripheral nervous cell tumors	-0.0139514
autism spectrum	-0.0261483	Autism spectrum disorders	-0.0122194			cardiac fibrosis	-0.0436307	Cardiomyopathy and myocarditis	-0.0320126			cancerrelated fatigue	-0.0252355	None	-0.0252355			cellular metastasis	-0.0197455	Neuroblastoma and other peripheral nervous cell tumors	-0.0139514
stress disorder	-0.0261483	None	-0.0261483			cardiac disease	-0.0436307	Hypertensive heart disease	-0.0365648			dystrophic epidermolysis bullosa	-0.0252355	None	-0.0252355			diffuse large bcell lymphoma	-0.0197455	Non-Hodgkin lymphoma	-0.0124615
autism-cognition proteins	-0.0261483	Autism spectrum disorders	-0.0122194			rars-t	-0.0436307	None	-0.0436307			synaptic activity	-0.0252355	Attention-deficit/hyperactivity disorder	-0.00989153			diffuse gastric cancer	-0.0197455	None	-0.0197455
autism-cognition	-0.0261483	Autism spectrum disorders	-0.0122194			rars associated with thrombocytosis	-0.0436307	Myelodysplastic, myeloproliferative, and other hematopoietic neoplasms	-0.0348698			endothelial lipase	-0.0252355	None	-0.0252355			differential tumor	-0.0197455	Neuroblastoma and other peripheral nervous cell tumors	-0.0139514
asd cognitive	-0.0261483	None	-0.0261483			cardiac dilation	-0.0436307	Cardiomyopathy and myocarditis	-0.0320126			invasive cases	-0.0252355	None	-0.0252355			tissue tumors	-0.0197455	Neuroblastoma and other peripheral nervous cell tumors	-0.0139514
cognitive disorder	-0.0261483	Alzheimer's disease and other dementias	-0.0150308			t-cell lymphomas	-0.0436307	Non-Hodgkin lymphoma	-0.0275356			prostate adenocarcinomas	-0.0252355	Prostate cancer	0			prostate adnocarcinoma	-0.0197455	Prostate cancer	0
pervasive developmental disorder	-0.0261483	Autism spectrum disorders	-0.0122194			carcinoid disease	-0.0436307	None	-0.0436307			proteinactivity	-0.0252355	None	-0.0252355			immune recognition	-0.0197455	Thalassemias	-0.0150473
cognitive deficits of asd	-0.0261483	Autism spectrum disorders	-0.0122194			motoneuron loss	-0.0436307	Motor neuron disease	-0.0381643			lesional region	-0.0252355	Alopecia areata	-0.0134384			immortalized ntert2g	-0.0197455	Retinoblastoma	-0.01829
hepatitis-b virus and hepatitis-b virus-associated hepatocellular carcinoma	-0.0260247	Cirrhosis and other chronic liver diseases due to hepatitis B	-0.0188394			head and neck squamous cell carcinoma	-0.0436307	Non-melanoma skin cancer (squamous-cell carcinoma)	-0.0256881			synergistic activity	-0.0252355	None	-0.0252355			immortalized melanocytes	-0.0197455	Malignant skin melanoma	-0.0184864
function abnormalities	-0.0260247	None	-0.0260247			head and neck squamous carcinoma	-0.0436307	Non-melanoma skin cancer (squamous-cell carcinoma)	-0.0256881			protumorigenic functions	-0.0252355	Benign and in situ intestinal neoplasms	-0.0184315			tlineage differentiation arrest	-0.0197455	None	-0.0197455
injury and abnormalities, gastrointestinal disease	-0.0260247	Digestive diseases	-0.0258433			brain asymmetry	-0.0436307	Autism spectrum disorders	-0.0203892			castration tumors	-0.0252355	None	-0.0252355			immune homeostasis	-0.0197455	None	-0.0197455
hepatitis to cirrhosis	-0.0260247	Cirrhosis and other chronic liver diseases due to hepatitis C	-0.0244331			refractory anemia	-0.0436307	Myelodysplastic, myeloproliferative, and other hematopoietic neoplasms	-0.0348698			cauda epididymidis	-0.0252355	None	-0.0252355			prostatecancer biology	-0.0197455	Prostate cancer	0
hepatic system disease	-0.0260247	Cirrhosis and other chronic liver diseases	-0.0237455			respiratory diseases	-0.0436307	Chronic respiratory diseases	-0.0398737			invasive samples	-0.0252355	Invasive Non-typhoidal Salmonella (iNTS)	-0.0203485			immortalized bcells	-0.0197455	Neoplasms	-0.0128461
hepatitis delta virus (hdv) infection	-0.0260247	None	-0.0260247			renal clear cell carcinoma	-0.0436307	Kidney cancer	-0.0240482			prothrombin activity	-0.0252355	None	-0.0252355			immortalied	-0.0197455	Neoplasms	-0.0128461
hepatitis b associated hepatocellular carcinoma	-0.0260247	Cirrhosis and other chronic liver diseases due to hepatitis B	-0.0188394			rfsgs	-0.0436307	None	-0.0436307			emphysematous lesions	-0.0252355	Interstitial lung disease and pulmonary sarcoidosis	-0.0251393			promyelocytic leukemia protein	-0.0197455	Acute myeloid leukemia	-0.0197041
hepatomas	-0.0260247	Hepatoblastoma	-0.0243566			carcinoid syndrome	-0.0436307	None	-0.0436307			protein activity	-0.0252355	Protein-energy malnutrition	-0.0207754			infectionlinked	-0.0197455	Intestinal nematode infections	-0.0192726
hccs	-0.0260247	Cirrhosis and other chronic liver diseases due to hepatitis C	-0.0244331			hypoxic	0.0434195	Poisoning by carbon monoxide	0.0398917			migraine	-0.0252355	Headache disorders	-0.0209361			cellmediated human diseases	-0.0197455	None	-0.0197455
primary liver carcinoma	-0.025901	Liver cancer	-0.0108831			infectious disease	-0.0433334	Respiratory infections and tuberculosis	-0.0412924			embryonal tumor	-0.0252355	Neuroblastoma and other peripheral nervous cell tumors	-0.0178304			proangiogenic hypoxia	-0.0197455	None	-0.0197455
ataxia telangiectasia	0.0258902	None	0.0258902			t-cell acute lymphoblastic leukemia	-0.0432433	Acute lymphoid leukemia	-0.0305022			embryonic cell	-0.0252355	Sickle cell disorders	-0.0249034			cell wall glycopeptidolipids	-0.0197455	None	-0.0197455
reticuloendotheliosis	-0.0258743	None	-0.0258743			leukaemia	0.0429058	Acute lymphoid leukemia	0.030264147156845434			embryonic studies	-0.0252355	Maternal abortion and miscarriage	0			infectedcell	-0.0197455	None	-0.0197455
ptc	0.0258435	Asbestosis	0.00713642			b-all	-0.0427306	None	-0.0427306			endocarditis	-0.0252355	Myocarditis	-0.0219102			infection cells	-0.0197455	Intestinal nematode infections	-0.0192726
prostate stroma	-0.0258392	Prostate cancer	0			metastatic	0.0425754	Breast cancer	0.000671333			prostate tumor cells	-0.0252355	Prostate cancer	0			impairments	-0.0197455	None	-0.0197455
liver metastases	0.025825	Liver cancer	0.0108511			erythropoiesis	-0.0422734	Hemoglobinopathies and hemolytic anemias	-0.019857			prostate intraepithelial neoplasia	-0.0252355	Prostate cancer	0			cellular lipid	-0.0197455	None	-0.0197455
hiv-associated encephalitis	-0.0258127	Encephalitis	-0.023674			gastric cancer	0.0422449	Stomach cancer	0.017287344351575567			systemic cancer	-0.0252355	None	-0.0252355			cellular backgrounds	-0.0197455	None	-0.0197455
hive	-0.0258127	None	-0.0258127			inflammation	-0.0420008	Inflammatory bowel disease	-0.0384141			prognosis tumors	-0.0252355	Neuroblastoma and other peripheral nervous cell tumors	-0.0178304			programmed cell death	-0.0197455	None	-0.0197455
hiv-infected	-0.0258127	HIV/AIDS	-0.0209832			adenomas	0.0417951	None	0.0417951			lentivirus infection	-0.0252355	None	-0.0252355			gene adenomatous	-0.0197455	None	-0.0197455
neurological impairment	-0.0258127	Neurological disorders	-0.0214079			atopic dermatitis	-0.0414766	Dermatitis	-0.0346165			ebvinfected lymphoma cells	-0.0252355	Non-Hodgkin lymphoma	-0.0159263			round virus infection	-0.0197455	None	-0.0197455
immunodeficiency virus-1 (hiv-1)-associated neurodegenerative disorder	-0.0258127	HIV/AIDS	-0.0209832			heart disease	-0.0412396	Hypertensive heart disease	-0.0345609			ebvinfection	-0.0252355	Ebola	-0.0175246			programmed death1	-0.0197455	None	-0.0197455
hand	-0.0258127	None	-0.0258127			synucleinopathies	-0.0407089	None	-0.0407089			economic losses	-0.0252355	None	-0.0252355			coronary artery calcification	-0.0197455	Ischemic heart disease	-0.0148075
neighbor of breast cancer	-0.0257774	None	-0.0257774			tumors	0.0404311	Neuroblastoma and other peripheral nervous cell tumors	0.028567			psychiatric illness	-0.0252355	Mental disorders	-0.0223004			hemorrhagic fever	-0.0197455	None	-0.0197455
hepatitis b virus-positive hepatocellular carcinoma	-0.0257774	Cirrhosis and other chronic liver diseases due to hepatitis B	-0.0186604			sz	-0.0402439	Klinefelter syndrome	0			cardiomyopathic hearts	-0.0252355	Alcoholic cardiomyopathy	-0.00722211			glass coverslips	-0.0197455	None	-0.0197455
t-cell leukemia/lymphoma	-0.0257774	Acute lymphoid leukemia	-0.0181824			myeloid leukemia	-0.0402012	Acute myeloid leukemia	-0.0401167			cd8 tcell dysfunction	-0.0252355	None	-0.0252355			rift valley fever virus	-0.0197455	None	-0.0197455
digeorge syndrome	-0.0257774	Down syndrome	-0.0229653			prostate adenocarcinoma	-0.0402012	Prostate cancer	0			ecmediated tumor	-0.0252355	Neuroblastoma and other peripheral nervous cell tumors	-0.0178304			hematopoietic disorders	-0.0197455	Hemoglobinopathies and hemolytic anemias	-0.00927505
non-small cell lung carcinoma	-0.025745	Tracheal, bronchus, and lung cancer	-0.014077			thrombosis	-0.0401816	None	-0.0401816			t1 high grade tumor type	-0.0252355	Neuroblastoma and other peripheral nervous cell tumors	-0.0178304			gleasonscore matched tumor	-0.0197455	None	-0.0197455
melanomas	-0.0257005	Malignant skin melanoma	-0.0240616			type 2 diabetes	-0.0399466	Diabetes mellitus	-0.0375825			epididymal gene	-0.0252355	None	-0.0252355			core essential processes	-0.0197455	None	-0.0197455
asthma to lung cancer	-0.0256891	Tracheal, bronchus, and lung cancer	-0.0140464			metabolic syndrome	0.0398434	Diabetes mellitus	0.0374854			epididymal functions	-0.0252355	None	-0.0252355			hepatitis c virus background	-0.0197455	Cirrhosis and other chronic liver diseases due to hepatitis C	-0.018538
embryonic leucine zipper	-0.0256891	None	-0.0256891			acute lymphoblastic leukaemia	-0.0391621	Acute lymphoid leukemia	-0.0276235			epididymal	-0.0252355	None	-0.0252355			hepcidin promoter activity	-0.0197455	Hepatoblastoma	-0.0184799
actinic keratosis	-0.0256558	None	-0.0256558			diabetes	-0.0385396	Diabetes mellitus	-0.0362588			early diabetes	-0.0252355	Diabetes mellitus	-0.023742			hepatocellular carcinoma cells	-0.0197455	None	-0.0197455
ak	-0.0256558	Alopecia areata	-0.0136622			leukemic	-0.0383683	None	-0.0383683			t cell lymphoblastic leukemia	-0.0252355	Acute lymphoid leukemia	-0.0178002			hepatotoxicity	-0.0197455	Hepatoblastoma	-0.0184799
system lupus erythematosus	0.0256183	Acute glomerulonephritis	0.0232566			chronic lymphocytic leukemia	-0.0382176	Chronic lymphoid leukemia	-0.0280397			castration tumor	-0.0252355	Neuroblastoma and other peripheral nervous cell tumors	-0.0178304			heme homeostasis	-0.0197455	Hemoglobinopathies and hemolytic anemias	-0.00927505
eighth	-0.0256096	None	-0.0256096			cll	-0.0382158	Neoplasms	-0.0248625			pseudomonas aeruginosa pulmonary tract infection	-0.0252355	Lower respiratory infections	-0.0220039			hepatic fibrogenesis	-0.0197455	Cirrhosis and other chronic liver diseases due to NAFLD	-0.0186591
acne lesion	-0.0256096	Acne vulgaris	-0.0204031			liver cancers	-0.038086	Liver cancer	-0.016003			enhancer state activity	-0.0252355	None	-0.0252355			global lipid profiles	-0.0197455	None	-0.0197455
sleep disturbances	-0.0255478	None	-0.0255478			neoplasia	0.0378416	Myelodysplastic, myeloproliferative, and other hematopoietic neoplasms	0.030243070343859105			epanechikov neighborhood kernel	-0.0252355	None	-0.0252355			hdmxhdm2	-0.0197455	None	-0.0197455
non-obesity	-0.0255478	Eating disorders	-0.0148361			oncogenesis	-0.0376635	Thyroid cancer	-0.0173887			envelopedefective gfpencoding	-0.0252355	None	-0.0252355			hdf strains	-0.0197455	None	-0.0197455
prediabetes	-0.0255478	Diabetes mellitus	-0.0240359			crc	0.037541	None	0.037541			cardiovascular mortality	-0.0252355	Ischemic heart disease	-0.0189245			hdm2	-0.0197455	None	-0.0197455
ovarian masses	0.0254934	Ovarian cancer	0			mitochondrial dysfunction	0.037092	Neurological disorders	0.030762484346133892			proliferationarrested	-0.0252355	Myelodysplastic, myeloproliferative, and other hematopoietic neoplasms	-0.0201683			hdmx	-0.0197455	Neurological disorders	-0.0163761
intracranial aneurysm rupture	0.02549	Subarachnoid hemorrhage	0.0209554			rcc	-0.0368999	Urolithiasis	-0.0181477			proliferative activity	-0.0252355	Myelodysplastic, myeloproliferative, and other hematopoietic neoplasms	-0.0201683			hdlec	-0.0197455	None	-0.0197455
retinoblastoma (prb) tumor	-0.025486	Retinoblastoma	-0.0236073			glioma	-0.0368547	None	-0.0368547			psychiatric condition	-0.0252355	Mental disorders	-0.0223004			hematopoietic cancers	-0.0197455	Myelodysplastic, myeloproliferative, and other hematopoietic neoplasms	-0.0157807
sclc	-0.0254378	None	-0.0254378			t2d	-0.0366803	None	-0.0366803			curing ovarian cancer	-0.0252355	Ovarian cancer	0			global cancer	-0.0197455	None	-0.0197455
hbv-infected human liver cancer	-0.0253888	Liver cancer	-0.0106679			infected	-0.0366285	Intestinal nematode infections	-0.0357511			s mitis	-0.0252355	None	-0.0252355			heavy pigmentation	-0.0197455	Malignant skin melanoma	-0.0184864
hbv-liver cancer	-0.0253888	Cirrhosis and other chronic liver diseases due to hepatitis B	-0.0183791			clear cell renal cell carcinoma	-0.0362526	Kidney cancer	-0.0199815			metastatic cervical cancer	-0.0252355	Cervical cancer	0			steroid metabolism	-0.0197455	None	-0.0197455
cerebrovascular embolism	-0.0253624	Intracerebral hemorrhage	-0.0196801			hematologic tumor	-0.0362443	Myelodysplastic, myeloproliferative, and other hematopoietic neoplasms	-0.0289665			skeletal muscle hypertrophy	-0.0252355	None	-0.0252355			death receptor signaling pathway	-0.0197455	Cirrhosis and other chronic liver diseases	-0.0180163
malignant carcinoma	-0.0253339	None	-0.0253339			rars	-0.0354948	None	-0.0354948			cyclin dactivity	-0.0252355	None	-0.0252355			t cruziinfection	-0.0197455	None	-0.0197455
refractory lymphomas	-0.025327	Non-Hodgkin lymphoma	-0.015984			refractory anemia with ring sideroblasts	-0.0354709	Myelodysplastic, myeloproliferative, and other hematopoietic neoplasms	-0.0283484			csbnull uvsensitive syndrome cells	-0.0252355	None	-0.0252355			highdimensional technologies √¢‚Ç¨	-0.0197455	None	-0.0197455
t-cell leukemia	-0.0253248	Acute lymphoid leukemia	-0.0178631			myotonic dystrophy	0.0352529	None	0.0352529			sin3hdac complex	-0.0252355	None	-0.0252355			germinal center failure	-0.0197455	None	-0.0197455
synovitis	0.025313	None	0.025313			zikv infection	0.0352529	Zika virus	0.026905751082689597			singlecellderived colonies	-0.0252355	None	-0.0252355			contractile activity	-0.0197455	None	-0.0197455
malignant tumors	0.0252871	None	0.0252871			diffuse large b cell lymphoma	0.0352353	Burkitt lymphoma	0.018662661125824223			cmlipscs	-0.0252355	Mesothelioma	-0.0085025			contractile myotubes	-0.0197455	None	-0.0197455
osteoporosis and skeletal metastases	-0.025274	Malignant neoplasm of bone and articular cartilage	-0.0169367			alcl	-0.0350382	None	-0.0350382			simpsongolabibehmel syndrome	-0.0252355	None	-0.0252355			constitutive activity	-0.0197455	None	-0.0197455
sclerosis skin	-0.0252564	Skin and subcutaneous diseases	-0.0239215			jia	-0.0347572	None	-0.0347572			cultured a549 lung cancer	-0.0252355	Tracheal, bronchus, and lung cancer	-0.0137984			congenital fibrosarcoma	-0.0197455	None	-0.0197455
ssc	-0.0252564	Schistosomiasis	-0.0217716			t2d.	-0.0347184	None	-0.0347184			dc infection	-0.0252355	None	-0.0252355			hip osteoarthritis	-0.0197455	Osteoarthritis	-0.0127699
rfs	0.0252311	None	0.0252311			mtb infection	-0.0340647	Respiratory infections and tuberculosis	-0.0324603			meningitis	-0.0252355	None	-0.0252355			genotoxicity	-0.0197455	Neoplasms	-0.0128461
acne vulgaris	-0.0252299	None	-0.0252299			ad	-0.0331365	None	-0.0331365			langerhans dendritic cell	-0.0252355	None	-0.0252355			congenital myopathy	-0.0197455	None	-0.0197455
mesenchymal tumors	-0.0252061	Neuroblastoma and other peripheral nervous cell tumors	-0.0178096			advpc	-0.0324994	Retinoblastoma	-0.0301037			cistromeactivity	-0.0252355	None	-0.0252355			congenital neurodegenerative disorders	-0.0197455	Motor neuron disease	-0.0172716
lung disorders	-0.0252034	Interstitial lung disease and pulmonary sarcoidosis	-0.0251073			immune-related diseases	-0.0323503	Endocrine, metabolic, blood, and immune disorders	-0.0151034			danafarber cancer institute microarray core facility for hybridyzation	-0.0252355	None	-0.0252355			highrisk tumors	-0.0197455	Neuroblastoma and other peripheral nervous cell tumors	-0.0139514
metastasis of nasopharyngeal carcinoma	-0.0250886	Nasopharynx cancer	-0.00905642			viral	-0.032307	COVID-19	-0.0264099			chronic gvhd	-0.0252355	None	-0.0252355			steroid synthesis	-0.0197455	Substance use disorders	-0.00782972
hypo-hgs	-0.0250886	None	-0.0250886			neuroendocrine	-0.0322802	Endocrine, metabolic, blood, and immune disorders	-0.0150706			circulatory disorders	-0.0252355	Cardiovascular diseases	-0.0249146			t cellpromoted tumor ferroptosis	-0.0197455	Neuroblastoma and other peripheral nervous cell tumors	-0.0139514
malignancy tumors	-0.0250886	Neuroblastoma and other peripheral nervous cell tumors	-0.0177266			fragile x syndrome	-0.0322595	Autism spectrum disorders	-0.0150753			rip1 activity	-0.0252355	None	-0.0252355			genomically quiet cancers	-0.0197455	None	-0.0197455
hyper-lgs	-0.0250886	None	-0.0250886			virus infection	-0.0322453	Zika virus	-0.0246103			chronic respiratory diseases	-0.0252355	Chronic obstructive pulmonary disease	-0.022528			hestopancreatic endoderm	-0.0197455	Pancreatic cancer	-0.01663
serous tumors of the ovary	0.0250798	Ovarian cancer	0			neurodevelopmental disorders	-0.03222	Autism spectrum disorders	-0.0150568			deadliest cancers	-0.0252355	None	-0.0252355			hereditary familial adenomatous polyposis	-0.0197455	None	-0.0197455
atlas uterine corpus endometrial carcinoma	0.0250798	Uterine cancer	0			mammary tumorigenesis	-0.0322013	Breast cancer	-0.000507753			chronic pancreatitis	-0.0252355	Pancreatitis	-0.0201679			cooperative activity	-0.0197455	None	-0.0197455
hepatitis c virus-infected	0.0250798	Cirrhosis and other chronic liver diseases due to hepatitis C	0.023546			neurodegenerative diseases	-0.0321271	Alzheimer's disease and other dementias	-0.0184676			chronic pa poisoning	-0.0252355	None	-0.0252355			rigid substrates	-0.0197455	None	-0.0197455
idiopathic dilated cardiomyopathy	0.0250798	Alcoholic cardiomyopathy	0.00717754			airway disease	-0.0321019	Pulmonary aspiration and foreign body in airway	-0.0282306			dcbased cancer	-0.0252355	None	-0.0252355			syndromic autism	-0.0197455	Autism spectrum disorders	-0.00922733
immunogenic cell death	0.0250798	Sickle cell disorders	0.0247497			mpnst	-0.0319528	Neoplasms	-0.0207879			langerhans dendritic cell differentiation	-0.0252355	None	-0.0252355			synovial sarcoma cells	-0.0197455	Soft tissue and other extraosseous sarcomas	-0.016969
short stature, ovarian failure	0.0250798	Female infertility	0			myeloid and lymphoid malignancies	-0.0319528	Chronic lymphoid leukemia	-0.0234433			cystic fibrosis disease	-0.0252355	Cysticercosis	-0.0196455			germline seminoma	-0.0197455	None	-0.0197455
skeletal dysfunction	0.0250798	Musculoskeletal disorders	0.0174603			malignant peripheral nerve sheath tumors	-0.0319528	Neuroblastoma and other peripheral nervous cell tumors	-0.0225766			skeletal myopathies	-0.0252355	Musculoskeletal disorders	-0.0175687			control infection	-0.0197455	None	-0.0197455
skeletal disease	0.0250798	Malignant neoplasm of bone and articular cartilage	0.0168065			mpnsts	-0.0319528	Myelodysplastic, myeloproliferative, and other hematopoietic neoplasms	-0.0255368			rpmi8226 human multiple myeloma cell line	-0.0252355	Multiple myeloma	-0.0193854			crisprcas9 infected	-0.0197455	None	-0.0197455
fibrotic skin diseases	0.0250798	Skin and subcutaneous diseases	0.0237543			gastroenteropancreatic neuroendocrine tumors	-0.0318037	None	-0.0318037			damages	-0.0252355	Injuries	-0.0209082			subcutaneous xenograft tumor model	-0.0197455	Neuroblastoma and other peripheral nervous cell tumors	-0.0139514
arg-centric disease	0.0250798	Alzheimer's disease and other dementias	0.0144166			gep-net	-0.0318037	None	-0.0318037			metastatic prostate cancer	-0.0252355	Prostate cancer	0			subclinical atherosclerosis	-0.0197455	Cardiovascular diseases	-0.0194945
squamous cell carcinoma via	0.0250798	Non-melanoma skin cancer (squamous-cell carcinoma)	0.014766			gep-nets	-0.0318037	None	-0.0318037			rnf2mediated invasive behavior	-0.0252355	None	-0.0252355			reverse diabetes	-0.0197455	Diabetes mellitus	-0.018577
ferroptosis in breast cancer	0.0250798	Breast cancer	0.00039546			breast and endometrial cancer	0.0315056	Uterine cancer	0			sleep recovery	-0.0252355	None	-0.0252355			h1 human embryonic stem cell line	-0.0197455	None	-0.0197455
scd	0.0250798	None	0.0250798			brca	0.0315056	None	0.0315056			cytolytic activity	-0.0252355	None	-0.0252355			respiration impairment	-0.0197455	Chronic respiratory diseases	-0.0180453
skeletal abnormalities	0.0250798	Congenital musculoskeletal and limb anomalies	0.0238737			maternal infection	0.0315056	Maternal sepsis and other maternal infections	0			clear cell renal carcinoma	-0.0252355	Kidney cancer	-0.0139092			reversible antigen loss	-0.0197455	None	-0.0197455
signature predicts ovarian cancer metastasis	0.0250798	Ovarian cancer	0			breast cancer brain metastases	0.0315056	Breast cancer	0.000496783			sleep loss	-0.0252355	None	-0.0252355			cytoskeletal defect	-0.0197455	Congenital musculoskeletal and limb anomalies	-0.018796
rv heart failure	0.0250798	None	0.0250798			breast-tumor	0.0315056	Breast cancer	0.000496783			sleep deprivation	-0.0252355	None	-0.0252355			cytokineinduced inflammation	-0.0197455	Inflammatory bowel disease	-0.0180593
atlas-breast cancer	0.0250798	Breast cancer	0.00039546			breast and ovarian cancer	0.0315056	Breast cancer	0.000496783			sezary syndrome	-0.0252355	None	-0.0252355			√£√øarrestin signalling	-0.0197455	None	-0.0197455
lung metastases	0.0250798	Tracheal, bronchus, and lung cancer	0.0137133			breast cancer lung metastasis	0.0315056	Breast cancer	0.000496783			complex diabetes	-0.0252355	Diabetes mellitus	-0.023742			noncancer tissues	-0.0197455	None	-0.0197455
lymphangioleiomyomatosis	0.0250798	None	0.0250798			mccs	0.0315056	Retinoblastoma	0.029183103903374925			complex endocrine	-0.0252355	None	-0.0252355			epidermal homeostasis	-0.0197455	None	-0.0197455
lymph node metastasis in epithelial ovarian cancer	0.0250798	Ovarian cancer	0			breast cancer-	0.0315056	None	0.0315056			selective pressures	-0.0252355	None	-0.0252355			non tumour cells	-0.0197455	Non-melanoma skin cancer	-0.0123673
lung-metastasizing neoplasm	0.0250798	Tracheal, bronchus, and lung cancer	0.0137133			breast carcinoma cancer	0.0315056	Breast cancer	0.000496783			seg1 esophageal adenocarcinoma cells	-0.0252355	Esophageal cancer	-0.00919061			group 3 medulloblastoma	-0.0197455	Retinoblastoma	-0.01829
cscc tumor	0.0250798	Non-melanoma skin cancer (squamous-cell carcinoma)	0.014766			idc lesions	0.0315056	None	0.0315056			controlled feedback	-0.0252355	None	-0.0252355			group 3 medulloblastoma cell line	-0.0197455	Neuroblastoma and other peripheral nervous cell tumors	-0.0139514
corpus endometrioid adenocarcinoma	0.0250798	Endometriosis	0			idc	0.0315056	Idiopathic epilepsy	0.028950998959462168			selfproliferative activity	-0.0252355	None	-0.0252355			group 3 tumors	-0.0197455	Neuroblastoma and other peripheral nervous cell tumors	-0.0139514
malignant ovarian tumor	0.0250798	Ovarian cancer	0			hio-tesi	0.0315056	None	0.0315056			serum free culturederived colonyforming unitmonocytes	-0.0252355	None	-0.0252355			gtpase activity	-0.0197455	None	-0.0197455
aneuploidy generates proteotoxic stress	0.0250798	None	0.0250798			high-grade serous carcinomas	0.0315056	None	0.0315056			sertolicellonly syndrome	-0.0252355	Klinefelter syndrome	0			growthsuppressive activity	-0.0197455	None	-0.0197455
tam-resistant breast cancer	0.0250798	Breast cancer	0.00039546			hyperglycemia	0.0315056	Diabetes mellitus	0.029641			septicemic gbs	-0.0252355	None	-0.0252355			retinopathy	-0.0197455	None	-0.0197455
tam cytotoxicity	0.0250798	None	0.0250798			hgsoc tumors	0.0315056	None	0.0315056			septicemia	-0.0252355	None	-0.0252355			retardation	-0.0197455	Idiopathic developmental intellectual disability	-0.0187347
flaccid paralysis	0.0250798	None	0.0250798			hyperinflammatory conditions	0.0315056	None	0.0315056			sexual differentiation	-0.0252355	None	-0.0252355			retinoic acid receptor activity	-0.0197455	Retinoblastoma	-0.01829
flaccid muscle paralysis	0.0250798	Motor neuron disease	0.0219375			hlscc	0.0315056	None	0.0315056			septicaemia	-0.0252355	None	-0.0252355			retinal pigment epithelial	-0.0197455	Eye cancer	-0.0192686
functional liver t-ic	0.0250798	Cirrhosis and other chronic liver diseases	0.0228833			hormone-responsive cancers	0.0315056	Breast cancer	0.000496783			serum deprivation	-0.0252355	None	-0.0252355			retinoblastomabinding protein 4	-0.0197455	Retinoblastoma	-0.01829
cornelia de lange syndrome	0.0250798	None	0.0250798			hormone resistance	0.0315056	None	0.0315056			metastases suppressor	-0.0252355	Neuroblastoma and other peripheral nervous cell tumors	-0.0178304			growth factor activity	-0.0197455	None	-0.0197455
subtype of ovarian cancer	0.0250798	Ovarian cancer	0			hormone receptor-	0.0315056	None	0.0315056			sc19 infection	-0.0252355	None	-0.0252355			da neuronal cell	-0.0197455	Neuroblastoma and other peripheral nervous cell tumors	-0.0139514
subtle deficiencies	0.0250798	Nutritional deficiencies	0.0173122			bcp-all	0.0315056	None	0.0315056			covariance	-0.0252355	None	-0.0252355			hbvinfected	-0.0197455	Acute hepatitis B	-0.0124376
autoimmune encephalomyelitis	0.0250798	Encephalitis	0.0230018			breast-cancer	0.0315056	None	0.0315056			cold 1x phosphate buffered saline	-0.0252355	Environmental heat and cold exposure	-0.0195585			glucagonproducing pancreatic acells	-0.0197455	Pancreatic cancer	-0.01663
serous ovarian tumors	0.0250798	Ovarian cancer	0			benign tumors	0.0315056	Benign and in situ intestinal neoplasms	0.0230111			coagulation	-0.0252355	Intracerebral hemorrhage	-0.0195817			harbor laboratory	-0.0197455	None	-0.0197455
tam-resistant invasive lobular breast cancer	0.0250798	Breast cancer	0.00039546			benign follicular thyroid adenoma	0.0315056	None	0.0315056			kucap2 tumors	-0.0252355	Neuroblastoma and other peripheral nervous cell tumors	-0.0178304			hdr	-0.0197455	None	-0.0197455
drug-resistant ovarian cancer	0.0250798	Ovarian cancer	0			benign disease	0.0315056	Benign and in situ cervical and uterine neoplasms	0			cockayne syndrome	-0.0252355	None	-0.0252355			health impacts	-0.0197455	Adverse effects of medical treatment	-0.0167993
drug sensitivity in ovarian cancer	0.0250798	Ovarian cancer	0			blbc	0.0315056	None	0.0315056			laboratory features	-0.0252355	None	-0.0252355			hdacis	-0.0197455	None	-0.0197455
dnasei hypersensitive	0.0250798	Sickle cell disorders	0.0247497			bladder cancers	0.0315056	Bladder cancer	0.00874983			coagulationinflammation circuitry	-0.0252355	None	-0.0252355			renal clear carcinoma cells	-0.0197455	Kidney cancer	-0.0108833
dysfunctional adipose tissue links obesity	0.0250798	None	0.0250798			bone	0.0315056	Malignant neoplasm of bone and articular cartilage	0.0211126			coagulation factor ii receptorlike 2	-0.0252355	Hemolytic disease and other neonatal jaundice	-0.0247052			hcmvinfected	-0.0197455	None	-0.0197455
impaired function cytotoxic t	0.0250798	None	0.0250798			serous tubal intra-epithelial carcinoma	0.0315056	None	0.0315056			laboratory fasted	-0.0252355	None	-0.0252355			glucose metabolism disorder	-0.0197455	Diabetes mellitus	-0.018577
checkpoint deficiency	0.0250798	None	0.0250798			serous ovarian cancer	0.0315056	Ovarian cancer	0			sarcoma therapy	-0.0252355	Soft tissue and other extraosseous sarcomas	-0.0216869			h9 embryonic stem cell	-0.0197455	None	-0.0197455
numerous malignancies	0.0250798	None	0.0250798			sickle	0.0315056	Sickle cell disorders	0.031090927794656668			saul and joyce brandman breast cancer center	-0.0252355	Breast cancer	-0.000397916			h5n1infected	-0.0197455	None	-0.0197455
breast cancer brain metastases	0.0250798	Breast cancer	0.00039546			bacterial infections	0.0315056	Bacterial skin diseases	0.030247055166089217			metastasisdriving gene	-0.0252355	None	-0.0252355			h1n1infected cells	-0.0197455	None	-0.0197455
polyploidy	0.0250798	None	0.0250798			b-cell neoplasms	0.0315056	Myelodysplastic, myeloproliferative, and other hematopoietic neoplasms	0.0251793			corneal translucency	-0.0252355	Cataract	-0.0178594			h1n1 infection	-0.0197455	Upper respiratory infections	-0.0197159
sporadic tumors	0.0250798	Neuroblastoma and other peripheral nervous cell tumors	0.0177203			basal breast cancer	0.0315056	None	0.0315056			corneal surface	-0.0252355	None	-0.0252355			cytosolic recognition	-0.0197455	None	-0.0197455
brain tumours	0.0250798	Brain and central nervous system cancer	0.0248336			breast and ovarian cancers	0.0315056	Breast cancer	0.000496783			corneal stroma	-0.0252355	Cataract	-0.0178594			stressed conditions	-0.0197455	Anxiety disorders	-0.011805
polyploidy through cytokinesis failure	0.0250798	None	0.0250798			bclm	0.0315056	None	0.0315056			corneal endothelial cells	-0.0252355	None	-0.0252355			glycolytic warburg metabolism	-0.0197455	None	-0.0197455
precancerous lesion	0.0250798	Benign and in situ cervical and uterine neoplasms	0			hg-dcis lesions	0.0315056	None	0.0315056			corneal endothelial cell lines	-0.0252355	None	-0.0252355			stressinduced senescent cells	-0.0197455	None	-0.0197455
preterm labor	0.0250798	Neonatal preterm birth	0.0203944			hg-dcis	0.0315056	None	0.0315056			corneal	-0.0252355	Cataract	-0.0178594			stressregulated endothelial transcriptomes	-0.0197455	None	-0.0197455
ovarian low malignant	0.0250798	Ovarian cancer	0			herpes virus 1 infection	0.0315056	Genital herpes	0.018129735789897218			klinefelters syndrome	-0.0252355	Turner syndrome	0			rib lesion	-0.0197455	Malignant neoplasm of bone and articular cartilage	-0.0132319
ovarian epithelial carcinoma	0.0250798	Ovarian cancer	0			mhcii deficiency	0.0315056	None	0.0315056			cop1 deficiency	-0.0252355	G6PD deficiency	-0.0118404			rheumatoid factors	-0.0197455	Rheumatoid arthritis	-0.00753217
ovariy tissue and ovarian cancer	0.0250798	Ovarian cancer	0			metastasized	0.0315056	None	0.0315056			metabolic disease	-0.0252355	Diabetes mellitus	-0.023742			glycerolipid biosynthesis	-0.0197455	None	-0.0197455
ovaries and ovarian cancer	0.0250798	Ovarian cancer	0			miscarriages	0.0315056	Maternal abortion and miscarriage	0			metabolic deterioration	-0.0252355	Endocrine, metabolic, blood, and immune disorders	-0.0117816			stressinduced	-0.0197455	Anxiety disorders	-0.011805
ovarian cancer tumors	0.0250798	Ovarian cancer	0			migraine	0.0315056	Headache disorders	0.0261379			short hairpin against	-0.0252355	None	-0.0252355			stressinduced chaperone protein	-0.0197455	None	-0.0197455
polycystic ovary syndrome (pcos) and ovarian cancer	0.0250798	Polycystic ovarian syndrome	0			microcephaly3-9	0.0315056	Neurological disorders	0.026129323129571932			shockwaveinduced	-0.0252355	Exposure to mechanical forces	-0.00866891			rhinovirusinduced asthma	-0.0197455	Asthma	-0.0181928
autoimmune disease-related	0.0250798	Rheumatoid arthritis	0.00956697			mitochondrial function	0.0315056	Neurological disorders	0.026129323129571932			shockwave	-0.0252355	Exposure to mechanical forces	-0.00866891			human papillomavirus type	-0.0197455	Cervical cancer	0
squamous cell carcinoma metastasis	0.0250798	Non-melanoma skin cancer (squamous-cell carcinoma)	0.014766			mitochondrial dna abnormalities	0.0315056	Neurological disorders	0.026129323129571932			core symptoms	-0.0252355	None	-0.0252355			human papillomaviruses	-0.0197455	Cervical cancer	0
squamous cell carcinoma and endocervical adenocarcinoma	0.0250798	Non-melanoma skin cancer (squamous-cell carcinoma)	0.014766			mitochondrial apoptosis	0.0315056	None	0.0315056			mesenchymal state of cancer cells	-0.0252355	Neuroblastoma and other peripheral nervous cell tumors	-0.0178304			classswitching	-0.0197455	None	-0.0197455
dysfunctional	0.0250798	Mental disorders	0.0221628			mm disease	0.0315056	Multiple myeloma	0.0242019			colon 3	-0.0252355	Colon and rectum cancer	-0.0183871			cisregulatory activity	-0.0197455	None	-0.0197455
metastasis in ovarian cancer	0.0250798	Ovarian cancer	0			mitotic abnormalities	0.0315056	Myelodysplastic, myeloproliferative, and other hematopoietic neoplasms	0.0251793			collagen synthesis	-0.0252355	None	-0.0252355			human uterus	-0.0197455	Uterine cancer	0
malignant behaviors of cancer	0.0250798	None	0.0250798			mitochondrial rna	0.0315056	None	0.0315056			colorectal	-0.0252355	Colon and rectum cancer	-0.0183871			human stress response	-0.0197455	Anxiety disorders	-0.011805
malignant breast cancer	0.0250798	Breast cancer	0.00039546			mb	0.0315056	Mesothelioma	0.010615053697826967			colony region	-0.0252355	None	-0.0252355			chronic lcmv infection	-0.0197455	None	-0.0197455
malaria parasite	0.0250798	Malaria	0.0244767			gynaecologic malignancy	0.0315056	Benign and in situ cervical and uterine neoplasms	0			colony assays	-0.0252355	None	-0.0252355			putative tumor suppressor proteins	-0.0197455	Neuroblastoma and other peripheral nervous cell tumors	-0.0139514
cocaine-addiction	0.0250798	Substance use disorders	0.00994491			cancer aggressiveness	0.0315056	Breast cancer	0.000496783			dna lesions	-0.0252355	None	-0.0252355			hurler syndrome	-0.0197455	None	-0.0197455
metabolic features of breast cancer brain metastases	0.0250798	Breast cancer	0.00039546			cardiac stress and failure	0.0315056	Cardiomyopathy and myocarditis	0.023116181693490154			steatosisinducing compound	-0.0252355	None	-0.0252355			human epididymis epithelium	-0.0197455	None	-0.0197455
metastases of the aggressive cancer	0.0250798	None	0.0250798			cardiac stress	0.0315056	None	0.0315056			cellular dna damage response	-0.0252355	None	-0.0252355			human fetal pancreas	-0.0197455	Maternal and neonatal disorders	-0.0178185
metastases of serous ovarian cancer	0.0250798	Ovarian cancer	0			cardiac hypertrophy	0.0315056	Cardiomyopathy and myocarditis	0.023116181693490154			cellular hypoxia	-0.0252355	Poisoning by carbon monoxide	-0.0231851			human gastric carcinoma	-0.0197455	None	-0.0197455
metastases of breast cancer	0.0250798	Breast cancer	0.00039546			respiratory infection	0.0315056	Respiratory infections and tuberculosis	0.030021656592982608			cellintrinsic recognition	-0.0252355	None	-0.0252355			human melanoma cell lines	-0.0197455	Malignant skin melanoma	-0.0184864
metabolic bone disease	0.0250798	None	0.0250798			reproductive failure	0.0315056	Female infertility	0			stemlike gliomapropagating cells	-0.0252355	Neuroblastoma and other peripheral nervous cell tumors	-0.0178304			human liposarcoma	-0.0197455	None	-0.0197455
malarial pigment	0.0250798	Malaria	0.0244767			retinal and macular diseases	0.0315056	Age-related macular degeneration	0.0229955			lc sciences laboratories	-0.0252355	None	-0.0252355			human liver hepatocarcinoma	-0.0197455	Liver cancer	-0.00829669
malarial anemia	0.0250798	Malaria	0.0244767			retinal and macular degeneration	0.0315056	Age-related macular degeneration	0.0229955			rasmutated lung cancer	-0.0252355	Tracheal, bronchus, and lung cancer	-0.0137984			human dilated cardiomyopathy	-0.0197455	Cardiomyopathy and myocarditis	-0.0144877
drug-sensitive breast cancer	0.0250798	Breast cancer	0.00039546			respiratory tract infections	0.0315056	Lower respiratory infections	0.027471016279800524			ras activity	-0.0252355	None	-0.0252355			teratomaderived fibroblasts	-0.0197455	None	-0.0197455
dyspareunia	0.0250798	None	0.0250798			respiratory melioidosis	0.0315056	Respiratory infections and tuberculosis	0.030021656592982608			distal colon	-0.0252355	Colon and rectum cancer	-0.0183871			human fibrosarcoma	-0.0197455	None	-0.0197455
meoc	0.0250798	Mesothelioma	0.00845003			brain metastases	0.0315056	Brain and central nervous system cancer	0.031196316671384627			dld1 colon cancer	-0.0252355	Colon and rectum cancer	-0.0183871			human embryonic carcinoma	-0.0197455	Neuroblastoma and other peripheral nervous cell tumors	-0.0139514
colon	0.0250798	Colon and rectum cancer	0.0182737			brain cancers	0.0315056	Brain and central nervous system cancer	0.031196316671384627			central carbon metabolism	-0.0252355	None	-0.0252355			human embryonic stem cellderived	-0.0197455	Sickle cell disorders	-0.0194857
fs	0.0250798	None	0.0250798			bone tumors	0.0315056	Malignant neoplasm of bone and articular cartilage	0.0211126			standard cancer stem cell	-0.0252355	None	-0.0252355			rna recognition motif	-0.0197455	None	-0.0197455
gastric carcinomas	0.0250798	Stomach cancer	0.0102631			h	0.0315056	Paratyphoid fever	0.025980975431757355			stagespecific embryonic antigen 3	-0.0252355	Multiple myeloma	-0.0193854			human cutaneous melanomas	-0.0197455	Malignant skin melanoma	-0.0184864
human illness botulism	0.0250798	None	0.0250798			breast tumour	0.0315056	Breast cancer	0.000496783			distal myopathy	-0.0252355	None	-0.0252355			human choriocarcinoma	-0.0197455	None	-0.0197455
human hepatocellular carcinoma	0.0250798	None	0.0250798			breast tam	0.0315056	Breast cancer	0.000496783			cerebrovascular disease	-0.0252355	Brain and central nervous system cancer	-0.0249878			human monocytic leukemia	-0.0197455	Acute myeloid leukemia	-0.0197041
burkitt lymphoma	0.0250798	Non-Hodgkin lymphoma	0.015828			rif	0.0315056	None	0.0315056			redcell aplasia	-0.0252355	None	-0.0252355			human myeloid leukemia	-0.0197455	Acute myeloid leukemia	-0.0197041
endometriosis lesions outside the uterus	0.0250798	Endometriosis	0			rhinosinusitis	0.0315056	None	0.0315056			reference laboratory strain h37rv	-0.0252355	None	-0.0252355			dermal fibrosis	-0.0197455	None	-0.0197455
ebv	0.0250798	None	0.0250798			rna virus infection	0.0315056	Viral skin diseases	0.028075876964863532			cellular pluripotency	-0.0252355	None	-0.0252355			human hepatocellular carcinoma	-0.0197455	None	-0.0197455
host cell glucose metabolism	0.0250798	Diabetes and kidney diseases	0.0240337			salmonella infection	0.0315056	Invasive Non-typhoidal Salmonella (iNTS)	0.0254043			dld1derived colon cancer	-0.0252355	Colon and rectum cancer	-0.0183871			psoriasislike inflammation	-0.0197455	Psoriasis	-0.019409
human breast cancers	0.0250798	Breast cancer	0.00039546			sccs	0.0315056	None	0.0315056			recessive dystrophic epidermolysis bullosa	-0.0252355	None	-0.0252355			pseudovirus infection	-0.0197455	None	-0.0197455
malignant tumour	0.0250798	None	0.0250798			benign breast lesions	0.0315056	None	0.0315056			recessive motor neuron disease	-0.0252355	Motor neuron disease	-0.0220737			rnasefree water	-0.0197455	None	-0.0197455
hashimoto thyroiditis	0.0250798	None	0.0250798			holoprosencephaly	0.0315056	Neurological disorders	0.026129323129571932			streptococcus mitis	-0.0252355	None	-0.0252355			thermoswitching	-0.0197455	None	-0.0197455
glucose breast cancer	0.0250798	Breast cancer	0.00039546			hnspcs	0.0315056	None	0.0315056			cell deathinducing def45like effector b	-0.0252355	None	-0.0252355			chromatin remodelling complex	-0.0197455	Myelodysplastic, myeloproliferative, and other hematopoietic neoplasms	-0.0157807
intra-tumoral	0.0250798	Neuroblastoma and other peripheral nervous cell tumors	0.0177203			hr)-hpv carcinogenesis	0.0315056	Cervical cancer	0			druginduced acute liver failure	-0.0252355	None	-0.0252355			idua deficiency	-0.0197455	None	-0.0197455
invasion of ovarian cancer	0.0250798	Ovarian cancer	0			hpv-infected	0.0315056	None	0.0315056			irreversible proliferative arrest	-0.0252355	Myelodysplastic, myeloproliferative, and other hematopoietic neoplasms	-0.0201683			idiopathic nonsyndromic xlinked	-0.0197455	Idiopathic developmental intellectual disability	-0.0187347
invasive breast cancers	0.0250798	Breast cancer	0.00039546			hpv infections	0.0315056	Gonococcal infection	0.030958097092012974			drug abuse	-0.0252355	Substance use disorders	-0.0100067			chordoma cell	-0.0197455	None	-0.0197455
lncrnas in ovarian cancer	0.0250798	Ovarian cancer	0			medulloblastoma	0.0315056	Retinoblastoma	0.029183103903374925			irreversible blindness	-0.0252355	Blindness and vision loss	-0.020419			chordoma tumors	-0.0197455	None	-0.0197455
lpd	0.0250798	None	0.0250798			hepatocellular cancer	0.0315056	None	0.0315056			druginduced liver steatosis	-0.0252355	Cirrhosis and other chronic liver diseases due to alcohol use	-0.00976275			chorioncarcinoma cell line	-0.0197455	None	-0.0197455
low-risk ovarian cancer	0.0250798	Ovarian cancer	0			merkel cell polyomavirus	0.0315056	Non-melanoma skin cancer (squamous-cell carcinoma)	0.0185493			irradiationinduced skin damage	-0.0252355	None	-0.0252355			chordoma cells	-0.0197455	Neuroblastoma and other peripheral nervous cell tumors	-0.0139514
loss of the cancer	0.0250798	None	0.0250798			mental retardation	0.0315056	Idiopathic developmental intellectual disability	0.029892657121593297			med23deficiency	-0.0252355	None	-0.0252355			cholesterol synthesis genes	-0.0197455	Cardiovascular diseases	-0.0194945
aggressive type of breast cancer	0.0250798	Breast cancer	0.00039546			melioidosis	0.0315056	None	0.0315056			stress response genes	-0.0252355	None	-0.0252355			thrombotic coronary events	-0.0197455	Ischemic heart disease	-0.0148075
virus infections	0.0250798	Viral skin diseases	0.0223496			metabolic disease	0.0315056	Diabetes mellitus	0.029641			stress kinase	-0.0252355	None	-0.0252355			thrombocytosis	-0.0197455	None	-0.0197455
immunodeficiency virus (hiv) virions	0.0250798	HIV/AIDS	0.0203874			mesenchymal carcinoma	0.0315056	None	0.0315056			stress design	-0.0252355	None	-0.0252355			chordoma	-0.0197455	None	-0.0197455
condylomata acuminata	0.0250798	None	0.0250798			metastasis of npc	0.0315056	Other pharynx cancer	0.00846632			stress signals	-0.0252355	Anxiety disorders	-0.0150872			protumorigenic function	-0.0197455	Colon and rectum cancer	-0.0143871
condylomata	0.0250798	None	0.0250798			metastasis of gc	0.0315056	None	0.0315056			stressrelated genes	-0.0252355	None	-0.0252355			hypoxia sensing probe	-0.0197455	Poisoning by carbon monoxide	-0.0181412
atlas (tcga)-ovarian cancer	0.0250798	Ovarian cancer	0			metastasis of crc	0.0315056	None	0.0315056			du145 prostate cancer	-0.0252355	Prostate cancer	0			pulmonary infections	-0.0197455	Lower respiratory infections	-0.017217
stage ovarian cancer	0.0250798	Ovarian cancer	0			hematological and other cancers	0.0315056	Myelodysplastic, myeloproliferative, and other hematopoietic neoplasms	0.0251793			stressactivated protein kinases	-0.0252355	Thalassemias	-0.0192309			hypoxic endothelium	-0.0197455	None	-0.0197455
deafness disrupts mitochondrial	0.0250798	Age-related and other hearing loss	0.0238708			hematologic and mesenchymal malignancies	0.0315056	Myelodysplastic, myeloproliferative, and other hematopoietic neoplasms	0.0251793			cell homeostasis	-0.0252355	None	-0.0252355			hypothyroidism	-0.0197455	None	-0.0197455
damage stress	0.0250798	Tension-type headache	0.0233265			hepatic cancer	0.0315056	Liver cancer	0.013238014812143303			stromal cancer	-0.0252355	None	-0.0252355			hypothalamic organoids	-0.0197455	None	-0.0197455
left ventricular hypertrophy	0.0250798	Hypertensive heart disease	0.0210181			hematological neoplasias	0.0315056	Myelodysplastic, myeloproliferative, and other hematopoietic neoplasms	0.0251793			raji burkitt lymphoma b cells	-0.0252355	Burkitt lymphoma	-0.0133662			hypoxic incubator	-0.0197455	None	-0.0197455
leiomyomas	0.0250798	None	0.0250798			hematological neoplasia	0.0315056	Myelodysplastic, myeloproliferative, and other hematopoietic neoplasms	0.0251793			raji burkitt lymphoma	-0.0252355	Burkitt lymphoma	-0.0133662			chromothripsis	-0.0197455	None	-0.0197455
lung adenocarcinoma tumor	0.0250798	Tracheal, bronchus, and lung cancer	0.0137133			hepatocellular carcinoma3	0.0315056	None	0.0315056			rasactive lung cancer	-0.0252355	Tracheal, bronchus, and lung cancer	-0.0137984			chronic disorders	-0.0197455	Chronic respiratory diseases	-0.0180453
cystitis/bladder pain	0.0250798	Urinary tract infections and interstitial nephritis	0.00643289			me/cfs	0.0315056	None	0.0315056			learning deficits	-0.0252355	Idiopathic developmental intellectual disability	-0.0239436			hypoxia pathway	-0.0197455	Poisoning by carbon monoxide	-0.0181412
ddp-resistant ovarian cancer	0.0250798	Ovarian cancer	0			tumor formation	0.0315056	Neuroblastoma and other peripheral nervous cell tumors	0.022260554661929676			medical failure	-0.0252355	None	-0.0252355			hyporesponsive	-0.0197455	None	-0.0197455
ddp chemoresistance in ovarian cancer	0.0250798	Ovarian cancer	0			alpha1-antitrypsin deficiency	0.0315056	None	0.0315056			stenosis	-0.0252355	None	-0.0252355			hyporesponsiveness	-0.0197455	None	-0.0197455
tic in breast carcinoma	0.0250798	Breast cancer	0.00039546			alms	0.0315056	None	0.0315056			cell renal carcinoma	-0.0252355	Kidney cancer	-0.0139092			hypersensitivity	-0.0197455	None	-0.0197455
alcoholic diseases	0.0250798	Cirrhosis and other chronic liver diseases due to alcohol use	0.00970251			amino acid deficiency	0.0315056	None	0.0315056			retinal diseases	-0.0252355	Retinoblastoma	-0.0233752			detrimental effects	-0.0197455	Adverse effects of medical treatment	-0.0167993
alcohol abuse	0.0250798	Alcohol use disorders	0.00725122			alstrom syndrome type i	0.0315056	None	0.0315056			certain cancers	-0.0252355	Nasopharynx cancer	-0.00910945			chronicbased stress	-0.0197455	None	-0.0197455
tnbc tumors	0.0250798	None	0.0250798			anaplastic astrocytoma	0.0315056	None	0.0315056			melanoma xenograft tumors	-0.0252355	Malignant skin melanoma	-0.0236262			hyperactive action potential	-0.0197455	Attention-deficit/hyperactivity disorder	-0.00773964
tnbc dependencies	0.0250798	None	0.0250798			and retinal	0.0315056	Retinoblastoma	0.029183103903374925			melanomaendothelial cell communication	-0.0252355	Malignant skin melanoma	-0.0236262			chronic inflammatory disease	-0.0197455	Inflammatory bowel disease	-0.0180593
tnbc breast cancer	0.0250798	Breast cancer	0.00039546			and cardiac complications	0.0315056	Cardiomyopathy and myocarditis	0.023116181693490154			melanoma cell line 1205lu	-0.0252355	Malignant skin melanoma	-0.0236262			developmental neurotoxicity	-0.0197455	Autism spectrum disorders	-0.00922733
luminal b breast cancer	0.0250798	Breast cancer	0.00039546			age-related bone loss	0.0315056	Age-related and other hearing loss	0.029986829102859717			retinoid dermatitis	-0.0252355	Dermatitis	-0.0210616			hypoxic endothelial cells	-0.0197455	None	-0.0197455
cystitis/bladder pain syndrome	0.0250798	Urinary tract infections and interstitial nephritis	0.00643289			airway diseases	0.0315056	Pulmonary aspiration and foreign body in airway	0.027706157969969978			deprivationinduced cell cycle	-0.0252355	None	-0.0252355			pten cancer res	-0.0197455	None	-0.0197455
endometrioid adenocarcinoma	0.0250798	Ovarian cancer	0			alcoholism	0.0315056	Alcohol use disorders	0.00910909			developing diabetes	-0.0252355	Diabetes mellitus	-0.023742			chromatinremodelling	-0.0197455	None	-0.0197455
endometrial disorders	0.0250798	Endometriosis	0			invasive ductal carcinoma	0.0315056	None	0.0315056			developing colon cancer	-0.0252355	Colon and rectum cancer	-0.0183871			hypoxiadependent	-0.0197455	None	-0.0197455
endometrial disorder	0.0250798	Uterine fibroids	0			invasive disease	0.0315056	None	0.0315056			developmental defects	-0.0252355	Congenital birth defects	-0.0236812			hypoxiadependent bmx	-0.0197455	None	-0.0197455
ovarian tumorigenesis	0.0250798	Ovarian cancer	0			invasive breast carcinoma	0.0315056	Breast cancer	0.000496783			chlamydia infection	-0.0252355	Chlamydial infection	-0.0153115			hypoxiainducible factor 1alpha	-0.0197455	None	-0.0197455
endometriotic lesions	0.0250798	Endometriosis	0			stic lesions	0.0315056	None	0.0315056			spermatogonial	-0.0252355	Male infertility	0			hypoxic nk cells	-0.0197455	None	-0.0197455
endometriosis tissues	0.0250798	Endometriosis	0			ischemia reperfusion injury	0.0315056	Ischemic heart disease	0.023626520236910625			chlamydophila pneumoniae	-0.0252355	Chlamydial infection	-0.0153115			hypoxic response	-0.0197455	None	-0.0197455
palate	0.0250798	Orofacial clefts	0.0234247			ischemia	-0.0315056	Ischemic heart disease	-0.0236265			spermatogonial genes	-0.0252355	Male infertility	0			chromosomal abnormalities	-0.0197455	Congenital birth defects	-0.0185294
p-tefb	0.0250798	None	0.0250798			turner syndrome	0.0315056	Klinefelter syndrome	0			developing cancers	-0.0252355	Neuroblastoma and other peripheral nervous cell tumors	-0.0178304			hypoxiainduced rna	-0.0197455	None	-0.0197455
ovulation disorders	0.0250798	Polycystic ovarian syndrome	0			low-grade astrocytomas	0.0315056	None	0.0315056			cholangiocarcinoma	-0.0252355	None	-0.0252355			hypoxic tumors	-0.0197455	None	-0.0197455
tuberous sclerosis	0.0250798	Multiple sclerosis	0.0121755			loss of articular cartilage	0.0315056	Osteoarthritis	0.0203754			cholesterol biosynthesis	-0.0252355	None	-0.0252355			common cold	-0.0197455	None	-0.0197455
ovarian low malignant potential tumors	0.0250798	Ovarian cancer	0			lung adenocarcinoma metastasis	0.0315056	Tracheal, bronchus, and lung cancer	0.017226801353634337			respiratory distress syndrome	-0.0252355	None	-0.0252355			combined xeroderma pigmentosum xpcockayne syndrome	-0.0197455	None	-0.0197455
endometriosis lesions	0.0250798	Endometriosis	0			lung adenocarcinoma lesions	0.0315056	Tracheal, bronchus, and lung cancer	0.017226801353634337			respiratory diseases	-0.0252355	Chronic respiratory diseases	-0.0230625			rasassociated autoimmune lymphoproliferative syndromelike disease	-0.0197455	None	-0.0197455
osteosarcomas	0.0250798	Malignant neoplasm of bone and articular cartilage	0.0168065			lung adc	0.0315056	None	0.0315056			resource tumor bank	-0.0252355	Neuroblastoma and other peripheral nervous cell tumors	-0.0178304			colorectal neoplasms	-0.0197455	Colon and rectum cancer	-0.0143871
osteolysis	0.0250798	None	0.0250798			luminal breast tumors	0.0315056	Breast cancer	0.000496783			mfh tumours	-0.0252355	Neuroblastoma and other peripheral nervous cell tumors	-0.0178304			colorectal adenocarcinoma cell lines	-0.0197455	Colon and rectum cancer	-0.0143871
osteocyte death	0.0250798	None	0.0250798			luminal bc	0.0315056	None	0.0315056			dendritic stimulus	-0.0252355	None	-0.0252355			colon tumor cells	-0.0197455	Colon and rectum cancer	-0.0143871
osteoporotic	0.0250798	None	0.0250798			lung cancer tumors	0.0315056	Tracheal, bronchus, and lung cancer	0.017226801353634337			solid tumours	-0.0252355	Neuroblastoma and other peripheral nervous cell tumors	-0.0178304			colony formation ability	-0.0197455	None	-0.0197455
osteoporosis symptoms	0.0250798	None	0.0250798			lung and liver metastasis	0.0315056	Liver cancer	0.013238014812143303			defective b cell	-0.0252355	None	-0.0252355			dehydration	-0.0197455	None	-0.0197455
hearing loss	0.0250798	Age-related and other hearing loss	0.0238708			lung adenocarcinoma tumors	0.0315056	Tracheal, bronchus, and lung cancer	0.017226801353634337			chronic mild inflammation	-0.0252355	None	-0.0252355			hnf1a deficiency	-0.0197455	None	-0.0197455
esophageal squamous cell carcinomas	0.0250798	Esophageal cancer	0.0091339			lung metastases	0.0315056	Tracheal, bronchus, and lung cancer	0.017226801353634337			deficits	-0.0252355	Attention-deficit/hyperactivity disorder	-0.00989153			histiocytic neoplasms	-0.0197455	Myelodysplastic, myeloproliferative, and other hematopoietic neoplasms	-0.0157807
breast cancer metastasis	0.0250798	Breast cancer	0.00039546			apocrine breast cancer	0.0315056	Breast cancer	0.000496783			degenerative joint disease	-0.0252355	Musculoskeletal disorders	-0.0175687			complex neuropsychiatric disorder	-0.0197455	Mental disorders	-0.017449
breast fibroadenoma	0.0250798	Breast cancer	0.00039546			ischemia-reperfusion injury	-0.0315056	Ischemic stroke	-0.0310251			dendritesynaptic damage	-0.0252355	Encephalitis	-0.0231446			default back end	-0.0197455	None	-0.0197455
inflammation-associated osteolytic complications of breast cancer	0.0250798	Breast cancer	0.00039546			zika	0.0315056	None	0.0315056			chromosome aneuploidy diseases	-0.0252355	None	-0.0252355			defective interfering dilike rnas	-0.0197455	None	-0.0197455
diabetic osteoporosis	0.0250798	Diabetes mellitus	0.0235955			actinic keratosis lesions	0.0315056	Non-melanoma skin cancer (squamous-cell carcinoma)	0.0185493			regulatory activity	-0.0252355	None	-0.0252355			hiv1infected	-0.0197455	HIV/AIDS	-0.0160512
invasive cervical cancer	0.0250798	Cervical cancer	0			#ERROR!	0.0315056	Neuroblastoma and other peripheral nervous cell tumors	0.022260554661929676			squamous cell cancer	-0.0252355	Non-melanoma skin cancer (squamous-cell carcinoma)	-0.0148577			hivassociated emphysema	-0.0197455	HIV/AIDS	-0.0160512
invasive lobular cell carcinoma	0.0250798	Breast cancer	0.00039546			#NAME?	0.0315056	None	0.0315056			diffuse large bcell lymphoma cell lines	-0.0252355	Burkitt lymphoma	-0.0133662			hivinfected cells	-0.0197455	HIV/AIDS	-0.0160512
iron metabolism and ovarian cancer	0.0250798	Ovarian cancer	0			#ERROR!	0.0315056	None	0.0315056			charles river laboratory	-0.0252355	None	-0.0252355			hlaeexpressing tumor cells	-0.0197455	Neuroblastoma and other peripheral nervous cell tumors	-0.0139514
anovulatory infertility	0.0250798	Polycystic ovarian syndrome	0			adenocarcinoma of the pancreas	0.0315056	Pancreatic cancer	0.026534475197030585			cflip	-0.0252355	None	-0.0252355			degenerative disc disease	-0.0197455	None	-0.0197455
suppresses breast cancer	0.0250798	Breast cancer	0.00039546			#ERROR!	0.0315056	Multiple sclerosis	0.015295			ss2 infection	-0.0252355	None	-0.0252355			tacute lymphoblastic leukemia	-0.0197455	Acute lymphoid leukemia	-0.0139278
ts	0.0250798	Turner syndrome	0			addiction	0.0315056	Alcohol use disorders	0.00910909			jak kinase activity	-0.0252355	None	-0.0252355			telencephalon	-0.0197455	None	-0.0197455
aggressivity	0.0250798	Interpersonal violence	0.0190493			adc	0.0315056	None	0.0315056			chinese renal cell carcinoma	-0.0252355	Kidney cancer	-0.0139092			genomewide chd8 binding	-0.0197455	Autism spectrum disorders	-0.00922733
papillary serous ovarian cancer	0.0250798	Ovarian cancer	0			adrenal tumors	0.0315056	None	0.0315056			diabetes action	-0.0252355	Diabetes mellitus	-0.023742			htertimmortalized	-0.0197455	None	-0.0197455
endometriosis conditions	0.0250798	Endometriosis	0			adipose tissue inflammation	0.0315056	None	0.0315056			diabetics	-0.0252355	Diabetes mellitus	-0.023742			htertimmortalized bj cells	-0.0197455	None	-0.0197455
decreased lung metastases	0.0250798	Tracheal, bronchus, and lung cancer	0.0137133			adipose inflammation	0.0315056	None	0.0315056			diagnostic tumor	-0.0252355	Neuroblastoma and other peripheral nervous cell tumors	-0.0178304			depctreated water	-0.0197455	None	-0.0197455
hallmark of carcinogenesis	0.0250798	Non-melanoma skin cancer (basal-cell carcinoma)	0.0207986			adenomatous polyps	0.0315056	None	0.0315056			diabetes epidemic	-0.0252355	Diabetes mellitus	-0.023742			depressive phenotypes	-0.0197455	Major depressive disorder	-0.0122852
demyelinating autoimmune disease of the cns	0.0250798	None	0.0250798			labor	0.0315056	None	0.0315056			childhood kidney neoplasm	-0.0252355	None	-0.0252355			human carcinomas	-0.0197455	Non-melanoma skin cancer (basal-cell carcinoma)	-0.016375
obese pcos	0.0250798	Eating disorders	0.0145643			irds	0.0315056	None	0.0315056			melanocyte loss	-0.0252355	None	-0.0252355			telomerase immortalized human	-0.0197455	Neoplasms	-0.0128461
obese human liver	0.0250798	Cirrhosis and other chronic liver diseases due to NAFLD	0.0236998			ks	0.0315056	Klinefelter syndrome	0			spondylitis	-0.0252355	Rheumatoid arthritis	-0.00962637			tead4mycn positive feedback	-0.0197455	Neoplasms	-0.0128461
ovarian and ovarian cancer	0.0250798	Ovarian cancer	0			knee, hip, or hand oa	0.0315056	Osteoarthritis	0.0203754			dimensional basis of depression	-0.0252355	Major depressive disorder	-0.0157009			dengue virus infection	-0.0197455	Dengue	-0.0170761
aggressive breast and endometrial cancer	0.0250798	Breast cancer	0.00039546			knee and hip osteoarthritic cartilage	0.0315056	Osteoarthritis	0.0203754			melanocytic neoplasms	-0.0252355	Malignant skin melanoma	-0.0236262			radiationindependent oxidative damage	-0.0197455	None	-0.0197455
type 2 endometrial cancer	0.0250798	Benign and in situ cervical and uterine neoplasms	0			kidney stones	0.0315056	Chronic kidney disease	0.0276565			melanocyte death	-0.0252355	Malignant skin melanoma	-0.0236262			cold plasma	-0.0197455	None	-0.0197455
advanced-stage ovarian cancer	0.0250798	Ovarian cancer	0			left ventricle remodeling	0.0315056	None	0.0315056			aidsdefining lymphoma	-0.0252355	Non-Hodgkin lymphoma	-0.0159263			cold resistant	-0.0197455	Exposure to forces of nature	-0.0089578
endometriosis gse141549	0.0250798	Endometriosis	0			laminopathies	-0.0315056	None	-0.0315056			hescassociated pluripotency	-0.0252355	Neoplasms	-0.0164177			cold treatment	-0.0197455	Environmental heat and cold exposure	-0.0153036
tumor behaviors	0.0250798	Neuroblastoma and other peripheral nervous cell tumors	0.0177203			type 2 diabetic	0.0315056	Diabetes mellitus	0.029641			herpesvirus8 infection	-0.0252355	Genital herpes	-0.0145216			hpvrelated tumors	-0.0197455	None	-0.0197455
obese polycystic ovary syndrome	0.0250798	Polycystic ovarian syndrome	0			liver	0.0315056	Cirrhosis and other chronic liver diseases	0.0287464			infecteduninfected	-0.0252355	Intestinal nematode infections	-0.024631			hpvrelated oropharyngeal squamous cell carcinoma	-0.0197455	None	-0.0197455
cardiac disease	0.0250798	Cardiovascular diseases	0.0247609			lgas	0.0315056	None	0.0315056			infarcted myocardia	-0.0252355	Myocarditis	-0.0219102			hourse postinfection	-0.0197455	None	-0.0197455
cervical squamous cell carcinoma and endocervical adenocarcinoma	0.0250798	Cervical cancer	0			lewy bodies	0.0315056	None	0.0315056			aidsrelated lymphomas	-0.0252355	Non-Hodgkin lymphoma	-0.0159263			host infection	-0.0197455	None	-0.0197455
cervical disease	0.0250798	Cervical cancer	0			liver tumors	0.0315056	Liver cancer	0.013238014812143303			ahi1mediated leukemic	-0.0252355	None	-0.0252355			collaborative effects	-0.0197455	None	-0.0197455
prediction of endometrial carcinoma using machine learning	0.0250798	Benign and in situ cervical and uterine neoplasms	0			liver tumor	0.0315056	Liver cancer	0.013238014812143303			hhv8infected	-0.0252355	None	-0.0252355			hrv infection	-0.0197455	Upper respiratory infections	-0.0197159
breast cancer tumor	0.0250798	Breast cancer	0.00039546			tumorigenicity	0.0315056	Neuroblastoma and other peripheral nervous cell tumors	0.022260554661929676			normal adults	-0.0252355	None	-0.0252355			dendritic	-0.0197455	None	-0.0197455
breast carcinoma tissues	0.0250798	Breast cancer	0.00039546			intestinal tumor	0.0315056	Colon and rectum cancer	0.0229557			uninfected control cells	-0.0252355	None	-0.0252355			dendritic cellprimed	-0.0197455	None	-0.0197455
breast carcinoma invasion	0.0250798	Breast cancer	0.00039546			intestinal polyposis	0.0315056	Colon and rectum cancer	0.0229557			uninfected control	-0.0252355	None	-0.0252355			cognitive diseases	-0.0197455	Alzheimer's disease and other dementias	-0.0113503
nb	0.0250798	Soft tissue and other extraosseous sarcomas	0.0215531			kshv infection	0.0315056	None	0.0315056			hershey foundation prostate cancer	-0.0252355	Prostate cancer	0			tcell leukemia	-0.0197455	Acute lymphoid leukemia	-0.0139278
cas	0.0250798	Ascariasis	0.0244975			bca	0.0315056	None	0.0315056			normal bone marrow stromal cells	-0.0252355	Myelodysplastic, myeloproliferative, and other hematopoietic neoplasms	-0.0201683			tcell lymphomas	-0.0197455	Non-Hodgkin lymphoma	-0.0124615
central nervous system (cns) autoimmune disease	0.0250798	Neurological disorders	0.0208001			bbb dysfunction	0.0315056	None	0.0315056			lowlevel gain	-0.0252355	None	-0.0252355			anemiaassociated gene expressions	-0.0197455	Thalassemias	-0.0150473
gefitinib-resistant lung adenocarcinoma	0.0250798	Tracheal, bronchus, and lung cancer	0.0137133			basal-like breast cancers	0.0315056	Breast cancer	0.000496783			aggressivity	-0.0252355	Interpersonal violence	-0.0191676			vesicular stomatitis virus envelope glycoprotein g	-0.0197455	Viral skin diseases	-0.0175961
tooth decay and mouth	0.0250798	Caries of deciduous teeth	0.0232539			basal-like	0.0315056	Non-melanoma skin cancer (basal-cell carcinoma)	0.0261275			aggressiveness grade	-0.0252355	Self-harm and interpersonal violence	-0.0231041			androgen deprivation therapies	-0.0197455	Adverse effects of medical treatment	-0.0167993
tumor mortality	0.0250798	Neuroblastoma and other peripheral nervous cell tumors	0.0177203			skin disorder	0.0315056	Dermatitis	0.026294590188908253			hepatic glucose output	-0.0252355	Diabetes mellitus	-0.023742			androgen insensitivity syndrome	-0.0197455	Klinefelter syndrome	0
tumor-suppressive	0.0250798	Neuroblastoma and other peripheral nervous cell tumors	0.0177203			skin cancers	0.0315056	Non-melanoma skin cancer	0.019732960122613503			ulcerative colitus	-0.0252355	Inflammatory bowel disease	-0.0230804			androgen synthesis	-0.0197455	None	-0.0197455
tumor stroma	0.0250798	Neuroblastoma and other peripheral nervous cell tumors	0.0177203			skin cancer	0.0315056	Non-melanoma skin cancer	0.019732960122613503			hepatic lipids	-0.0252355	Cirrhosis and other chronic liver diseases due to NAFLD	-0.023847			androgendependent tumors	-0.0197455	None	-0.0197455
tumor stoma	0.0250798	Neuroblastoma and other peripheral nervous cell tumors	0.0177203			skin aging	0.0315056	Skin and subcutaneous diseases	0.029840443236929273			hemipancreaticoduodenectomy	-0.0252355	Pancreatic cancer	-0.0212537			mkl1 merkel cell carcinoma	-0.0197455	None	-0.0197455
triple-negative breast cancer	0.0250798	Breast cancer	0.00039546			sleeping sickness	0.0315056	None	0.0315056			heme synthesis	-0.0252355	Thalassemias	-0.0192309			vesicular stomatitis virus envelope glycoprotein g expression vector	-0.0197455	Viral skin diseases	-0.0175961
traumatic brain injury	0.0250798	Neonatal encephalopathy due to birth asphyxia and trauma	0.0161681			skin youthfulness	0.0315056	None	0.0315056			lowdensity lipoprotein cholesterol	-0.0252355	Cardiovascular diseases	-0.0249146			vesicular stomatitis virus g envelop simian virus	-0.0197455	None	-0.0197455
nci panels of ovarian cancer	0.0250798	Ovarian cancer	0			skin tumours	0.0315056	Non-melanoma skin cancer (basal-cell carcinoma)	0.0261275			malignant cancers	-0.0252355	None	-0.0252355			vhl loss stabilizes hypoxiainducible factor2 alpha	-0.0197455	Thalassemias	-0.0150473
cilia motility	0.0250798	None	0.0250798			solid tumor	0.0315056	Neuroblastoma and other peripheral nervous cell tumors	0.022260554661929676			lowdensity lipoprotein receptor	-0.0252355	None	-0.0252355			mitosistomeiosis transition	-0.0197455	None	-0.0197455
classical hodgkin lymphoma	0.0250798	Hodgkin lymphoma	0.0183152			soft tissue and bone tumor	0.0315056	Soft tissue and other extraosseous sarcomas	0.027075340154760902			hepatitis b surface antigen	-0.0252355	Acute hepatitis B	-0.0158957			ventilatorassociated lung injury	-0.0197455	None	-0.0197455
chromosome aneuploidy	0.0250798	None	0.0250798			specific granule deficiency	0.0315056	None	0.0315056			hepatotoxic pyrrolizidine alkaloids	-0.0252355	None	-0.0252355			mitophagy deficiency	-0.0197455	None	-0.0197455
chromosome abnormalities	0.0250798	None	0.0250798			apc-deficient	0.0315056	None	0.0315056			hepatotoxic compounds	-0.0252355	None	-0.0252355			androgen sensitive prostate cancer	-0.0197455	Prostate cancer	0
chromosomal disorder	0.0250798	None	0.0250798			squamous cell lung cancer	0.0315056	Tracheal, bronchus, and lung cancer	0.017226801353634337			malignant bcells	-0.0252355	None	-0.0252355			mllrearranged leukemias	-0.0197455	None	-0.0197455
non-ovarian cancer	0.0250798	None	0.0250798			squamous cell carcinoma of the lung	0.0315056	Non-melanoma skin cancer (squamous-cell carcinoma)	0.0185493			malignancy marker	-0.0252355	None	-0.0252355			anaplastic prostate cancers	-0.0197455	Prostate cancer	0
proliferation of ovarian cancer	0.0250798	Ovarian cancer	0			guillain-barre syndrome1,2	0.0315056	None	0.0315056			hepatocarcinoma cells	-0.0252355	None	-0.0252355			elevated genes	-0.0197455	None	-0.0197455
oncogenic roles in ovarian cancer	0.0250798	Ovarian cancer	0			stage i	0.0315056	None	0.0315056			hepatitis c virus rna	-0.0252355	Cirrhosis and other chronic liver diseases due to hepatitis C	-0.0236922			skeletal disorders	-0.0197455	Musculoskeletal disorders	-0.0137467
neurodegenerative disorders	0.0250798	Alzheimer's disease and other dementias	0.0144166			immune-mediated diseases	0.0315056	None	0.0315056			hepatic cancer	-0.0252355	Liver cancer	-0.0106035			anaplastic thyroid cancer	-0.0197455	Thyroid cancer	-0.00911625
bladder pain	0.0250798	Urinary tract infections and interstitial nephritis	0.00643289			immune diseases	0.0315056	Endocrine, metabolic, blood, and immune disorders	0.014709			hepatitis	-0.0252355	Acute hepatitis	-0.0208801			skin disorders	-0.0197455	Dermatitis	-0.0164797
cardiac hypertrophy	0.0250798	Cardiomyopathy and myocarditis	0.0184015			immunoproteasome disorders	0.0315056	Myelodysplastic, myeloproliferative, and other hematopoietic neoplasms	0.0251793			hepatitis c virus infection	-0.0252355	Cirrhosis and other chronic liver diseases due to hepatitis C	-0.0236922			anticancer therapeutics	-0.0197455	None	-0.0197455
chemosensitivity of serous ovarian cancer	0.0250798	Ovarian cancer	0			immunological disease	0.0315056	Endocrine, metabolic, blood, and immune disorders	0.014709			hepatitis c virus antibodies	-0.0252355	Cirrhosis and other chronic liver diseases due to hepatitis C	-0.0236922			vcap prostate cancer	-0.0197455	Prostate cancer	0
chemoresistant tumor	0.0250798	Neuroblastoma and other peripheral nervous cell tumors	0.0177203			immuno-	0.0315056	Endocrine, metabolic, blood, and immune disorders	0.014709			hepatocellur carcinoma	-0.0252355	Hepatoblastoma	-0.023618			oxidative stress responses	-0.0197455	None	-0.0197455
chemoresistant ovarian cancer	0.0250798	Ovarian cancer	0			inborn errors of mitochondrial metabolism	0.0315056	None	0.0315056			hepatoblastoma cell line	-0.0252355	Hepatoblastoma	-0.023618			overweightobese	-0.0197455	Bulimia nervosa	-0.0128718
bt-549 breast cancer	0.0250798	Breast cancer	0.00039546			implantation failure	0.0315056	None	0.0315056			hepatitis viruses	-0.0252355	Acute hepatitis	-0.0208801			anoxia	-0.0197455	None	-0.0197455
breast precancerous lesions	0.0250798	Breast cancer	0.00039546			malignant ascites	0.0315056	None	0.0315056			monocytemacrophage cell death	-0.0252355	None	-0.0252355			mitochondria deficiency	-0.0197455	None	-0.0197455
breast-invasive carcinoma	0.0250798	Breast cancer	0.00039546			mammary tumor	0.0315056	Breast cancer	0.000496783			nondiabetic cystic fibrosis	-0.0252355	None	-0.0252355			venous metastases	-0.0197455	Liver cancer	-0.00829669
bone marrow failure	0.0250798	Myelodysplastic, myeloproliferative, and other hematopoietic neoplasms	0.0200438			mammary cancer	0.0315056	Breast cancer	0.000496783			monoglyceride lipase	-0.0252355	None	-0.0252355			oxidative stress levels	-0.0197455	None	-0.0197455
primary breast cancers	0.0250798	Breast cancer	0.00039546			malignant follicular thyroid carcinoma	0.0315056	Thyroid cancer	0.014545686517155557			hiv1induced cell death	-0.0252355	HIV/AIDS	-0.020514			oxidative stress response	-0.0197455	None	-0.0197455
primary breast cancer tumors	0.0250798	Breast cancer	0.00039546			solid tumours	0.0315056	Neuroblastoma and other peripheral nervous cell tumors	0.022260554661929676			non small cell lung cancer	-0.0252355	Tracheal, bronchus, and lung cancer	-0.0137984			mirna activity	-0.0197455	None	-0.0197455
neurologic disabilities	0.0250798	Neurological disorders	0.0208001			angiosarcoma	0.0315056	Neoplasms	0.0204969			noncancer subjects	-0.0252355	None	-0.0252355			antiatherosclerosis drug development	-0.0197455	Cardiovascular diseases	-0.0194945
invasive lobular breast cancer	0.0250798	Breast cancer	0.00039546			arrest	0.0315056	None	0.0315056			hiv lymphomas	-0.0252355	Hodgkin lymphoma	-0.0184289			orfv infection	-0.0197455	None	-0.0197455
invasive ductal carcinomas	0.0250798	None	0.0250798			apoptosis	0.0315056	None	0.0315056			noncancerous liver tissue	-0.0252355	None	-0.0252355			embryonic neurogenesis	-0.0197455	Brain and central nervous system cancer	-0.0195517
hallmark of cancer	0.0250798	None	0.0250798			apocrine breast cancers	0.0315056	Breast cancer	0.000496783			highrisk bcell lymphoma	-0.0252355	Burkitt lymphoma	-0.0133662			shhderived	-0.0197455	Schistosomiasis	-0.0170212
gastroduodenal diseases	0.0250798	Upper digestive system diseases	0.0224021			asds	0.0315056	Autism spectrum disorders	0.014722920867099028			highdimensional data	-0.0252355	None	-0.0252355			organconfined prostate cancer	-0.0197455	Prostate cancer	0
gastric intestinal metaplasia	0.0250798	Stomach cancer	0.0102631			ataxia	0.0315056	None	0.0315056			highdensity oligonucleotide array	-0.0252355	None	-0.0252355			emphysema	-0.0197455	Chronic obstructive pulmonary disease	-0.0176271
abnormal vascularization of solid tumours	0.0250798	None	0.0250798			transmissible spongiform encephalopathy	0.0315056	None	0.0315056			indolent cancer	-0.0252355	None	-0.0252355			emd millipore	-0.0197455	None	-0.0197455
tbi	0.0250798	Tuberculosis	0.0234798			transcription deficiency	0.0315056	G6PD deficiency	0.0147823			aggressive fibromatosis tumors	-0.0252355	None	-0.0252355			motor symptoms	-0.0197455	Motor neuron disease	-0.0172716
decreased cytotoxicity	0.0250798	G6PD deficiency	0.0117673			tnbc breast cancer	0.0315056	Breast cancer	0.000496783			aggressive fibromatosis	-0.0252355	None	-0.0252355			mouse embryonic stem cell x	-0.0197455	Sickle cell disorders	-0.0194857
c1 tumors	0.0250798	Neuroblastoma and other peripheral nervous cell tumors	0.0177203			tubal intra-epithelial carcinoma (stic) lesions	0.0315056	None	0.0315056			inducesemtassociated fibrosis	-0.0252355	None	-0.0252355			mouse cancer	-0.0197455	Neuroblastoma and other peripheral nervous cell tumors	-0.0139514
#NAME?	0.0250798	None	0.0250798			triple-negative basal-like breast cancers	0.0315056	Breast cancer	0.000496783			high risk tumors	-0.0252355	Neuroblastoma and other peripheral nervous cell tumors	-0.0178304			osteosarcomas	-0.0197455	Malignant neoplasm of bone and articular cartilage	-0.0132319
hr dysfunctional tumors	0.0250798	Neuroblastoma and other peripheral nervous cell tumors	0.0177203			triple negative breast cancer	0.0315056	Breast cancer	0.000496783			male reproductive disorders	-0.0252355	Male infertility	0			oskminfected	-0.0197455	None	-0.0197455
type i endometrial carcinoma	0.0250798	None	0.0250798			inflammatory breast cancer	0.0315056	Breast cancer	0.000496783			highrisk lymphoma	-0.0252355	Non-Hodgkin lymphoma	-0.0159263			modulatory activity	-0.0197455	None	-0.0197455
ucec tumor	0.0250798	None	0.0250798			inherited retinal degenerations	0.0315056	Blindness and vision loss	0.0254924			noninvasively collected	-0.0252355	None	-0.0252355			virulent infections	-0.0197455	None	-0.0197455
um	0.0250798	None	0.0250798			inherited neurological disorder	0.0315056	None	0.0315056			nonprostate cancer	-0.0252355	None	-0.0252355			embryonic founder cells	-0.0197455	Sickle cell disorders	-0.0194857
glioma cpg island	0.0250798	None	0.0250798			bcbm	0.0315056	None	0.0315056			urinary bladder cancer	-0.0252355	Bladder cancer	-0.00700848			shear stresssensitive proteincoding genes	-0.0197455	None	-0.0197455
virus-infected	0.0250798	Viral skin diseases	0.0223496			lung tumorigenesis	0.0315056	Tracheal, bronchus, and lung cancer	0.017226801353634337			upperlobe emphysema	-0.0252355	Chronic obstructive pulmonary disease	-0.022528			mockinfection	-0.0197455	None	-0.0197455
uvm	0.0250798	Retinoblastoma	0.023231			lung squamous cell carcinomas	0.0315056	Non-melanoma skin cancer (squamous-cell carcinoma)	0.0185493			ha synthesis	-0.0252355	Thalassemias trait	-0.0200755			osteoblastic	-0.0197455	Neoplasms	-0.0128461
decreased tumour outgrowth	0.0250798	Neuroblastoma and other peripheral nervous cell tumors	0.0177203			lung metastatic	0.0315056	Tracheal, bronchus, and lung cancer	0.017226801353634337			h14 human embryonic stem cell line	-0.0252355	Sickle cell disorders	-0.0249034			molecular defects	-0.0197455	None	-0.0197455
abnormal bleeding	0.0250798	Maternal hemorrhage	0			lung-cancer	0.0315056	Tracheal, bronchus, and lung cancer	0.017226801353634337			h14 hsr positive embryonic stem cells	-0.0252355	None	-0.0252355			orthotopic animal tumors	-0.0197455	Neuroblastoma and other peripheral nervous cell tumors	-0.0139514
granulosa cell inflammation	0.0250798	None	0.0250798			autoimmune disorder	0.0315056	Rheumatoid arthritis	0.012018160579525976			gynecological diseases	-0.0252355	Endometriosis	0			orthotopic mouse prostate cancer	-0.0197455	Prostate cancer	0
(cis) ovarian cancer	0.0250798	Ovarian cancer	0			autoimmune	0.0315056	Rheumatoid arthritis	0.012018160579525976			offtarget activity	-0.0252355	None	-0.0252355			embryonic cells	-0.0197455	None	-0.0197455
uterus	0.0250798	Uterine cancer	0			autoinflammatory disorder	0.0315056	None	0.0315056			h37rvinfected samples	-0.0252355	None	-0.0252355			embryonic eglobin gene	-0.0197455	Sickle cell trait	-0.0195379
infiltration of ovarian cancer	0.0250798	Ovarian cancer	0			autoimmune polyendocrinopathy-candidiasis-ectodermal dystrophy	0.0315056	Endocrine, metabolic, blood, and immune disorders	0.014709			loss of functionality	-0.0252355	Blindness and vision loss	-0.020419			osteoblastic cells	-0.0197455	None	-0.0197455
leiomyoma	0.0250798	None	0.0250798			autoimmune gd	0.0315056	Rheumatoid arthritis	0.012018160579525976			tumor set	-0.0252355	Neuroblastoma and other peripheral nervous cell tumors	-0.0178304			embryonic brain	-0.0197455	None	-0.0197455
liver and hepatocellular carcinoma	0.0250798	Liver cancer	0.010538			autosomal dominant retinitis pigmentosa	0.0315056	None	0.0315056			ocular fibrosis	-0.0252355	None	-0.0252355			embryonic endothelial cells	-0.0197455	None	-0.0197455
lam	0.0250798	None	0.0250798			autosomal dominant muscular dystrophy	0.0315056	Musculoskeletal disorders	0.021933886856784185			aneugenic activity	-0.0252355	None	-0.0252355			embryonic microenvironment	-0.0197455	None	-0.0197455
dermal tumour	0.0250798	Malignant skin melanoma	0.0234804			t-cell lymphoma	0.0315056	Non-Hodgkin lymphoma	0.019883333073010476			angina	-0.0252355	None	-0.0252355			embryonic hematopoiesis	-0.0197455	None	-0.0197455
advanced serous ovarian carcinoma	0.0250798	Ovarian cancer	0			thrombocytopenia	0.0315056	None	0.0315056			androgendependent cancers34	-0.0252355	Breast cancer	-0.000397916			arrests	-0.0197455	None	-0.0197455
aggressive behavior of breast cancer	0.0250798	Breast cancer	0.00039546			bartsocas-papas syndrome	0.0315056	None	0.0315056			androgendependent prostate cancer	-0.0252355	Prostate cancer	0			arrhythmias	-0.0197455	Cardiomyopathy and myocarditis	-0.0144877
invasion of ovarian carcinoma	0.0250798	Ovarian cancer	0			barrett's oesophagus	0.0315056	Gastroesophageal reflux disease	0.028324			tumorgenicity	-0.0252355	Neuroblastoma and other peripheral nervous cell tumors	-0.0178304			pancreatic acells	-0.0197455	Pancreatic cancer	-0.01663
aggressive lobular breast cancer	0.0250798	Breast cancer	0.00039546			influenza	0.0315056	Upper respiratory infections	0.031458220845988434			androgen receptorpositive prostate cancer	-0.0252355	Prostate cancer	0			metabolic switching	-0.0197455	Diabetes mellitus	-0.018577
gastropathy infected	0.0250798	Gastritis and duodenitis	0.0179148			noonan syndrome	0.0315056	Klinefelter syndrome	0			tumorbearing cases	-0.0252355	Neuroblastoma and other peripheral nervous cell tumors	-0.0178304			pancreatic progenitor	-0.0197455	Pancreatic cancer	-0.01663
aggressive cancer	0.0250798	None	0.0250798			dna damage	0.0315056	None	0.0315056			hair growth disorders	-0.0252355	Polycystic ovarian syndrome	0			pancreatic exocyst	-0.0197455	Pancreatitis	-0.0157804
hl	0.0250798	Turner syndrome	0			dm	0.0315056	Parkinson's disease	0.026074069873877836			nutrient metabolism	-0.0252355	Protein-energy malnutrition	-0.0207754			arrhythmogenic cardiomyopathy	-0.0197455	Alcoholic cardiomyopathy	-0.00565095
x chromosomal abnormalities	0.0250798	None	0.0250798			ductal metaplasia	0.0315056	None	0.0315056			tumor variants	-0.0252355	Neuroblastoma and other peripheral nervous cell tumors	-0.0178304			arid2 binding loss	-0.0197455	Thalassemias	-0.0150473
josefa maria sanchez-reyes	0.0250798	None	0.0250798			drug addiction	0.0315056	Substance use disorders	0.012492933037753827			angioproliferative disorders	-0.0252355	None	-0.0252355			pancreatic ducts	-0.0197455	Pancreatic cancer	-0.01663
gynecological cancers	0.0250798	Benign and in situ cervical and uterine neoplasms	0			dr	0.0315056	Parkinson's disease	0.026074069873877836			tumor cell migration	-0.0252355	Neuroblastoma and other peripheral nervous cell tumors	-0.0178304			pancreatic endoderm	-0.0197455	Pancreatic cancer	-0.01663
advanced serous ovarian cancer	0.0250798	Ovarian cancer	0			eagd	0.0315056	None	0.0315056			tumor cell differentiation	-0.0252355	Neuroblastoma and other peripheral nervous cell tumors	-0.0178304			pancreatic exocrine cells	-0.0197455	Pancreatic cancer	-0.01663
gynecological disease	0.0250798	Endometriosis	0			dystonia	0.0315056	Dysthymia	0.022323312120257857			tumor classification	-0.0252355	Neuroblastoma and other peripheral nervous cell tumors	-0.0178304			pancreatic bud cells	-0.0197455	Pancreatic cancer	-0.01663
gynecological disorder	0.0250798	Endometriosis	0			dysmotility	0.0315056	None	0.0315056			growth factor withdrawal	-0.0252355	None	-0.0252355			pancreatic √ücells	-0.0197455	Pancreatitis	-0.0157804
aggressive behavior of breast and endometrial cancer	0.0250798	Breast cancer	0.00039546			dysmorphism	0.0315056	None	0.0315056			tumor invasion suppressor	-0.0252355	Neuroblastoma and other peripheral nervous cell tumors	-0.0178304			ebvassociated malignancies	-0.0197455	Nasopharynx cancer	-0.0071277
dysregulation of copper metabolism	0.0250798	None	0.0250798			obstetrical complications	0.0315056	Maternal and neonatal disorders	0.028430800690257094			molecular chaperonic activity	-0.0252355	None	-0.0252355			pancreatic nets	-0.0197455	Pancreatic cancer	-0.01663
ectopic endometriotic lesions	0.0250798	Endometriosis	0			nucleotide repeat expansion disorder	0.0315056	Neurological disorders	0.026129323129571932			tumor necrosis factor tnfalpha	-0.0252355	Neuroblastoma and other peripheral nervous cell tumors	-0.0178304			ebvnegative burkitts lymphoma	-0.0197455	Burkitt lymphoma	-0.0104584
bcs	0.0250798	None	0.0250798			nsun2-deficiency human	0.0315056	None	0.0315056			tumor initiating	-0.0252355	Neuroblastoma and other peripheral nervous cell tumors	-0.0178304			mesenchymallike cancer cells	-0.0197455	Neuroblastoma and other peripheral nervous cell tumors	-0.0139514
bcbms	0.0250798	None	0.0250798			oncogene-induced senescence	0.0315056	None	0.0315056			gshdependent formaldehyde dehydrogenase	-0.0252355	None	-0.0252355			ebovinfected cells	-0.0197455	Ebola	-0.0137122
sclerosis-associated pulmonary arterial hypertension	0.0250798	Pulmonary Arterial Hypertension	0.015453			genomic abnormalities	0.0315056	Myelodysplastic, myeloproliferative, and other hematopoietic neoplasms	0.0251793			tumor invasive	-0.0252355	Neuroblastoma and other peripheral nervous cell tumors	-0.0178304			extracellular cytokine activity	-0.0197455	Neuroblastoma and other peripheral nervous cell tumors	-0.0139514
falciparum malaria	0.0250798	Malaria	0.0244767			ois	0.0315056	Polycystic ovarian syndrome	0			oligodendroglial tumors	-0.0252355	Brain and central nervous system cancer	-0.0249878			metastasisassociated regulatory elements	-0.0197455	Myelodysplastic, myeloproliferative, and other hematopoietic neoplasms	-0.0157807
clear-cell carcinomas	0.0250798	None	0.0250798			oc	0.0315056	Ovarian cancer	0			h1 human embryonic stem cells	-0.0252355	Sickle cell disorders	-0.0249034			metastasisfree	-0.0197455	None	-0.0197455
mucinous epithelial ovarian cancer	0.0250798	Ovarian cancer	0			oral cancer	0.0315056	Lip and oral cavity cancer	0.0185225			tumor microenvironment mimicking	-0.0252355	Neuroblastoma and other peripheral nervous cell tumors	-0.0178304			metastasizing stages	-0.0197455	Neuroblastoma and other peripheral nervous cell tumors	-0.0139514
benign hyperplasia	0.0250798	Benign prostatic hyperplasia	0			optic neuropathies	0.0315056	Multiple sclerosis	0.015295			anticancer strategy	-0.0252355	None	-0.0252355			sleeping	-0.0197455	None	-0.0197455
brain metastasis of breast cancer	0.0250798	Breast cancer	0.00039546			opscc	0.0315056	None	0.0315056			tumor environment	-0.0252355	Neuroblastoma and other peripheral nervous cell tumors	-0.0178304			melanoma tumours	-0.0197455	Malignant skin melanoma	-0.0184864
pulmonary artery hypertension	0.0250798	Pulmonary Arterial Hypertension	0.015453			oropharyngeal squamous cell carcinoma	0.0315056	Non-melanoma skin cancer (squamous-cell carcinoma)	0.0185493			tumor entities	-0.0252355	Neuroblastoma and other peripheral nervous cell tumors	-0.0178304			asthmarelevant	-0.0197455	Chronic respiratory diseases	-0.0180453
pulmonary complications	0.0250798	Interstitial lung disease and pulmonary sarcoidosis	0.0249841			demyelination	0.0315056	Encephalitis	0.028895165851061683			tumor marker	-0.0252355	Neuroblastoma and other peripheral nervous cell tumors	-0.0178304			membrane phospholipids	-0.0197455	None	-0.0197455
pulmonary metastasis of osteosarcoma	0.0250798	Tracheal, bronchus, and lung cancer	0.0137133			congenital heart defects	0.0315056	Congenital heart anomalies	0.030196590035465678			tumor invasive signature	-0.0252355	Neuroblastoma and other peripheral nervous cell tumors	-0.0178304			atf289driven tumors	-0.0197455	Neuroblastoma and other peripheral nervous cell tumors	-0.0139514
metastatic disease	0.0250798	None	0.0250798			cortical dysgenesis	0.0315056	Brain and central nervous system cancer	0.031196316671384627			low grade superficial tumor samples	-0.0252355	None	-0.0252355			small cell prostate carcinoma	-0.0197455	Prostate cancer	0
metastasis suppression	0.0250798	Neuroblastoma and other peripheral nervous cell tumors	0.0177203			pin	0.0315056	None	0.0315056			low density lipoproteins	-0.0252355	None	-0.0252355			extraembryonic lineages	-0.0197455	None	-0.0197455
migration of the ovarian cancer	0.0250798	Ovarian cancer	0			pheochromocytomas	0.0315056	Neoplasms	0.0204969			lowerlobe fibrosis	-0.0252355	Interstitial lung disease and pulmonary sarcoidosis	-0.0251393			aseptic	-0.0197455	None	-0.0197455
migration of ovarian cancer	0.0250798	Ovarian cancer	0			plasticity and	0.0315056	None	0.0315056			hematopoietic activity	-0.0252355	Myelodysplastic, myeloproliferative, and other hematopoietic neoplasms	-0.0201683			paraneoplastic syndromes	-0.0197455	Neoplasms	-0.0128461
autoimmune neuroinflammatory disease of the nervous system	0.0250798	Multiple sclerosis	0.0121755			polyps	0.0315056	Neoplasms	0.0204969			heatstress	-0.0252355	Environmental heat and cold exposure	-0.0195585			vascular malformations	-0.0197455	None	-0.0197455
rheumatoid arthritis (ra) synovial hyperplasia	0.0250798	Rheumatoid arthritis	0.00956697			polyposis	0.0315056	None	0.0315056			malignant fibrous histiocytoma	-0.0252355	None	-0.0252355			antipd1 responding tumors	-0.0197455	Neuroblastoma and other peripheral nervous cell tumors	-0.0139514
benign fibrotic disease	0.0250798	None	0.0250798			predict	0.0315056	None	0.0315056			low grade tumors	-0.0252355	None	-0.0252355			antiparasitic molecules	-0.0197455	Schistosomiasis	-0.0170212
breast cancer malignant	0.0250798	Breast cancer	0.00039546			oncogene	0.0315056	None	0.0315056			heatdamaged mhcc97h	-0.0252355	Environmental heat and cold exposure	-0.0195585			vascular lesions	-0.0197455	Cardiovascular diseases	-0.0194945
breast cancer malignancy	0.0250798	Breast cancer	0.00039546			colon adenomas	0.0315056	Colon and rectum cancer	0.0229557			heatdamaged	-0.0252355	Environmental heat and cold exposure	-0.0195585			micrometastasis	-0.0197455	Neuroblastoma and other peripheral nervous cell tumors	-0.0139514
abuse alcohol	0.0250798	Alcohol use disorders	0.00725122			colorectal cancer tumour	0.0315056	Colon and rectum cancer	0.0229557			heat shock stress	-0.0252355	Environmental heat and cold exposure	-0.0195585			antibodydependent cellular cytotoxicity	-0.0197455	None	-0.0197455
osteoblastic differentiation of the human osteosarcoma	0.0250798	Malignant neoplasm of bone and articular cartilage	0.0168065			colonic injury	0.0315056	Colon and rectum cancer	0.0229557			heat shock protein 90	-0.0252355	Environmental heat and cold exposure	-0.0195585			vascular stresses	-0.0197455	None	-0.0197455
papillary serous ovarian adenocarcinoma	0.0250798	Ovarian cancer	0			colon- and breast cancer	0.0315056	Colon and rectum cancer	0.0229557			heat shock	-0.0252355	Fire, heat, and hot substances	-0.024261			vascular symptoms	-0.0197455	None	-0.0197455
papillomavirus (hpv) infections	0.0250798	Viral skin diseases	0.0223496			columnar epithelial tumours	0.0315056	None	0.0315056			notchrelated toxicities	-0.0252355	None	-0.0252355			mild symptoms	-0.0197455	None	-0.0197455
ovarian cancer tumorigenesis	0.0250798	Ovarian cancer	0			colorectal, lung, breast	0.0315056	Breast cancer	0.000496783			notchdependent oncogenomic program	-0.0252355	None	-0.0252355			antileukemic effects	-0.0197455	Neoplasms	-0.0128461
ovarian cancer tissue and ovarian cancer	0.0250798	Ovarian cancer	0			colorectal tumors	0.0315056	Colon and rectum cancer	0.0229557			notchdependent enhancer	-0.0252355	None	-0.0252355			antidiabetic gene programs	-0.0197455	Diabetes mellitus	-0.018577
ovarian cancer deaths	0.0250798	Ovarian cancer	0			colorectal carcinogenesis	0.0315056	Colon and rectum cancer	0.0229557			hemizygous loss	-0.0252355	None	-0.0252355			antineuroblastoma activity	-0.0197455	Neuroblastoma and other peripheral nervous cell tumors	-0.0139514
dystocia	0.0250798	None	0.0250798			ciliopathies	0.0315056	None	0.0315056			heme malignancies	-0.0252355	Myelodysplastic, myeloproliferative, and other hematopoietic neoplasms	-0.0201683			mimi cs tumor	-0.0197455	Neuroblastoma and other peripheral nervous cell tumors	-0.0139514
nephrotoxicity	0.0250798	None	0.0250798			ciliary defects	0.0315056	Congenital birth defects	0.029565052763897152			hemangioma	-0.0252355	None	-0.0252355			uv stress	-0.0197455	Exposure to forces of nature	-0.0089578
os rate of ovarian cancer	0.0250798	Ovarian cancer	0			cin2	0.0315056	None	0.0315056			hematological cancer	-0.0252355	Myelodysplastic, myeloproliferative, and other hematopoietic neoplasms	-0.0201683			metastatic tumor tissue	-0.0197455	None	-0.0197455
osteolytic bone metastasis of breast cancer	0.0250798	Breast cancer	0.00039546			cleft lip/palate (eec) syndrome	0.0315056	Orofacial clefts	0.029426497662377385			tumorspecific angiogenesis	-0.0252355	Neuroblastoma and other peripheral nervous cell tumors	-0.0178304			pain control	-0.0197455	None	-0.0197455
carcinosarcoma	0.0250798	None	0.0250798			endometrial and breast cancer	0.0315056	Uterine cancer	0			androgen independent tumor	-0.0252355	None	-0.0252355			apoptosisnecrosis	-0.0197455	None	-0.0197455
immunopathy of multiple sclerosis	0.0250798	Multiple sclerosis	0.0121755			endocrine	0.0315056	Endocrine, metabolic, blood, and immune disorders	0.014709			androgen dependent prostate cancer	-0.0252355	Prostate cancer	0			ectodermal defects	-0.0197455	Congenital birth defects	-0.0185294
implantation failure	0.0250798	None	0.0250798			encephalopathy	0.0315056	Neonatal encephalopathy due to birth asphyxia and trauma	0.020310602470678438			tumorspecific senescence	-0.0252355	Neuroblastoma and other peripheral nervous cell tumors	-0.0178304			metastasisspecific driver mutations	-0.0197455	None	-0.0197455
impairs hodgkin lymphoma tumour outgrowth	0.0250798	Hodgkin lymphoma	0.0183152			ns	0.0315056	None	0.0315056			lossoffunction mutation	-0.0252355	None	-0.0252355			metastatic castrationresistant prostate cancer	-0.0197455	Prostate cancer	0
malignant tumors, ovarian low malignant	0.0250798	Ovarian cancer	0			eocs	0.0315056	None	0.0315056			hd2	-0.0252355	None	-0.0252355			metastatic castrationresistant prostate tumor	-0.0197455	Prostate cancer	0
mcf-7 breast cancer	0.0250798	Breast cancer	0.00039546			enteric neuropathies	0.0315056	Neurological disorders	0.026129323129571932			malignant specimens	-0.0252355	Malignant neoplasm of bone and articular cartilage	-0.0169109			aortic aneurysms	-0.0197455	None	-0.0197455
mbc	0.0250798	None	0.0250798			enteric nervous system	0.0315056	None	0.0315056			malignant prostate	-0.0252355	Prostate cancer	0			valvular fibrosis	-0.0197455	None	-0.0197455
chemoresistant hepatocellular carcinoma	0.0250798	None	0.0250798			ens	0.0315056	Encephalitis	0.028895165851061683			nuclease free water	-0.0252355	None	-0.0252355			apicomplexan parasite	-0.0197455	None	-0.0197455
endocrine disease	0.0250798	None	0.0250798			endometrioid, mucinous and clear cell tumors	0.0315056	Benign and in situ cervical and uterine neoplasms	0			hcmvinfected cell	-0.0252355	None	-0.0252355			paediatric brain tumours	-0.0197455	Brain and central nervous system cancer	-0.0195517
error colorectal cancer	0.0250798	Colon and rectum cancer	0.0182737			epigenetic abnormalities	0.0315056	Myelodysplastic, myeloproliferative, and other hematopoietic neoplasms	0.0251793			loss of pluripotency	-0.0252355	None	-0.0252355			mhcc97hshuck2 liver cancer	-0.0197455	Liver cancer	-0.00829669
hereditary hemorrhagic telangiectasia	0.0250798	None	0.0250798			eosinophilic chronic rhinosinusitis	0.0315056	Chronic respiratory diseases	0.028792661065459017			hcmvinfected	-0.0252355	None	-0.0252355			nephropathy	-0.0197455	Acute glomerulonephritis	-0.0179253
hepatitis-1	0.0250798	Acute hepatitis	0.0207512			niemann-pick type c disease	0.0315056	None	0.0315056			molecular impacts	-0.0252355	None	-0.0252355			nephrogenic state	-0.0197455	None	-0.0197455
epithelial ovarian cancers	0.0250798	Ovarian cancer	0			nhl	0.0315056	Chronic lymphoid leukemia	0.0231152			hearing loss	-0.0252355	Age-related and other hearing loss	-0.024019			normal hematopoiesis	-0.0197455	Thalassemias trait	-0.0157081
epithelial ovarian cancer initiation	0.0250798	Ovarian cancer	0			newborn death	0.0315056	None	0.0315056			malignant gliomas	-0.0252355	Brain and central nervous system cancer	-0.0249878			nephrogenic progenitor cells	-0.0197455	None	-0.0197455
chronic cardiopulmonary syndrome	0.0250798	None	0.0250798			neutropenia	0.0315056	Myelodysplastic, myeloproliferative, and other hematopoietic neoplasms	0.0251793			malignant tissue	-0.0252355	None	-0.0252355			nontumorours	-0.0197455	None	-0.0197455
chronic infection	0.0250798	None	0.0250798			neurovascular deficits	0.0315056	None	0.0315056			malignant lymphoid cells	-0.0252355	Acute lymphoid leukemia	-0.0178002			neuroblastoma xenografts	-0.0197455	Neuroblastoma and other peripheral nervous cell tumors	-0.0139514
chronic metabolic disease	0.0250798	Diabetes mellitus	0.0235955			nof	0.0315056	None	0.0315056			malignant human head	-0.0252355	Brain and central nervous system cancer	-0.0249878			neurodevelopmental disease	-0.0197455	Autism spectrum disorders	-0.00922733
endocrine cancers	0.0250798	Thyroid cancer	0.011579			nodal tumors	0.0315056	None	0.0315056			hd1dim	-0.0252355	None	-0.0252355			neuroinflammation	-0.0197455	Motor neuron disease	-0.0172716
multiple sclerosis syndrome	0.0250798	Multiple sclerosis	0.0121755			nsclc tumors	0.0315056	None	0.0315056			hd1bri	-0.0252355	None	-0.0252355			neuronal abnormalities	-0.0197455	Neurological disorders	-0.0163761
breast and gastric cancer	0.0250798	Stomach cancer	0.0102631			embryonic lethality	0.0315056	Maternal abortion and miscarriage	0			hd1 bri	-0.0252355	Ischemic heart disease	-0.0189245			nontransformed bone marrow cells	-0.0197455	Myelodysplastic, myeloproliferative, and other hematopoietic neoplasms	-0.0157807
pcd in ovarian cancer	0.0250798	Ovarian cancer	0			pdac liver metastasis	0.0315056	Liver cancer	0.013238014812143303			hdfs	-0.0252355	None	-0.0252355			notchdependent	-0.0197455	Caries of permanent teeth	-0.0193911
ranks fifth in cancer deaths	0.0250798	Cirrhosis and other chronic liver diseases due to hepatitis B	0.0181553			peripheral artery disease	0.0315056	Lower extremity peripheral arterial disease	0.015525287641809252			hdcs	-0.0252355	None	-0.0252355			acetylated lowdensity lipoprotein	-0.0197455	None	-0.0197455
regardless of homologous recombination deficiency status	0.0250798	Thalassemias	0.0191123			pem	0.0315056	None	0.0315056			hdc	-0.0252355	Ischemic heart disease	-0.0189245			epithelioid hemangioma	-0.0197455	None	-0.0197455
regardless of disease	0.0250798	None	0.0250798			pediatric cancers	0.0315056	Neuroblastoma and other peripheral nervous cell tumors	0.022260554661929676			abnormally elevated	-0.0252355	Maternal hypertensive disorders	0			ncih460 lung cancer	-0.0197455	Tracheal, bronchus, and lung cancer	-0.0107966
pulmonary arterial hypertension	0.0250798	None	0.0250798			pharyngeal scc	0.0315056	Other pharynx cancer	0.00846632			lymph node tumors	-0.0252355	Hodgkin lymphoma	-0.0184289			negative cancers	-0.0197455	None	-0.0197455
non-tumoral	0.0250798	None	0.0250798			pharyngeal cancer	0.0315056	Nasopharynx cancer	0.011372804821932429			hypoxic environment	-0.0252355	Poisoning by carbon monoxide	-0.0231851			nonendocrine cell	-0.0197455	None	-0.0197455
bone metastasis in breast cancer	0.0250798	Breast cancer	0.00039546			congenital pontocerebellar hypoplasia	0.0315056	Congenital birth defects	0.029565052763897152			a549 tumor formation	-0.0252355	Neuroblastoma and other peripheral nervous cell tumors	-0.0178304			nonendocrine cells	-0.0197455	None	-0.0197455
proteotoxic stress	0.0250798	None	0.0250798			adenomas and carcinomas	0.0315056	Non-melanoma skin cancer (squamous-cell carcinoma)	0.0185493			ifn type iderived dendritic cells	-0.0252355	None	-0.0252355			eosinophilic chronic rhinosinusitis	-0.0197455	Chronic respiratory diseases	-0.0180453
myeloma-induced osteocyte death	0.0250798	Multiple myeloma	0.0192658			adenoma	0.0315056	None	0.0315056			myelosuppression	-0.0252355	Myelodysplastic, myeloproliferative, and other hematopoietic neoplasms	-0.0201683			nondiabetic control mice	-0.0197455	None	-0.0197455
endocervical adenocarcinoma	0.0250798	Benign and in situ cervical and uterine neoplasms	0			vee-rf	0.0315056	None	0.0315056			idiopathic inflammatory diseases	-0.0252355	Inflammatory bowel disease	-0.0230804			nfkbdependent inflammation	-0.0197455	Inflammatory bowel disease	-0.0180593
idcm-hf and non-heart failure	0.0250798	None	0.0250798			tumour-suppressor	0.0315056	Neuroblastoma and other peripheral nervous cell tumors	0.022260554661929676			ifnmediated monocytemacrophage cell death	-0.0252355	None	-0.0252355			nfb activity	-0.0197455	Anorexia nervosa	-0.0074945
hydroxycholesterol links hypercholesterolemia and breast cancer	0.0250798	Breast cancer	0.00039546			usher syndrome type 1d	0.0315056	None	0.0315056			ifninduced cell death	-0.0252355	None	-0.0252355			epididymis epithelium	-0.0197455	None	-0.0197455
hyperglycemia	0.0250798	Diabetes mellitus	0.0235955			urothelial carcinoma	0.0315056	Bladder cancer	0.00874983			lymphatic filariasis	-0.0252355	None	-0.0252355			22rv1 prostate cancer	-0.0197455	Prostate cancer	0
cin and cervical cancer	0.0250798	Cervical cancer	0			x chromosome aneuploidy	0.0315056	None	0.0315056			idiopathic pulmonary arterial hypertension	-0.0252355	Pulmonary Arterial Hypertension	-0.015549			zika infection	-0.0197455	Zika virus	-0.0150702
rf algorithms	0.0250798	None	0.0250798			post-exertional malaise	0.0315056	None	0.0315056			a549 human lung cancer	-0.0252355	Tracheal, bronchus, and lung cancer	-0.0137984			9p213 cardiovascular disease locus	-0.0197455	Ischemic heart disease	-0.0148075
resistant ovarian xenograft tumors	0.0250798	Ovarian cancer	0			abnormality	0.0315056	None	0.0315056			a549 cancer	-0.0252355	None	-0.0252355			neuronal excitability	-0.0197455	Neurological disorders	-0.0163761
resistant ovarian cancer	0.0250798	Ovarian cancer	0			x-linked genetic disorders	0.0315056	None	0.0315056			wicell h1 embryonic stem cells	-0.0252355	None	-0.0252355			epilepsy genes	-0.0197455	Idiopathic epilepsy	-0.0181445
autoimmune lymphoproliferative syndromes	0.0250798	Chronic lymphoid leukemia	0.0184007			pheochromocytoma	0.0315056	None	0.0315056			neck carcinoma	-0.0252355	Larynx cancer	-0.00439667			nonobstructive azoospermia	-0.0197455	None	-0.0197455
neoplasia and cervical cancer	0.0250798	Benign and in situ cervical and uterine neoplasms	0			intellectual disability disorders	0.0315056	Idiopathic developmental intellectual disability	0.029892657121593297			hyperactive	-0.0252355	Attention-deficit/hyperactivity disorder	-0.00989153			a549 lung cancer	-0.0197455	Tracheal, bronchus, and lung cancer	-0.0107966
benign breast tumors	0.0250798	None	0.0250798			osteolytic tumors	0.0315056	Malignant neoplasm of bone and articular cartilage	0.0211126			wilms tumor treatment	-0.0252355	Neuroblastoma and other peripheral nervous cell tumors	-0.0178304			neuronal cell line	-0.0197455	None	-0.0197455
endocrine system diseases	0.0250798	None	0.0250798			iri	-0.0315056	None	-0.0315056			nave dendritic cells	-0.0252355	None	-0.0252355			neuronal perikarya	-0.0197455	None	-0.0197455
esophageal cancers	0.0250798	Esophageal cancer	0.0091339			vascular disease	0.0315056	Cardiovascular diseases	0.031104932510306462			hypoxiainducible transcription factor1	-0.0252355	Sickle cell disorders	-0.0249034			neuroendocrine features	-0.0197455	Endocrine, metabolic, blood, and immune disorders	-0.00921857
erythropoietic dysfunction	0.0250798	Hemoglobinopathies and hemolytic anemias	0.0117807			vitamin c deficiency	0.0315056	None	0.0315056			hypothermia	-0.0252355	Environmental heat and cold exposure	-0.0195585			neuroendocrine transdifferentiation	-0.0197455	Neuroblastoma and other peripheral nervous cell tumors	-0.0139514
endocrine metabolism	0.0250798	Diabetes and kidney diseases	0.0240337			vision impairment	0.0315056	None	0.0315056			natural background	-0.0252355	Falls	-0.0229857			neuroendocrine tumor	-0.0197455	None	-0.0197455
endocrine disorders	0.0250798	Polycystic ovarian syndrome	0			ivf	0.0315056	Female infertility	0			hypercapnia	-0.0252355	None	-0.0252355			neuropathic symptoms	-0.0197455	Neurological disorders	-0.0163761
endometrial bleeding	0.0250798	Uterine fibroids	0			ischemic myocardium	0.0315056	Ischemic heart disease	0.023626520236910625			hypofunctional	-0.0252355	None	-0.0252355			a549 cancer	-0.0197455	None	-0.0197455
endometrial adenocarcinoma	0.0250798	Ovarian cancer	0			joubert syndrome	0.0315056	None	0.0315056			nave inflammatory bowel disease	-0.0252355	Inflammatory bowel disease	-0.0230804			neurological defects	-0.0197455	None	-0.0197455
endocrine-resistant breast cancer	0.0250798	Breast cancer	0.00039546			joubert and jeune syndromes	0.0315056	None	0.0315056			hyperlipidemic	-0.0252355	Hypertensive heart disease	-0.0211486			a549 lung carcinoma	-0.0197455	Tracheal, bronchus, and lung cancer	-0.0107966
neck tumors	0.0250798	Thyroid cancer	0.011579			kaposi's sarcoma associated herpes virus infected	0.0315056	Viral skin diseases	0.028075876964863532			imatinibsensitive chronic myelogenous leukemia	-0.0252355	Chronic myeloid leukemia	-0.0175774			a2058 melanoma	-0.0197455	Malignant skin melanoma	-0.0184864
bacterial vaginosis	0.0250798	Chlamydial infection	0.015217			albuminuria	0.0315056	None	0.0315056			xscid gamma c deficiency	-0.0252355	None	-0.0252355			neuroendocrinehallmark genes	-0.0197455	Neuroblastoma and other peripheral nervous cell tumors	-0.0139514
systemic sclerosis	0.02501	Multiple sclerosis	0.0121416			x-linked disorders	0.0315056	None	0.0315056			immortalized melanocytes	-0.0252355	Malignant skin melanoma	-0.0236262			neuroepithelia	-0.0197455	Brain and central nervous system cancer	-0.0195517
ccrcc	-0.0249981	Cystic echinococcosis	-0.0190762			colitis	0.0315056	Inflammatory bowel disease	0.028815057697939604			immortalized il2dependent t lymphocytes	-0.0252355	None	-0.0252355			noninfected deliveries	-0.0197455	None	-0.0197455
hepatitis delta virus-related hepatocellular carcinoma	-0.024965	Liver cancer	-0.0104898			cognitive loss	0.0315056	Alzheimer's disease and other dementias	0.0181103			immortalized diploid	-0.0252355	Thalassemias	-0.0192309			nonendocrine pancreatic tissue	-0.0197455	Pancreatic cancer	-0.01663
hepatitis viruses	-0.024965	Acute hepatitis	-0.0206562			diabetic kidney disease	0.0315056	Chronic kidney disease	0.0276565			immortalized cell lines	-0.0252355	None	-0.0252355			nonmalignant liver	-0.0197455	Cirrhosis and other chronic liver diseases due to NAFLD	-0.0186591
hepatitis c virus-induced hepatocellular carcinoma	-0.024965	Cirrhosis and other chronic liver diseases due to hepatitis C	-0.0234382			diabetes mellitus	0.0315056	Diabetes and kidney diseases	0.030191487822070335			22rv1 prostate cancer	-0.0252355	Prostate cancer	0			nonischemic	-0.0197455	None	-0.0197455
hcv-induced hcc	-0.024965	Cirrhosis and other chronic liver diseases due to hepatitis C	-0.0234382			dh/th lymphomas	0.0315056	Hodgkin lymphoma	0.023007827166519283			lymphomaderived	-0.0252355	Hodgkin lymphoma	-0.0184289			epigenetic remodelling	-0.0197455	Myelodysplastic, myeloproliferative, and other hematopoietic neoplasms	-0.0157807
hcv-hcc	-0.024965	Cirrhosis and other chronic liver diseases due to hepatitis C	-0.0234382			dic	0.0315056	None	0.0315056			lymphopenic patients	-0.0252355	Acute lymphoid leukemia	-0.0178002			wilms nephroblastoma	-0.0197455	Neuroblastoma and other peripheral nervous cell tumors	-0.0139514
hepatic carcinogenesis	-0.024965	Liver cancer	-0.0104898			diabetic retinopathy	0.0315056	Diabetes mellitus	0.029641			lymphoma endothelium cells	-0.0252355	Non-Hodgkin lymphoma	-0.0159263			obstructive azoospermia	-0.0197455	None	-0.0197455
hbc-related hepatocellular carcinoma	-0.0249385	None	-0.0249385			dkd	0.0315056	None	0.0315056			lymphoma b cells	-0.0252355	Burkitt lymphoma	-0.0133662			endocrineassociated genes	-0.0197455	Polycystic ovarian syndrome	0
chronic hepatitis c	-0.0249341	Cirrhosis and other chronic liver diseases due to hepatitis C	-0.0234092			diseases in central nervous system	0.0315056	Brain and central nervous system cancer	0.031196316671384627			12q2431 gain	-0.0252355	None	-0.0252355			essential cofactor	-0.0197455	None	-0.0197455
primary tumors	-0.024912	Neuroblastoma and other peripheral nervous cell tumors	-0.0176018			disease	0.0315056	None	0.0315056			12q24 gain	-0.0252355	Neoplasms	-0.0164177			endocrine domain	-0.0197455	Endocrine, metabolic, blood, and immune disorders	-0.00921857
skin injury	-0.0248855	None	-0.0248855			diminished ovarian function	0.0315056	Female infertility	0			mtb infections	-0.0252355	Respiratory infections and tuberculosis	-0.0240469			wildtype embryonic stem cells	-0.0197455	Sickle cell disorders	-0.0194857
hypertrophic	-0.0248855	Cardiomyopathy and myocarditis	-0.0182589			osteoporosis	0.0315056	None	0.0315056			immortalized mscs	-0.0252355	Myelodysplastic, myeloproliferative, and other hematopoietic neoplasms	-0.0201683			wildtype cancer	-0.0197455	None	-0.0197455
nonalcoholic steatohepatitis	0.0248707	None	0.0248707			osteopetrosis	0.0315056	None	0.0315056			multicell activity	-0.0252355	None	-0.0252355			advancedmetastatic noncastration resistant prostate cancer	-0.0197455	Prostate cancer	0
nsclcs	0.0248233	Neoplasms	0.0161496			osteolytic metastasis	0.0315056	None	0.0315056			zoonosis pathogen	-0.0252355	None	-0.0252355			muscle disease	-0.0197455	Musculoskeletal disorders	-0.0137467
osteoarthritis synovial	0.0248189	Osteoarthritis	0.016051			osteolytic bone metastasis	0.0315056	Malignant neoplasm of bone and articular cartilage	0.0211126			mycoverexpressing tumors	-0.0252355	Neuroblastoma and other peripheral nervous cell tumors	-0.0178304			adult kidneyderived epithelial tubuloids	-0.0197455	Chronic kidney disease	-0.0173332
glycosphingolipid metabolism	-0.0248148	None	-0.0248148			pdacs	0.0315056	Other pharynx cancer	0.00846632			il2 deprivation	-0.0252355	Protein-energy malnutrition	-0.0207754			adult stem cell	-0.0197455	None	-0.0197455
metastasis	0.0248001	None	0.0248001			ovarian carcinomas	0.0315056	Ovarian cancer	0			muscle damage	-0.0252355	Musculoskeletal disorders	-0.0175687			muscle progenitor impairment	-0.0197455	None	-0.0197455
gs	-0.0247913	Alopecia areata	-0.0132019			pancreas	0.0315056	Pancreatic cancer	0.026534475197030585			musculoskeletal structure	-0.0252355	Musculoskeletal disorders	-0.0175687			adultonset	-0.0197455	None	-0.0197455
x-linked recessive disease	-0.0247	None	-0.0247			painful	0.0315056	None	0.0315056			muscle invasive tumors	-0.0252355	None	-0.0252355			obesityinduced type 2 diabetes	-0.0197455	Diabetes mellitus	-0.018577
neuromuscular disorders	-0.0247	None	-0.0247			pancreatic tumours	0.0315056	Pancreatic cancer	0.026534475197030585			muscular atrophy	-0.0252355	Motor neuron disease	-0.0220737			advanced carotid atherosclerotic disease	-0.0197455	None	-0.0197455
dystrophin deficiency	-0.0247	None	-0.0247			pancreatic tumors	0.0315056	Pancreatic cancer	0.026534475197030585			in vivo infection	-0.0252355	None	-0.0252355			multiple neurodevelopmental disorders	-0.0197455	Autism spectrum disorders	-0.00922733
dystrophic skeletal muscles	-0.0247	None	-0.0247			pancreatic ductal adenocarcinomas	0.0315056	Pancreatic cancer	0.026534475197030585			advanced lung disease	-0.0252355	Interstitial lung disease and pulmonary sarcoidosis	-0.0251393			withdrawn	-0.0197455	Depressive disorders	-0.0128661
x-linked muscular dystrophy	-0.0247	Musculoskeletal disorders	-0.0171959			cutaneous tumors	0.0315056	Non-melanoma skin cancer (squamous-cell carcinoma)	0.0185493			hotspot tumour tissue microarray	-0.0252355	Neuroblastoma and other peripheral nervous cell tumors	-0.0178304			wnt3atreated human embryonic stem cells	-0.0197455	None	-0.0197455
dystrophic muscles	-0.0247	None	-0.0247			cushing's syndrome	0.0315056	None	0.0315056			advanced colorectal	-0.0252355	Colon and rectum cancer	-0.0183871			ageassociated aneuploidy	-0.0197455	None	-0.0197455
dystrophic diaphragms	-0.0247	None	-0.0247			dcis-c1	0.0315056	None	0.0315056			hormonenave prostate cancer	-0.0252355	Prostate cancer	0			embryonic survival	-0.0197455	Maternal abortion and miscarriage	0
diamond	-0.0247	Thalassemias	-0.0188229			defects	0.0315056	Neural tube defects	0.0313451			nijmegen breakage syndrome	-0.0252355	None	-0.0252355			emtdriven colon cancer	-0.0197455	Colon and rectum cancer	-0.0143871
hereditary muscular disease	-0.0247	Motor neuron disease	-0.0216054			dcis-c2	0.0315056	None	0.0315056			adult tcell leukemia	-0.0252355	Acute lymphoid leukemia	-0.0178002			essential technique	-0.0197455	None	-0.0197455
articular cartilage damage	0.0246877	Osteoarthritis	0.0159662			dcis-c1 lesions	0.0315056	Non-melanoma skin cancer (squamous-cell carcinoma)	0.0185493			macular degeneration	-0.0252355	Age-related macular degeneration	-0.0184191			ageassociated loss	-0.0197455	Age-related and other hearing loss	-0.0187937
autoimmune uveitis	-0.0246294	None	-0.0246294			degenerative protein aggregation diseases	0.0315056	Alzheimer's disease and other dementias	0.0181103			viral proteinmediated cell death	-0.0252355	Viral skin diseases	-0.0224884			aggregate activity	-0.0197455	None	-0.0197455
hepatosplenic t-cell lymphoma	-0.0246294	Non-Hodgkin lymphoma	-0.0155437			deficiency in homologous recombination	0.0315056	None	0.0315056			vascular injury	-0.0252355	Cardiovascular diseases	-0.0249146			aggressive diseases	-0.0197455	None	-0.0197455
hstcl	-0.0246294	None	-0.0246294			parotid cancer	0.0315056	Nasopharynx cancer	0.011372804821932429			homeostasis model	-0.0252355	None	-0.0252355			wildtype background	-0.0197455	None	-0.0197455
ventricular insufficiency	-0.0245499	Cardiomyopathy and myocarditis	-0.0180127			ovarian tumors	0.0315056	Ovarian cancer	0			vascular disorders	-0.0252355	Lower extremity peripheral arterial disease	-0.0124355			ntype neuroblastoma cell line	-0.0197455	Neuroblastoma and other peripheral nervous cell tumors	-0.0139514
ventricular dimensions and systolic dysfunction	-0.0245499	Cardiomyopathy and myocarditis	-0.0180127			glioblastoma-like	0.0315056	None	0.0315056			hormonesensitive lipase	-0.0252355	None	-0.0252355			acute coronary syndromes	-0.0197455	Ischemic heart disease	-0.0148075
lipid metabolism disorders	-0.0245499	Cirrhosis and other chronic liver diseases due to NAFLD	-0.0231991			glioblastoma tumours	0.0315056	Brain and central nervous system cancer	0.031196316671384627			no distant metastases	-0.0252355	Non-melanoma skin cancer	-0.0158058			activity dependent	-0.0197455	None	-0.0197455
neuroblastomas	0.024499	Neuroblastoma and other peripheral nervous cell tumors	0.01731			graves' disease	0.0315056	None	0.0315056			human leukemic cell	-0.0252355	Acute lymphoid leukemia	-0.0178002			advanced cancer	-0.0197455	None	-0.0197455
hbv-associated hcc	-0.0244793	Cirrhosis and other chronic liver diseases due to hepatitis B	-0.0177206			graft-versus-host disease	0.0315056	None	0.0315056			human papillomavirus e7	-0.0252355	None	-0.0252355			xeroderma pigmentosum xp	-0.0197455	None	-0.0197455
thyroid adenoma	0.0244691	Thyroid cancer	0.0112971			glucose	0.0315056	Diabetes mellitus	0.029641			acute chronic gvhd	-0.0252355	None	-0.0252355			acute lymphoblastic	-0.0197455	Acute lymphoid leukemia	-0.0139278
hepatitis c virus-positive hepatocellular carcinoma	-0.0244439	Cirrhosis and other chronic liver diseases due to hepatitis C	-0.022949			function	0.0315056	Neurological disorders	0.026129323129571932			lung squamous cell carcinoma	-0.0252355	Non-melanoma skin cancer (squamous-cell carcinoma)	-0.0148577			engrafted tumor	-0.0197455	Neuroblastoma and other peripheral nervous cell tumors	-0.0139514
male tumor	-0.0244439	Testicular cancer	0			gastric tumor	0.0315056	Stomach cancer	0.012892624191135597			lungcancers	-0.0252355	Tracheal, bronchus, and lung cancer	-0.0137984			er stress response genes	-0.0197455	None	-0.0197455
hcv-positive hcc	-0.0244439	Cirrhosis and other chronic liver diseases due to hepatitis C	-0.022949			gastric carcinogenesis	0.0315056	Stomach cancer	0.012892624191135597			human squamous cell cancers	-0.0252355	Non-melanoma skin cancer (squamous-cell carcinoma)	-0.0148577			activityspecific changes	-0.0197455	None	-0.0197455
male tumors	-0.0244439	Testicular cancer	0			gbm-2	0.0315056	None	0.0315056			acute lung injury aliventilator	-0.0252355	None	-0.0252355			acute leukaemia	-0.0197455	Acute lymphoid leukemia	-0.0139278
retinoblastoma	0.024388	Neuroblastoma and other peripheral nervous cell tumors	0.0172315			gbm tumors	0.0315056	Brain and central nervous system cancer	0.031196316671384627			acute myelogenous leukaemia	-0.0252355	Acute myeloid leukemia	-0.0251825			acute tcell lymphoblastic leukemia	-0.0197455	Acute lymphoid leukemia	-0.0139278
cardiovascular diseases	-0.0243725	Hypertensive heart disease	-0.0204254			gastrointestinal malignancies	0.0315056	Stomach cancer	0.012892624191135597			human infection	-0.0252355	Intestinal nematode infections	-0.024631			acute myelogenous leukemia	-0.0197455	Acute myeloid leukemia	-0.0197041
blindness	-0.024362	Near vision loss	-0.0194155			gastrointestinal growth defects	0.0315056	Congenital birth defects	0.029565052763897152			watersoluble free radical scavenger	-0.0252355	None	-0.0252355			acute leukemias	-0.0197455	Acute lymphoid leukemia	-0.0139278
liver cell dysplasia	-0.0243556	None	-0.0243556			gd	0.0315056	None	0.0315056			watersoluble	-0.0252355	None	-0.0252355			acute lung injury	-0.0197455	Interstitial lung disease and pulmonary sarcoidosis	-0.0196703
hepatitis-virus-free	-0.0243556	None	-0.0243556			gcb-dlbcl	0.0315056	None	0.0315056			wbeijinginfected	-0.0252355	None	-0.0252355			endothelialderived von willebrand factor	-0.0197455	None	-0.0197455
hcc tumors	-0.0243556	Liver cancer	-0.0102338			colon and pancreatic cancer	0.0315056	Colon and rectum cancer	0.0229557			human pulmonary artery	-0.0252355	Pulmonary Arterial Hypertension	-0.015549			myopathic s85c	-0.0197455	None	-0.0197455
renal cancer	-0.0243545	Kidney cancer	-0.0134236			gbm-3	0.0315056	None	0.0315056			human leiomyoma	-0.0252355	None	-0.0252355			acute lymphoblastic leukemias	-0.0197455	Acute lymphoid leukemia	-0.0139278
liver tissues	-0.0243203	Cirrhosis and other chronic liver diseases	-0.0221904			myalgic encephalomyelitis / chronic fatigue syndrome	0.0315056	None	0.0315056			human lymphoma b cells	-0.0252355	Burkitt lymphoma	-0.0133662			xlpdr syndrome	-0.0197455	None	-0.0197455
omental metastases	0.0243005	None	0.0243005			myeloid malignances	0.0315056	Acute myeloid leukemia	0.031439357955126264			nematode infection	-0.0252355	Intestinal nematode infections	-0.024631			naive pluripotency characteristic	-0.0197455	None	-0.0197455
autoimmune disorder of the central nervous system	0.0242443	Neurological disorders	0.0201072			myocardial ischemia	0.0315056	Myocarditis	0.027354038379796917			lung injury	-0.0252355	Interstitial lung disease and pulmonary sarcoidosis	-0.0251393			xlinked intellectual disability	-0.0197455	Idiopathic developmental intellectual disability	-0.0187347
vitiligo lesional skin	0.0242443	None	0.0242443			nasal polyps	0.0315056	None	0.0315056			lung neoplasms	-0.0252355	Tracheal, bronchus, and lung cancer	-0.0137984			nuclear √ücatenin activity	-0.0197455	None	-0.0197455
ischaemic stroke	-0.0241349	Ischemic stroke	-0.0237668			nasal polyp	0.0315056	None	0.0315056			human pulmonary artery endothelial cells	-0.0252355	Pulmonary Arterial Hypertension	-0.015549			endomyocardial biopsies	-0.0197455	Cardiomyopathy and myocarditis	-0.0144877
myocardial injury	-0.0241349	Myocarditis	-0.0209546			nasal	0.0315056	Upper respiratory infections	0.031458220845988434			human oral tongue squamous cell carcinoma cells	-0.0252355	Lip and oral cavity cancer	-0.0148362			endomyocardial samples	-0.0197455	Endocarditis	-0.019332
lipid-atherosclerosis	-0.0241349	Ischemic heart disease	-0.0180991			myotoxic	0.0315056	Cardiomyopathy and myocarditis	0.023116181693490154			neuronal reprogramming	-0.0252355	None	-0.0252355			endoplasmic reticulum stress pathway	-0.0197455	None	-0.0197455
hard palate	-0.0241349	Orofacial clefts	-0.0225422			fgr	0.0315056	None	0.0315056			neuropathic pain	-0.0252355	Neurological disorders	-0.0209292			adultonset disease	-0.0197455	Alzheimer's disease and other dementias	-0.0113503
is	-0.0241349	Soft tissue and other extraosseous sarcomas	-0.0207411			fetal growth restriction	0.0315056	None	0.0315056			neuropsychiatric conditions	-0.0252355	Mental disorders	-0.0223004			adnrogen deprivation	-0.0197455	None	-0.0197455
intracranial arterial aneurysm	-0.0241349	Subarachnoid hemorrhage	-0.0198413			fitzpatrick skin type i/ii	0.0315056	None	0.0315056			neuronal loss	-0.0252355	Motor neuron disease	-0.0220737			ercc1deficiency	-0.0197455	None	-0.0197455
mll-af9 leukemia	-0.0241349	Acute myeloid leukemia	-0.0240841			follicular thyroid tumors	0.0315056	Thyroid cancer	0.014545686517155557			adipose triglyceride lipase	-0.0252355	None	-0.0252355			mycobacterial phagosomes	-0.0197455	None	-0.0197455
lip	-0.0241349	Lip and oral cavity cancer	-0.0141892			premature death	0.0315056	None	0.0315056			virusinfected human dendritic cells	-0.0252355	HIV/AIDS	-0.020514			myopia control	-0.0197455	Refraction disorders	-0.0171329
soft palate	-0.0241349	Orofacial clefts	-0.0225422			pregnancy loss	0.0315056	Maternal abortion and miscarriage	0			adipogenicosteogenic factors	-0.0252355	None	-0.0252355			myocarditis	-0.0197455	Cardiomyopathy and myocarditis	-0.0144877
mll disease	-0.0241349	Chronic lymphoid leukemia	-0.0177074			primitive neuroectodermal tumor (cns-pnet)-like neoplasms	0.0315056	Neuroblastoma and other peripheral nervous cell tumors	0.022260554661929676			ht1080 fibrosarcoma cells	-0.0252355	None	-0.0252355			mycobacterium tuberculosis lysate	-0.0197455	Tuberculosis	-0.0184859
necrotic cell death	-0.0241069	None	-0.0241069			gc	0.0315056	None	0.0315056			ad spermatogonia	-0.0252355	Male infertility	0			myeloid leukemias	-0.0197455	Acute myeloid leukemia	-0.0197041
genotoxic stress	0.0239167	None	0.0239167			hand osteoarthritis	0.0315056	Osteoarthritis	0.0203754			neuronal derivatives	-0.0252355	Neurological disorders	-0.0209292			wtinfected macrophages	-0.0197455	None	-0.0197455
multigenic disorder	-0.0238876	Neurological disorders	-0.0198113			hand oa	0.0315056	None	0.0315056			human embryonic stem cells lines	-0.0252355	None	-0.0252355			erythroid dysplasia	-0.0197455	Myelodysplastic, myeloproliferative, and other hematopoietic neoplasms	-0.0157807
skin cancer	-0.0238686	Non-melanoma skin cancer	-0.0149497			hcv infection	0.0315056	Acute hepatitis C	0.030654278429463753			impaired cancer	-0.0252355	None	-0.0252355			shrna infection	-0.0197455	Gonococcal infection	-0.0194024
macrophage inflammation	-0.0238434	Inflammatory bowel disease	-0.0218073			hcm disorders	0.0315056	None	0.0315056			neuroendocrine nature	-0.0252355	Endocrine, metabolic, blood, and immune disorders	-0.0117816			mycobacterial	-0.0197455	None	-0.0197455
brain tumors	-0.0238079	Brain and central nervous system cancer	-0.0235742			heart	0.0315056	Ischemic heart disease	0.023626520236910625			neurodevelopmental disorders	-0.0252355	Autism spectrum disorders	-0.0117928			mycobacterial infections	-0.0197455	Respiratory infections and tuberculosis	-0.0188155
hepatitis b virus (hbv)-infected	-0.0237816	Cirrhosis and other chronic liver diseases due to hepatitis B	-0.0172156			headache	0.0315056	Tension-type headache	0.0293031			human immunodeficiency virus antibodies	-0.0252355	None	-0.0252355			mycobacterial infection	-0.0197455	Respiratory infections and tuberculosis	-0.0188155
metabolism	-0.0237816	Endocrine, metabolic, blood, and immune disorders	-0.0111029			motor-sensory defects	0.0315056	None	0.0315056			acute t cell leukemia	-0.0252355	Acute lymphoid leukemia	-0.0178002			schimke immunoosseous dysplasia	-0.0197455	None	-0.0197455
hepatitis b-related liver cancer	-0.0237816	Cirrhosis and other chronic liver diseases due to hepatitis B	-0.0172156			monogenic disease	0.0315056	None	0.0315056			adenocarcinoma cells i	-0.0252355	None	-0.0252355			lacz infection	-0.0197455	None	-0.0197455
tumor retinoblastoma	-0.0237816	Retinoblastoma	-0.0220285			monogenic autoimmune disease	0.0315056	Multiple sclerosis	0.015295			vmyc myelocytomatosis viralrelated oncogene	-0.0252355	Myelodysplastic, myeloproliferative, and other hematopoietic neoplasms	-0.0201683			c2c12 myotubes	-0.0197455	None	-0.0197455
liver malignancies	-0.0237816	Liver cancer	-0.00999257			mm tumor	0.0315056	Multiple myeloma	0.0242019			neurodegenerative	-0.0252355	Alzheimer's disease and other dementias	-0.0145061			focal segmental glomerulosclerosis	-0.0197455	Acute glomerulonephritis	-0.0179253
gastrointestinal tumors	-0.0237816	Colon and rectum cancer	-0.0173278			muscle paralysis	0.0315056	Motor neuron disease	0.027558240255887958			neurocognitive impairments	-0.0252355	Alzheimer's disease and other dementias	-0.0145061			folate deficiency	-0.0197455	None	-0.0197455
primary hepatocellular carcinoma	-0.0237816	None	-0.0237816			muscle diseases	0.0315056	Musculoskeletal disorders	0.021933886856784185			neurological	-0.0252355	Neurological disorders	-0.0209292			folfoxtreated gastric cancer	-0.0197455	Stomach cancer	-0.00808022
hepatitis b-related hepatocellular carcinoma	-0.0237816	Cirrhosis and other chronic liver diseases due to hepatitis B	-0.0172156			tumour metastasis	0.0315056	None	0.0315056			neuroinflammation	-0.0252355	Motor neuron disease	-0.0220737			burkitt√¢‚Ç¨‚Ñ¢s lymphoma cell line	-0.0197455	Burkitt lymphoma	-0.0104584
lung carcinoid	0.0237697	Tracheal, bronchus, and lung cancer	0.0129969			genetic disorders	0.0315056	Sickle cell disorders	0.031090927794656668			neurological phenotype	-0.0252355	None	-0.0252355			burkitt lymphoma cell line	-0.0197455	Burkitt lymphoma	-0.0104584
metastases	0.0237477	None	0.0237477			cerebellar dysfunction	0.0315056	Neurological disorders	0.026129323129571932			lung edema	-0.0252355	None	-0.0252355			cancer antigenspecific cytotoxic t lymphocytes	-0.0197455	None	-0.0197455
cytomegalovirus infection	-0.0236933	None	-0.0236933			germ cell tumours	0.0315056	None	0.0315056			lung carcinogenesis	-0.0252355	Tracheal, bronchus, and lung cancer	-0.0137984			dnase rnase free water	-0.0197455	None	-0.0197455
type i diabetes mellitus	-0.0236933	Diabetes mellitus	-0.0222911			centrosome defects	0.0315056	None	0.0315056			vonhippel lindau	-0.0252355	Neoplasms	-0.0164177			knockout background	-0.0197455	None	-0.0197455
pancreatic carcinoma	0.0236927	Pancreatic cancer	0.0199544			central nervous system (cns) trauma	0.0315056	Neonatal encephalopathy due to birth asphyxia and trauma	0.020310602470678438			lung adenocarcinoma transcript 1	-0.0252355	Tracheal, bronchus, and lung cancer	-0.0137984			cancer cell migration	-0.0197455	Brain and central nervous system cancer	-0.0195517
brain metastases	0.0236371	Brain and central nervous system cancer	0.0234051			central nervous system (cns) injury	0.0315056	Neurological disorders	0.026129323129571932			bipolar bp disorder	-0.0252355	Bipolar disorder	-0.0230413			dnam1mediated natural killer celllike cytotoxicity	-0.0197455	None	-0.0197455
psoriasis and chronic obstructive pulmonary disease	-0.023605	Chronic respiratory diseases	-0.0215724			proteinopathy	0.0315056	Thalassemias	0.024009082176904062			bipolaraffective disorder	-0.0252355	Bipolar disorder	-0.0230413			cancer gene expression program	-0.0197455	Nasopharynx cancer	-0.0071277
adenocarcinoma of the lung	-0.023605	Tracheal, bronchus, and lung cancer	-0.0129069			proteinopathies	0.0315056	Thalassemias	0.024009082176904062			bipolar patients	-0.0252355	Bipolar disorder	-0.0230413			cancer genetics	-0.0197455	None	-0.0197455
ependymoma	-0.0235856	None	-0.0235856			prostatic lesions	0.0315056	None	0.0315056			fibrous lesions	-0.0252355	Uterine fibroids	0			cancer cell stemness	-0.0197455	Neuroblastoma and other peripheral nervous cell tumors	-0.0139514
ischemic heart failure	-0.0235255	Ischemic heart disease	-0.0176422			prostatic intraepithelial neoplasia	0.0315056	Benign prostatic hyperplasia	0			fibrotic lesions	-0.0252355	Interstitial lung disease and pulmonary sarcoidosis	-0.0251393			knockout liver cancer	-0.0197455	Liver cancer	-0.00829669
colorectal cancers	0.0235197	Colon and rectum cancer	0.017137			ptb	0.0315056	None	0.0315056			fibrotic disorders	-0.0252355	Uterine fibroids	0			cancer driver	-0.0197455	None	-0.0197455
alcoholic liver disease	-0.0235074	Cirrhosis and other chronic liver diseases due to alcohol use	-0.0090942			psychiatric and neurological disorders	0.0315056	Mental disorders	0.027841198160710498			lipid membranes	-0.0252355	Lip and oral cavity cancer	-0.0148362			cancer stem cells	-0.0197455	Brain and central nervous system cancer	-0.0195517
bone loss	0.0234512	None	0.0234512			pulmonary congestion	0.0315056	None	0.0315056			lipid engagement	-0.0252355	Lip and oral cavity cancer	-0.0148362			ks tumor	-0.0197455	Neuroblastoma and other peripheral nervous cell tumors	-0.0139514
adenocarcinoma and squamous cell carcinoma	-0.0234143	Non-melanoma skin cancer (squamous-cell carcinoma)	-0.0137854			burkitt's lymphoma	0.0315056	Burkitt lymphoma	0.016687181891137316			bl2 burkitt lymphoma cell line	-0.0252355	Burkitt lymphoma	-0.0133662			laborious	-0.0197455	None	-0.0197455
idiopathic pulmonary artery hypertension	0.0233887	Pulmonary Arterial Hypertension	0.0144111			burkitt	0.0315056	Burkitt lymphoma	0.016687181891137316			flip	-0.0252355	None	-0.0252355			laboratory strain	-0.0197455	None	-0.0197455
salmonella infection	0.0233887	Invasive Non-typhoidal Salmonella (iNTS)	0.0188593			cancerous	0.0315056	Other pharynx cancer	0.00846632			tgfb receptor type ii loss	-0.0252355	None	-0.0252355			laboratory strains	-0.0197455	None	-0.0197455
malignant liver disease	-0.0233577	Liver cancer	-0.00981446			cancer drug addiction	0.0315056	None	0.0315056			fetal death	-0.0252355	Maternal abortion and miscarriage	0			calcium homeostasis	-0.0197455	None	-0.0197455
leprosy infection	-0.0233577	Leprosy	-0.0144303			glioblastoma tumour	0.0315056	Brain and central nervous system cancer	0.031196316671384627			lipids	-0.0252355	Lip and oral cavity cancer	-0.0148362			traumaexposed controls	-0.0197455	Neonatal encephalopathy due to birth asphyxia and trauma	-0.0127293
leprosy	-0.0233577	None	-0.0233577			cerebellar atrophy	0.0315056	Neurological disorders	0.026129323129571932			fetal alcohol syndrome	-0.0252355	None	-0.0252355			kshvinfected huvec	-0.0197455	None	-0.0197455
open-angle glaucoma	-0.0233577	Glaucoma	-0.0228955			charcot-marie-tooth (cmt) disease	0.0315056	None	0.0315056			bladder tumours	-0.0252355	Bladder cancer	-0.00700848			calcific aortic valve stenosis	-0.0197455	Non-rheumatic calcific aortic valve disease	-0.0162747
infection leprosy	-0.0233577	Leprosy	-0.0144303			chagas disease	0.0315056	None	0.0315056			block tumor cell proliferation	-0.0252355	Neuroblastoma and other peripheral nervous cell tumors	-0.0178304			fluid shear stress	-0.0197455	Exposure to mechanical forces	-0.00678301
degenerative arthritis	-0.0233577	Rheumatoid arthritis	-0.00891008			chromosomal instability	0.0315056	None	0.0315056			lipodystrophies	-0.0252355	None	-0.0252355			braf mutant tumor cells	-0.0197455	None	-0.0197455
upper gastrointestinal (gi) cancer	-0.0233577	Stomach cancer	-0.00955839			chromosomal	0.0315056	Hemoglobinopathies and hemolytic anemias	0.014799059970472017			thep3gfp tumors	-0.0252355	Neuroblastoma and other peripheral nervous cell tumors	-0.0178304			placental infection	-0.0197455	Maternal sepsis and other maternal infections	0
joint disease	0.02327	Rheumatoid arthritis	0.00887663			chronic myeloid leukemia	0.0315056	Chronic lymphoid leukemia	0.0231152			field cancerized areas	-0.0252355	Other pharynx cancer	-0.0067814			brain disorders	-0.0197455	Alzheimer's disease and other dementias	-0.0113503
muscle disease	-0.0232576	Musculoskeletal disorders	-0.0161917			chronic myelogenous leukemia	0.0315056	Chronic myeloid leukemia	0.021944770461470243			platelet hyporeactivity	-0.0252355	None	-0.0252355			braf v600e melanoma cells	-0.0197455	Malignant skin melanoma	-0.0184864
psychiatric disorders	0.0232358	None	0.0232358			chronic inflammatory diseases	0.0315056	Inflammatory bowel disease	0.028815057697939604			functional deficits	-0.0252355	None	-0.0252355			brafiinduced cell death	-0.0197455	None	-0.0197455
cardiac muscle contraction	-0.0232076	Cardiomyopathy and myocarditis	-0.0170278			preterm delivery	0.0315056	Neonatal preterm birth	0.025619677539369945			personality disorders	-0.0252355	None	-0.0252355			bone marrows	-0.0197455	None	-0.0197455
respiratory syncytial virus infection	-0.02319	Lower respiratory infections	-0.0202203			prematurity	0.0315056	Maternal and neonatal disorders	0.028430800690257094			lipopolysaccharides	-0.0252355	None	-0.0252355			bonemarrow hypoxia	-0.0197455	Thalassemias	-0.0150473
respiratory tract infections	-0.02319	Upper respiratory infections	-0.0231551			premature ovarian insufficiency	0.0315056	Female infertility	0			lipopolysaccharide stress	-0.0252355	None	-0.0252355			sea sacoglossan	-0.0197455	None	-0.0197455
demyelination	0.0231826	Encephalitis	0.0212618			extra-intestinal diseases	0.0315056	None	0.0315056			lipofectamine 2000 invitrogen carlsbad	-0.0252355	None	-0.0252355			pitthopkins syndrome	-0.0197455	None	-0.0197455
cardiac death	-0.023137	Ischemic heart disease	-0.0173508			estrogenic	0.0315056	Uterine fibroids	0			liposomal	-0.0252355	Lip and oral cavity cancer	-0.0148362			bone disease	-0.0197455	Malignant neoplasm of bone and articular cartilage	-0.0132319
hepatitis b virus-positive cirrhosis	-0.0230575	Cirrhosis and other chronic liver diseases due to hepatitis B	-0.0166914			familial migraine	0.0315056	Migraine	0.0188184			lipotoxicityassociated	-0.0252355	Lip and oral cavity cancer	-0.0148362			bone marrow mesenchymal stem cells	-0.0197455	None	-0.0197455
liver tumour	-0.0230575	Liver cancer	-0.0096883			failing hearts	0.0315056	Hypertensive heart disease	0.026403257377931103			photodamaged skin	-0.0252355	None	-0.0252355			pink1parkin impairment	-0.0197455	Neurological disorders	-0.0163761
cirrhosis tissues	-0.0230575	Cirrhosis and other chronic liver diseases	-0.0210382			primary cutaneous t-cell lymphomas	-0.0315056	Non-Hodgkin lymphoma	-0.0198833			friedreichs ataxia	-0.0252355	None	-0.0252355			ploidy	-0.0197455	Neoplasms	-0.0128461
hepatocarcinogenesis	-0.0230191	Hepatoblastoma	-0.0215437			neurodevelopmental impairment	0.0315056	Autism spectrum disorders	0.014722920867099028			fragile skin forming blisters	-0.0252355	None	-0.0252355			brd4related cancers	-0.0197455	None	-0.0197455
psoriatic lesions	-0.0229515	Psoriasis	-0.0225603			neurological disorder	0.0315056	Neurological disorders	0.026129323129571932			tissue loss	-0.0252355	None	-0.0252355			fmrp deficiency	-0.0197455	G6PD deficiency	-0.00926455
psoriasiform skin	-0.0229515	Psoriasis	-0.0225603			neurological deficits	0.0315056	Neurological disorders	0.026129323129571932			premature cardiovascular disease	-0.0252355	Cardiovascular diseases	-0.0249146			pluripotency factor	-0.0197455	None	-0.0197455
psoriasiform inflammation	-0.0229515	Psoriasis	-0.0225603			neurological and psychiatric disorders	0.0315056	None	0.0315056			premature aging syndromes	-0.0252355	None	-0.0252355			left adult	-0.0197455	None	-0.0197455
psoriasis via modulating hyperproliferation	-0.0229515	Psoriasis	-0.0225603			neurological and neurodegenerative diseases	0.0315056	Alzheimer's disease and other dementias	0.0181103			ewing sarcoma tumors	-0.0252355	None	-0.0252355			pluripotency loss	-0.0197455	None	-0.0197455
amyotrophic lateral sclerosis	-0.0229493	Motor neuron disease	-0.020074			neurological syndrome	0.0315056	Neurological disorders	0.026129323129571932			pluripotencyassociated transcription factors	-0.0252355	None	-0.0252355			flt3itd acute myeloid leukemia	-0.0197455	Acute myeloid leukemia	-0.0197041
kaposi sarcoma	-0.0229169	Soft tissue and other extraosseous sarcomas	-0.0196944			neuropathic	0.0315056	None	0.0315056			eukaryotic translation initiation factor 4ebinding protein 1	-0.0252355	None	-0.0252355			leukemic stem cellenriched populations	-0.0197455	Acute lymphoid leukemia	-0.0139278
ad	-0.0229085	None	-0.0229085			ectrodactyly	0.0315056	None	0.0315056			eukaryotic translation initiation factor	-0.0252355	None	-0.0252355			soft tissue sarcoma	-0.0197455	Soft tissue and other extraosseous sarcomas	-0.016969
coronavirus disease 2019 and lung cancer	-0.0228809	Tracheal, bronchus, and lung cancer	-0.0125109			ectopic vascular leakage	0.0315056	None	0.0315056			prediabetes	-0.0252355	Diabetes mellitus	-0.023742			leukemic cell lines	-0.0197455	Acute lymphoid leukemia	-0.0139278
type 2 diabetes mellitus	0.0228478	Diabetes mellitus	0.0214956			ectodermal dysplasia	0.0315056	None	0.0315056			precision cancer	-0.0252355	None	-0.0252355			leukemic patients	-0.0197455	Acute lymphoid leukemia	-0.0139278
chromophobe renal cell carcinoma	0.0228079	Kidney cancer	0.0125711			endometrial cancer	0.0315056	Uterine cancer	0			prediabetic	-0.0252355	Diabetes mellitus	-0.023742			ipsclike colonies	-0.0197455	None	-0.0197455
kidney cancer metastasis	-0.0228014	Kidney cancer	-0.0125676			endometrial and breast cancers	0.0315056	Breast cancer	0.000496783			primary invasive breast tumors	-0.0252355	Breast cancer	-0.000397916			invasive migration	-0.0197455	Pulmonary aspiration and foreign body in airway	-0.0173643
renal carcinoma	-0.0228014	Kidney cancer	-0.0125676			colon, breast, and leukemia cancer	0.0315056	Breast cancer	0.000496783			calcium transportmetabolism	-0.0252355	None	-0.0252355			ipsccardiomyocytes	-0.0197455	Cardiomyopathy and myocarditis	-0.0144877
hypoxia cancer	-0.0228014	None	-0.0228014			colon tumors	0.0315056	Colon and rectum cancer	0.0229557			esophageal dysplasia	-0.0252355	Esophageal cancer	-0.00919061			castration resistant prostate cancer	-0.0197455	Prostate cancer	0
metastatic renal cell carcinoma	-0.0228014	Kidney cancer	-0.0125676			colon cancer metastases	0.0315056	Colon and rectum cancer	0.0229557			esophageal adenocarcinoma cells	-0.0252355	Esophageal cancer	-0.00919061			isoflavone genistein	-0.0197455	None	-0.0197455
cebpb-silenced glioma	-0.0228014	Brain and central nervous system cancer	-0.0225776			neurogenetic disorders	0.0315056	None	0.0315056			erbb2driven mammary carcinomas	-0.0252355	None	-0.0252355			ischemic atherosclerotic disease	-0.0197455	Ischemic heart disease	-0.0148075
renal carcinogenesis	-0.0228014	Kidney cancer	-0.0125676			preterm prelabor rupture of the membranes	0.0315056	None	0.0315056			tall cell death	-0.0252355	None	-0.0252355			ischemic heart failure	-0.0197455	Ischemic heart disease	-0.0148075
depressive disorders	0.0227579	Major depressive disorder	0.0141594			preterm parturition	0.0315056	Neonatal preterm birth	0.025619677539369945			intramyocellular lipid	-0.0252355	None	-0.0252355			dna damagerepair results	-0.0197455	None	-0.0197455
benign prostatic hyperplasia	-0.0227398	None	-0.0227398			preterm labor	0.0315056	Neonatal preterm birth	0.025619677539369945			preterm death	-0.0252355	Maternal abortion and miscarriage	0			catalytic acetyltransferase activity	-0.0197455	None	-0.0197455
immature myeloid dendritic	-0.0227219	Acute myeloid leukemia	-0.0226742			prostate cancer (pca) lesions	0.0315056	Prostate cancer	0			c57bl6j background	-0.0252355	None	-0.0252355			cathepsin deficits	-0.0197455	None	-0.0197455
langerhans cell histiocytosis lesions	-0.0227219	None	-0.0227219			prostate and lung cancers	0.0315056	Tracheal, bronchus, and lung cancer	0.017226801353634337			intrafamilial disease	-0.0252355	None	-0.0252355			castrationresistance prostate cancer	-0.0197455	Prostate cancer	0
lch-ss	-0.0227219	None	-0.0227219			cardiotoxicity	0.0315056	Alcoholic cardiomyopathy	0.00901653			preventreverse tumor metastasis	-0.0252355	Breast cancer	-0.000397916			ischemic injury	-0.0197455	Ischemic stroke	-0.0194444
lch lesions	-0.0227219	None	-0.0227219			cardiovascular diseases	0.0315056	Hypertensive heart disease	0.026403257377931103			intrafollicular canonical wntcatenin activity	-0.0252355	None	-0.0252355			ischemic insult	-0.0197455	Ischemic stroke	-0.0194444
schizophrenic	-0.022703	Schizophrenia	-0.020603			cc	0.0315056	Cystic echinococcosis	0.024042090415906842			essential cofactor	-0.0252355	None	-0.0252355			iron overload syndromes	-0.0197455	None	-0.0197455
muscular dystrophy	-0.0226824	Musculoskeletal disorders	-0.0157913			follicular thyroid cancer	0.0315056	Thyroid cancer	0.014545686517155557			estrogen metabolism	-0.0252355	Polycystic ovarian syndrome	0			irondependent lipid peroxide	-0.0197455	None	-0.0197455
oral carcinoma	-0.0226248	Lip and oral cavity cancer	-0.0133014			folate deficiency	0.0315056	None	0.0315056			tetanus	-0.0252355	None	-0.0252355			precursor lesions	-0.0197455	None	-0.0197455
alzheimer's disease	-0.0226184	Alzheimer's disease and other dementias	-0.0130018			negative breast cancer	0.0315056	Breast cancer	0.000496783			internal homeostasis	-0.0252355	Endocrine, metabolic, blood, and immune disorders	-0.0117816			intracellular infection	-0.0197455	Chlamydial infection	-0.0119805
pain	0.0226164	Low back pain	0.0132302			neck of femur fracture	0.0315056	None	0.0315056			fatal neoplasia	-0.0252355	Neoplasms	-0.0164177			g2m arrest	-0.0197455	None	-0.0197455
oncocytoma	0.0226077	None	0.0226077			neoplasias	0.0315056	Myelodysplastic, myeloproliferative, and other hematopoietic neoplasms	0.0251793			f508del defect	-0.0252355	None	-0.0252355			transcriptional homeostasis	-0.0197455	Hemoglobinopathies and hemolytic anemias	-0.00927505
embolism	-0.0225276	None	-0.0225276			neonatal microcephaly	0.0315056	None	0.0315056			fcbackbone	-0.0252355	None	-0.0252355			rvfv infection	-0.0197455	None	-0.0197455
stenosis	-0.0225276	None	-0.0225276			neuroblastomas	0.0315056	Neuroblastoma and other peripheral nervous cell tumors	0.022260554661929676			body weight loss	-0.0252355	Anorexia nervosa	-0.00957822			dld1 colon	-0.0197455	Colon and rectum cancer	-0.0143871
atheromas	-0.0225276	None	-0.0225276			charcot-marie-tooth disease	0.0315056	None	0.0315056			pluripotency marker	-0.0252355	Neoplasms	-0.0164177			intratumoral androgen	-0.0197455	None	-0.0197455
arteriosclerosis obliterans	-0.0225276	None	-0.0225276			nephropathy	0.0315056	Acute glomerulonephritis	0.028601186826122116			bone marrow monocyte	-0.0252355	Myelodysplastic, myeloproliferative, and other hematopoietic neoplasms	-0.0201683			inv16 leukemic mice	-0.0197455	Myelodysplastic, myeloproliferative, and other hematopoietic neoplasms	-0.0157807
arteriosclerosis	-0.0225276	Lower extremity peripheral arterial disease	-0.0111012			epithelial tumours	0.0315056	Non-melanoma skin cancer (squamous-cell carcinoma)	0.0185493			bone marrow i	-0.0252355	Myelodysplastic, myeloproliferative, and other hematopoietic neoplasms	-0.0201683			g2m dna damage checkpoint	-0.0197455	Hemoglobinopathies and hemolytic anemias	-0.00927505
cerebrovascular disease	0.0225243	Brain and central nervous system cancer	0.0223033			epithelial ovarian cancers	0.0315056	Ovarian cancer	0			bone marrowderived cells	-0.0252355	Acute myeloid leukemia	-0.0251825			s haematobiuminfected	-0.0197455	Schistosomiasis	-0.0170212
lymphoproliferative disorder	-0.0225206	Chronic lymphoid leukemia	-0.0165231			epithelial inflammation	0.0315056	Inflammatory bowel disease	0.028815057697939604			bone marrow hematopoietic stem	-0.0252355	Acute myeloid leukemia	-0.0251825			prdm11deficient diffuse large b cell lymphomas	-0.0197455	None	-0.0197455
thyroid eye disease	0.0224758	Thyroid cancer	0.0103768			epileptic seizures	0.0315056	Idiopathic epilepsy	0.028950998959462168			poisoning	-0.0252355	Poisoning by other means	-0.0247443			prc2 activity	-0.0197455	None	-0.0197455
advanced prostate cancer	-0.0224519	Prostate cancer	0			cns injury	0.0315056	Injuries	0.026103097462068847			fatigue scores	-0.0252355	Major depressive disorder	-0.0157009			translation initiation codons	-0.0197455	None	-0.0197455
viral infections	0.0224137	Viral skin diseases	0.0199738			cmv	0.0315056	None	0.0315056			fatigued	-0.0252355	None	-0.0252355			cancerrestricted transcripts	-0.0197455	Nasopharynx cancer	-0.0071277
death	0.022333	None	0.022333			cmt disease	0.0315056	None	0.0315056			bronchopneumonia endocarditis	-0.0252355	Myocarditis	-0.0219102			polyposis coli	-0.0197455	None	-0.0197455
acute lung injury	-0.0223072	Interstitial lung disease and pulmonary sarcoidosis	-0.0222221			cervical tumors	0.0315056	Cervical cancer	0			teratozoospermia	-0.0252355	None	-0.0252355			caput epididymis	-0.0197455	None	-0.0197455
angina	-0.0222646	Endocarditis	-0.0217983			cervical lesions	0.0315056	Cervical cancer	0			lipg	-0.0252355	None	-0.0252355			dna repair defects	-0.0197455	None	-0.0197455
rectum adenocarcinoma	-0.0222539	Colon and rectum cancer	-0.0162147			cervical lesion	0.0315056	Cervical cancer	0			brain disorders	-0.0252355	Alzheimer's disease and other dementias	-0.0145061			cancerrelated phenotype	-0.0197455	Nasopharynx cancer	-0.0071277
anus retention	-0.0222539	None	-0.0222539			cervical intraepithelial neoplasia grade 2	0.0315056	Cervical cancer	0			positivefeedback signaling	-0.0252355	None	-0.0252355			cancerrelated death	-0.0197455	None	-0.0197455
stable diseases versus progressive diseases of rectal cancer	-0.0222539	Colon and rectum cancer	-0.0162147			cervical intraepithelial neoplasia	0.0315056	Cervical cancer	0			interpatient prostate cancer	-0.0252355	Prostate cancer	0			translational initiation	-0.0197455	Myelodysplastic, myeloproliferative, and other hematopoietic neoplasms	-0.0157807
lymphovascular invasion	-0.0222539	None	-0.0222539			ceroid-lipofuscinosis	0.0315056	None	0.0315056			lipe	-0.0252355	None	-0.0252355			kinase activity	-0.0197455	None	-0.0197455
anaplastic thyroid cancer	0.0222083	Thyroid cancer	0.0102533			cholesterol trafficking disorder	0.0315056	None	0.0315056			extracorporeal shockwave	-0.0252355	Exposure to mechanical forces	-0.00866891			cancer stem cell marker	-0.0197455	Neuroblastoma and other peripheral nervous cell tumors	-0.0139514
hpa	-0.0221733	None	-0.0221733			neuroblastoma tumor	0.0315056	Neuroblastoma and other peripheral nervous cell tumors	0.022260554661929676			extracranial tumor of childhood	-0.0252355	Neuroblastoma and other peripheral nervous cell tumors	-0.0178304			fragile x mental retardation 1	-0.0197455	Idiopathic developmental intellectual disability	-0.0187347
nonalcoholic fatty liver disease	0.0221372	Cirrhosis and other chronic liver diseases due to NAFLD	0.0209192			nash	-0.0313152	Cirrhosis and other chronic liver diseases due to NAFLD	-0.0295922			lineagespecific tumor types	-0.0252355	Neuroblastoma and other peripheral nervous cell tumors	-0.0178304			fragile x proteins	-0.0197455	None	-0.0197455
atherosclerotic plaques	-0.0221239	Ischemic heart disease	-0.0165911			non-small cell lung cancer	0.0312741	Tracheal, bronchus, and lung cancer	0.017100221957514247			treating malignancies	-0.0252355	Myelodysplastic, myeloproliferative, and other hematopoietic neoplasms	-0.0201683			cancerstromal cell	-0.0197455	None	-0.0197455
rheumatoid arthritis synovial	0.0220522	Rheumatoid arthritis	0.00841207			fatigue	0.0311575	Depressive disorders	0.020302085637284275			oxidatively damaged	-0.0252355	None	-0.0252355			cancerresistant species	-0.0197455	None	-0.0197455
arthropathy	-0.0220508	Osteoarthritis	-0.0142608			vhl deficiency	-0.031108	None	-0.031108			oxidative stress processes	-0.0252355	None	-0.0252355			fragile x	-0.0197455	None	-0.0197455
ankylosis	-0.0220508	None	-0.0220508			pcas	-0.031108	Other pharynx cancer	-0.00835949			oxidoreductase transcript	-0.0252355	None	-0.0252355			cancerspecific alternative splicing	-0.0197455	Nasopharynx cancer	-0.0071277
spinal pain	-0.0220508	Low back pain	-0.0128993			lung cancer	0.0309768	Tracheal, bronchus, and lung cancer	0.0169377			oxidoreductase enzymes	-0.0252355	None	-0.0252355			cancerthreatening conditions	-0.0197455	Other pharynx cancer	-0.00530612
dry eyes	-0.0219713	None	-0.0219713			cml	-0.0308099	Mesothelioma	-0.0103807			triazole hepatotoxicity	-0.0252355	None	-0.0252355			cardiomyocyte death	-0.0197455	Alcoholic cardiomyopathy	-0.00565095
sjogren syndrome	-0.0219713	None	-0.0219713			atypical chronic myeloid leukemia	-0.0308099	Chronic myeloid leukemia	-0.0214602			glioma induction system	-0.0252355	Brain and central nervous system cancer	-0.0249878			isolated tumor	-0.0197455	None	-0.0197455
cholangiocarcinoma	-0.0219137	None	-0.0219137			acml	-0.0308099	None	-0.0308099			mock infection	-0.0252355	None	-0.0252355			cardiovascular disease genes	-0.0197455	Cardiovascular diseases	-0.0194945
liver cancers	-0.0219086	Liver cancer	-0.00920555			infertility	0.0307625	Female infertility	0			arrest cells	-0.0252355	Sickle cell disorders	-0.0249034			cardiac ventricular dysfunction	-0.0197455	Cardiomyopathy and myocarditis	-0.0144877
hepatitis b-related liver cirrhosis	-0.0219006	Cirrhosis and other chronic liver diseases due to hepatitis B	-0.015854			carcinoma	0.0307191	Non-melanoma skin cancer (squamous-cell carcinoma)	0.018086231868670106			gicassociated glioma	-0.0252355	Neuroblastoma and other peripheral nervous cell tumors	-0.0178304			isogenic renal cell carcinoma	-0.0197455	Kidney cancer	-0.0108833
thyroid carcinomas	0.0218524	Thyroid cancer	0.0100889			t-cell acute lymphoblastic leukemias	-0.0305117	Acute lymphoid leukemia	-0.0215218			ataxiatelangiectasia at	-0.0252355	None	-0.0252355			cardiac hypoxia	-0.0197455	Ischemic heart disease	-0.0148075
lung squamous cell carcinoma tumor	-0.0218388	Non-melanoma skin cancer (squamous-cell carcinoma)	-0.0128579			t-cell	-0.0305117	Sickle cell disorders	-0.0301101			astrocyteglioma	-0.0252355	None	-0.0252355			kaposi√¢‚Ç¨‚Ñ¢s sarcoma herpesvirus	-0.0197455	Viral skin diseases	-0.0175961
copper homeostasis in lung adenocarcinoma	-0.0218388	Tracheal, bronchus, and lung cancer	-0.0119412			genetic defect	-0.0305117	Congenital birth defects	-0.0286324			asthmatic children	-0.0252355	Asthma	-0.0232511			carcinoid syndrome	-0.0197455	None	-0.0197455
lung squamous cell carcinoma (lusc) tumor	-0.0218388	Tracheal, bronchus, and lung cancer	-0.0119412			delta viral infections	-0.0305117	None	-0.0305117			transforming activity	-0.0252355	Neoplasms	-0.0164177			transient ischemic attack	-0.0197455	Ischemic stroke	-0.0194444
fanconi anemia	0.0217796	None	0.0217796			hepatitis b	-0.0305117	Cirrhosis and other chronic liver diseases due to hepatitis B	-0.0220875			transient pluripotencyfactorbased signalingdirected tps	-0.0252355	None	-0.0252355			dna learning center of cold spring	-0.0197455	None	-0.0197455
autoimmune inflammatory disorder	0.0217462	Rheumatoid arthritis	0.00829534			ec	-0.0302925	Alopecia areata	-0.0161314			atherogenesis	-0.0252355	None	-0.0252355			jawless vertebrate	-0.0197455	None	-0.0197455
pneumonia	-0.0216926	Lower respiratory infections	-0.0189147			dengue infection	-0.0302135	Dengue	-0.0261289			marginal zone lymphoma	-0.0252355	Non-Hodgkin lymphoma	-0.0159263			cardiac dilation	-0.0197455	None	-0.0197455
arrhythmogenic right ventricular cardiomyopathy	-0.0216609	Alcoholic cardiomyopathy	-0.00619911			dengue disease	-0.0302135	Dengue	-0.0261289			atpsynthesis	-0.0252355	None	-0.0252355			cardiolipin remodeling	-0.0197455	Alcoholic cardiomyopathy	-0.00565095
machine learning algorithms	0.0216525	None	0.0216525			ofis	-0.0302135	None	-0.0302135			attention deficit hyperactivity disorder	-0.0252355	Attention-deficit/hyperactivity disorder	-0.00989153			portal vein tumor thrombus	-0.0197455	None	-0.0197455
infection	-0.0216475	Intestinal nematode infections	-0.021129			di	-0.0302135	None	-0.0302135			atmmediated dna damage response	-0.0252355	None	-0.0252355			carcinogenic	-0.0197455	Non-melanoma skin cancer (squamous-cell carcinoma)	-0.0116254
aneurysm	0.0216445	Subarachnoid hemorrhage	0.017794			febrile illnesses	-0.0302135	Neonatal sepsis and other neonatal infections	-0.0201553			asthenozoospermia	-0.0252355	None	-0.0252355			junbdeficiency	-0.0197455	Hemoglobinopathies and hemolytic anemias	-0.00927505
chronic liver disease	0.0215986	Cirrhosis and other chronic liver diseases	0.0197071			dengue	-0.0302135	Yellow fever	-0.0130086			innate immune activity	-0.0252355	None	-0.0252355			malignant liver tumors	-0.0197455	Liver cancer	-0.00829669
ws	-0.0215827	None	-0.0215827			asphyxiation	-0.0301626	Neonatal encephalopathy due to birth asphyxia and trauma	-0.0194448			innate patternrecognition receptors	-0.0252355	None	-0.0252355			basal cell carcinomas	-0.0197455	Non-melanoma skin cancer (basal-cell carcinoma)	-0.016375
autoimmune lymphoproliferative syndrome	-0.0215827	Chronic lymphoid leukemia	-0.0158349			vascular diseases	-0.0301141	Lower extremity peripheral arterial disease	-0.0148396			asthenozoospermic infertile	-0.0252355	Female infertility	0			basal cell hyperplasia	-0.0197455	Non-melanoma skin cancer (basal-cell carcinoma)	-0.016375
costello syndrome	-0.0215827	None	-0.0215827			malignancy	-0.0299946	None	-0.0299946			translation initiation	-0.0252355	None	-0.0252355			lineage leukemia 1	-0.0197455	None	-0.0197455
homeostasis disorders	-0.0215827	Endocrine, metabolic, blood, and immune disorders	-0.0100763			cardiomyopathies	-0.0296669	Alcoholic cardiomyopathy	-0.00849033			associated pain	-0.0252355	None	-0.0252355			malignant rhabdoid tumors	-0.0197455	Neuroblastoma and other peripheral nervous cell tumors	-0.0139514
human t cell acute lymphoblastic leukemia (t-all) and disease	-0.0215827	Acute lymphoid leukemia	-0.0152236			aml.significance	-0.0296669	None	-0.0296669			goblet cell hyperplasia	-0.0252355	None	-0.0252355			basal cell cancers	-0.0197455	Non-melanoma skin cancer (basal-cell carcinoma)	-0.016375
werner syndrome	-0.0215827	None	-0.0215827			atll	-0.0296669	None	-0.0296669			glioma databases	-0.0252355	Brain and central nervous system cancer	-0.0249878			malignant kidney disease	-0.0197455	Kidney cancer	-0.0108833
impaired insulin	-0.0215827	Diabetes mellitus	-0.0203054			developmental defect of the embryonic myocardium	-0.0296669	Congenital birth defects	-0.0278396			grade muscle invasive tumors	-0.0252355	None	-0.0252355			mania	-0.0197455	Bipolar disorder	-0.0180287
non-hodgkin's lymphoma	-0.0215827	Hodgkin lymphoma	-0.0157614			left ventricular non-compaction	-0.0296669	None	-0.0296669			antitumor action	-0.0252355	Other pharynx cancer	-0.0067814			malerelated reproductive disorders	-0.0197455	Male infertility	0
blood tumor	-0.0215827	Myelodysplastic, myeloproliferative, and other hematopoietic neoplasms	-0.017249			adult t-cell leukemia/lymphoma	-0.0296669	Acute lymphoid leukemia	-0.0209259			antitumor process	-0.0252355	Other pharynx cancer	-0.0067814			back pain	-0.0197455	Low back pain	-0.0115508
retinoblastoma tumor	-0.0215827	Retinoblastoma	-0.0199917			clear cell renal cancer	-0.0296669	Kidney cancer	-0.0163517			aortic stenosis	-0.0252355	Non-rheumatic calcific aortic valve disease	-0.0207997			backsplicing junctions	-0.0197455	None	-0.0197455
alps	-0.0215827	Alopecia areata	-0.0114933			left ventricular non-compaction cardiomyopathy	-0.0296669	Cardiomyopathy and myocarditis	-0.0217671			mantle cell lymphoma cells	-0.0252355	Non-Hodgkin lymphoma	-0.0159263			backsplicing profiles	-0.0197455	None	-0.0197455
t cell leukemia	-0.0215827	Acute lymphoid leukemia	-0.0152236			lymphoproliferative	-0.0296669	Chronic lymphoid leukemia	-0.0217662			antimyeloma effect	-0.0252355	Multiple myeloma	-0.0193854			backsplicing regulation	-0.0197455	None	-0.0197455
alphabeta t	-0.0215827	None	-0.0215827			lvnc	-0.0296669	None	-0.0296669			graftversustumor effects	-0.0252355	None	-0.0252355			pbaf chromatin remodelling complex	-0.0197455	Myelodysplastic, myeloproliferative, and other hematopoietic neoplasms	-0.0157807
alzheimer-type pathology	-0.0215827	Alzheimer's disease and other dementias	-0.0124064			meningiomas	-0.0296001	None	-0.0296001			antiinvasive function	-0.0252355	None	-0.0252355			uclike inflammation	-0.0197455	Gastritis and duodenitis	-0.0141045
telomere dysfunction	-0.0215827	None	-0.0215827			bd	-0.0295925	Acute hepatitis B	-0.0186402			tumor adjacent	-0.0252355	Neuroblastoma and other peripheral nervous cell tumors	-0.0178304			bacterial products	-0.0197455	Bacterial skin diseases	-0.0189568
developmental abnormalities	-0.0215827	Idiopathic developmental intellectual disability	-0.0204778			meningioma	-0.0295708	Neoplasms	-0.0192382			ar activity	-0.0252355	Alopecia areata	-0.0134384			bacterial species	-0.0197455	Bacterial skin diseases	-0.0189568
developmental defects	-0.0215827	Congenital birth defects	-0.0202534			dna	-0.0295298	Sickle cell disorders	-0.0291411			osuhdac42	-0.0252355	None	-0.0252355			mapk activity	-0.0197455	None	-0.0197455
primary intraocular malignancy	0.0215272	None	0.0215272			immune disorders	-0.0289673	Chronic lymphoid leukemia	-0.0212529			ovairan cancer	-0.0252355	Ovarian cancer	0			bacterial host	-0.0197455	Bacterial skin diseases	-0.0189568
sclerosis	0.0214842	Multiple sclerosis	0.01043			dilated cardiomyopathy	-0.0289113	Cardiomyopathy and myocarditis	-0.0212128			apoptoticnecrotic cells	-0.0252355	None	-0.0252355			bacterialderived metabolites	-0.0197455	Bacterial skin diseases	-0.0189568
lung fibrosis	-0.0214557	Interstitial lung disease and pulmonary sarcoidosis	-0.0213739			ss	-0.0287724	None	-0.0287724			glioma variants	-0.0252355	None	-0.0252355			lysosomal homeostasis	-0.0197455	None	-0.0197455
colon cancer	0.0214063	Colon and rectum cancer	0.0155971			hereditary corneal dystrophies	-0.0287724	None	-0.0287724			glioma cell death	-0.0252355	Brain and central nervous system cancer	-0.0249878			lysosomal dysfunction	-0.0197455	None	-0.0197455
ruptured aneurysms	0.0213652	Subarachnoid hemorrhage	0.0175644			frontotemporal degeneration	-0.0287724	Alzheimer's disease and other dementias	-0.0165393			glioma initiating cells	-0.0252355	Brain and central nervous system cancer	-0.0249878			lysosomal failure	-0.0197455	Thalassemias	-0.0150473
lymphoma	-0.0213283	Hodgkin lymphoma	-0.0155756			dopaminergic deficiency	-0.0287724	Major depressive disorder	-0.0179015			glioma biology	-0.0252355	Brain and central nervous system cancer	-0.0249878			lysosomal deficits	-0.0197455	None	-0.0197455
luad tumor	-0.0213001	None	-0.0213001			scnc	-0.0287724	Schistosomiasis	-0.0248026			triplicate infection	-0.0252355	None	-0.0252355			m5447infected macrophages	-0.0197455	None	-0.0197455
toxicity	0.0212765	Poisoning by other means	0.0208624			frontotemporal dementia	-0.0287724	Alzheimer's disease and other dementias	-0.0165393			arachidonic acid metabolism	-0.0252355	None	-0.0252355			feedback inhibitory	-0.0197455	None	-0.0197455
malignant glioblastoma	-0.0212736	Neuroblastoma and other peripheral nervous cell tumors	-0.0150311			epithelial cancers	-0.0287724	Nasopharynx cancer	-0.0103862			glucose deprivationinduced human tumor cell	-0.0252355	Neuroblastoma and other peripheral nervous cell tumors	-0.0178304			sensitized tumors	-0.0197455	Neuroblastoma and other peripheral nervous cell tumors	-0.0139514
angioimmunoblastic t-cell lymphoma	-0.0212715	None	-0.0212715			small cell neuroendocrine carcinoma	-0.0287724	Neuroblastoma and other peripheral nervous cell tumors	-0.0203294			glycolytic cancer cells	-0.0252355	None	-0.0252355			feedback loop	-0.0197455	None	-0.0197455
aitl	-0.0212705	None	-0.0212705			small cell prostate cancer	-0.0287724	Prostate cancer	0			osteogenesisrelated markers	-0.0252355	None	-0.0252355			male infertility	-0.0197455	Female infertility	0
pan-cancer	-0.0212383	Pancreatic cancer	-0.0178872			neurodegenerative disorder	-0.0287724	Alzheimer's disease and other dementias	-0.0165393			osteogenic cells	-0.0252355	Osteoarthritis	-0.0163204			basal hyperplasia	-0.0197455	Benign prostatic hyperplasia	0
tuberculosis (mtb) infection	-0.0212383	Tuberculosis	-0.0198834			familial parkinson's disease	-0.0287724	Parkinson's disease	-0.0238121			inhibitory activity	-0.0252355	None	-0.0252355			mabsinfected cells	-0.0197455	Sickle cell disorders	-0.0194857
teratoma	-0.0212153	None	-0.0212153			dwarfism	-0.0287724	Down syndrome	-0.0256335			global translation initiation	-0.0252355	None	-0.0252355			duplicate tumors	-0.0197455	Neuroblastoma and other peripheral nervous cell tumors	-0.0139514
neonatal sepsis	0.0212036	Neonatal sepsis and other neonatal infections	0.0141448			seckel syndrome	-0.0287724	Down syndrome	-0.0256335			intellectual disability	-0.0252355	Idiopathic developmental intellectual disability	-0.0239436			bcell acute lymphoblastic leukemia	-0.0197455	Acute lymphoid leukemia	-0.0139278
scz disorders	-0.0211765	Mental disorders	-0.0187135			mental disorders	-0.0287724	Mental disorders	-0.025426			bcell nonhodgkin lymphoma	-0.0252355	Non-Hodgkin lymphoma	-0.0159263			macrocytic anemia	-0.0197455	None	-0.0197455
intracerebral hemorrhage	0.0211635	Subarachnoid hemorrhage	0.0173986			scpc	-0.0287724	None	-0.0287724			bcell lymphomagenesis	-0.0252355	Burkitt lymphoma	-0.0133662			macromolecule metabolism	-0.0197455	None	-0.0197455
ferroptosis in t cell acute lymphoblastic leukemia	-0.0211412	Acute lymphoid leukemia	-0.0149122			neurodegenerative and neurodevelopmental disorders	-0.0287724	Autism spectrum disorders	-0.0134457			barretts metaplasia	-0.0252355	None	-0.0252355			pathogen infections	-0.0197455	None	-0.0197455
lung tumor	-0.0211147	Tracheal, bronchus, and lung cancer	-0.0115452			neuroendocrine cancers	-0.0287724	None	-0.0287724			gene repression activity	-0.0252355	None	-0.0252355			atherosclerotic process	-0.0197455	Ischemic heart disease	-0.0148075
ovarian cancers	0.0210767	Ovarian cancer	0			neuroendocrine cancer	-0.0287724	Neuroblastoma and other peripheral nervous cell tumors	-0.0203294			periodontitisassociated	-0.0252355	Periodontal diseases	-0.0250024			atherosclerotic vascular diseases	-0.0197455	Ischemic heart disease	-0.0148075
familial cardiomyopathy	-0.0210617	Alcoholic cardiomyopathy	-0.00602762			neuronal defects	-0.0287724	Neural tube defects	-0.0286259			perilesional region	-0.0252355	None	-0.0252355			pathogeninduced lethal inflammation	-0.0197455	None	-0.0197455
myocarditis	-0.0210617	Cardiomyopathy and myocarditis	-0.0154533			neuronal dysfunction	-0.0287724	Alzheimer's disease and other dementias	-0.0165393			benign prostatic hyperplasia	-0.0252355	None	-0.0252355			small cell neuroendocrine carcinoma	-0.0197455	Neuroblastoma and other peripheral nervous cell tumors	-0.0139514
lusc carcinogenesis	-0.0209911	Non-melanoma skin cancer (squamous-cell carcinoma)	-0.0123587			allergic disease	-0.0286509	Atopic dermatitis	-0.0234118			g0g1 cell cycle arrest	-0.0252355	None	-0.0252355			uninfected control	-0.0197455	None	-0.0197455
sarcoidosis	0.0209561	Interstitial lung disease and pulmonary sarcoidosis	0.0208762			parasite infection	-0.0286509	Intestinal nematode infections	-0.0279647			peripheral t cell lymphoma	-0.0252355	None	-0.0252355			atherosclerotic plaque	-0.0197455	Ischemic heart disease	-0.0148075
numerous cancers	0.0209405	Nasopharynx cancer	0.00755907			congenital disorder	-0.0286509	Congenital birth defects	-0.0268862			mixed lineage leukemia	-0.0252355	None	-0.0252355			atp deficits	-0.0197455	G6PD deficiency	-0.00926455
elevated tumor	-0.0209204	Neuroblastoma and other peripheral nervous cell tumors	-0.0147815			nsclc	0.0281593	Neoplasms	0.018319937569945644			parasitederived activity	-0.0252355	Intestinal nematode infections	-0.024631			parent leukemia	-0.0197455	None	-0.0197455
metabolic disorders	-0.0208906	Diabetes mellitus	-0.0196543			melanoma brain metastases	-0.028027	Malignant skin melanoma	-0.0262398			parasitic nematode	-0.0252355	Intestinal nematode infections	-0.024631			medulloblastomas	-0.0197455	Retinoblastoma	-0.01829
gb	-0.0207879	None	-0.0207879			mbm	-0.028027	None	-0.028027			autism	-0.0252355	Autism spectrum disorders	-0.0117928			atherosclerotic vessel wall	-0.0197455	None	-0.0197455
postoperative glioblastoma multiforme	-0.0207879	None	-0.0207879			cardiovascular fibrosis	-0.0278283	None	-0.0278283			insulin growth factor binding protein	-0.0252355	None	-0.0252355			atherosclerotic disease	-0.0197455	Ischemic heart disease	-0.0148075
atlas glioblastoma multiforme	-0.0207879	None	-0.0207879			renal failure	-0.0278283	Chronic kidney disease	-0.0244285			autoimmune disorders	-0.0252355	Rheumatoid arthritis	-0.00962637			atherosclerotic arteries	-0.0197455	Lower extremity peripheral arterial disease	-0.0097302
aggressive primary central nervous system malignant tumor	-0.0207879	Brain and central nervous system cancer	-0.0205839			heart and kidney fibrosis	-0.0278283	None	-0.0278283			lncap prostate cancer	-0.0252355	Prostate cancer	0			factor essential	-0.0197455	Thalassemias trait	-0.0157081
glioblastoma cell behavior	-0.0207879	Brain and central nervous system cancer	-0.0205839			bronchial dysplasia	-0.0277289	Tracheal, bronchus, and lung cancer	-0.0151618			papilla cells	-0.0252355	Benign and in situ cervical and uterine neoplasms	0			early infection	-0.0197455	None	-0.0197455
gepia.cancer-pku	-0.0207879	None	-0.0207879			dysplasia	-0.0277289	None	-0.0277289			pancreatic disease	-0.0252355	Pancreatitis	-0.0201679			early initiation	-0.0197455	None	-0.0197455
peripheral t-cell lymphoma	-0.0207058	Non-Hodgkin lymphoma	-0.0130675			lung infiltrates	-0.0276295	Interstitial lung disease and pulmonary sarcoidosis	-0.0275241			genodermatosis	-0.0252355	Psoriasis	-0.0248053			early lesions	-0.0197455	None	-0.0197455
ptcl	-0.0207038	Retinoblastoma	-0.0191776			acute respiratory distress syndrome	-0.0276295	None	-0.0276295			background radiation dose	-0.0252355	Thyroid cancer	-0.0116509			atmospheric pressure cold plasma	-0.0197455	Environmental heat and cold exposure	-0.0153036
lymphoma growth	-0.0205783	Hodgkin lymphoma	-0.0150279			hypoxemia	-0.0276295	Hemoglobinopathies and hemolytic anemias	-0.0129784			background dose	-0.0252355	Adverse effects of medical treatment	-0.0214701			azoospermialike dazl	-0.0197455	None	-0.0197455
high caf	-0.020576	None	-0.020576			lung injury	-0.0276295	Interstitial lung disease and pulmonary sarcoidosis	-0.0275241			bacterial biomarkers	-0.0252355	Bacterial skin diseases	-0.0242274			maternal infection	-0.0197455	Maternal sepsis and other maternal infections	0
neck squamous carcinoma	-0.020576	Non-melanoma skin cancer (squamous-cell carcinoma)	-0.0121144			critically ill icu	-0.0276295	None	-0.0276295			genechip twocycle cdna synthesis kit	-0.0252355	Hemoglobinopathies and hemolytic anemias	-0.0118538			patientderived immortalized ewing sarcoma cell line	-0.0197455	Neuroblastoma and other peripheral nervous cell tumors	-0.0139514
head-and-neck cancer	-0.020576	Larynx cancer	-0.00358487			ards	-0.0276295	None	-0.0276295			bacterialhuman	-0.0252355	Bacterial skin diseases	-0.0242274			axon regeneration deficits	-0.0197455	Neurological disorders	-0.0163761
inflammatory skin disease	-0.0205643	Contact dermatitis	-0.0169158			claudicating	-0.0275301	None	-0.0275301			trainability	-0.0252355	None	-0.0252355			autismassociated synapticadhesion gene neuroligin4	-0.0197455	Autism spectrum disorders	-0.00922733
end-stage kidney disease	-0.0205265	Chronic kidney disease	-0.0180188			critical limb ischemia	-0.0275301	Lower extremity peripheral arterial disease	-0.0135663			insulinlike growth factor igf signaling pathway	-0.0252355	Diabetes mellitus	-0.023742			autismrelevant genes	-0.0197455	Autism spectrum disorders	-0.00922733
b cell lymphomas	-0.0204612	Burkitt lymphoma	-0.0108374			peripheral arterial disease	-0.0275301	Lower extremity peripheral arterial disease	-0.0135663			bacterial isolates	-0.0252355	Bacterial skin diseases	-0.0242274			undifferentiated thoracic malignancies	-0.0197455	None	-0.0197455
epigenetic abnormalities	-0.0204612	Myelodysplastic, myeloproliferative, and other hematopoietic neoplasms	-0.0163526			mitochondrial functional deficits	-0.0275301	None	-0.0275301			background reduction	-0.0252355	Age-related and other hearing loss	-0.024019			autoimmunityassociated genes	-0.0197455	Rheumatoid arthritis	-0.00753217
adc and scc	-0.0203994	Neoplasms	-0.0132715			cli	-0.0275301	Orofacial clefts	-0.0257134			bacterial cytotoxins	-0.0252355	None	-0.0252355			autoantigen reactivity	-0.0197455	None	-0.0197455
vessel vasculitis	-0.0203994	None	-0.0203994			cardiovascular disease	-0.0275184	Cardiovascular diseases	-0.0271685			autosomal dominant disorder	-0.0252355	None	-0.0252355			dysmorphic features	-0.0197455	Congenital musculoskeletal and limb anomalies	-0.018796
tachyarrhythmia	0.0203785	None	0.0203785			mitochondrial	0.0275025	Mesothelioma	0.00926631			transcription regulatory activity	-0.0252355	None	-0.0252355			dysbiosis	-0.0197455	None	-0.0197455
end-stage renal disease	-0.0203722	Chronic kidney disease	-0.0178833			hcc metastasis	-0.0273313	Liver cancer	-0.0114841			azoospermia	-0.0252355	None	-0.0252355			undifferentiated neuroblastomas	-0.0197455	Neuroblastoma and other peripheral nervous cell tumors	-0.0139514
renal disease	-0.0203722	Chronic kidney disease	-0.0178833			portal vein tumour thrombosis	-0.0273313	None	-0.0273313			b19vinfected	-0.0252355	None	-0.0252355			patient mortality	-0.0197455	Maternal sepsis and other maternal infections	0
fitness	-0.020341	None	-0.020341			tumorigenesis and metastasis	-0.0273313	Neuroblastoma and other peripheral nervous cell tumors	-0.0193112			mllrearranged acute myeloid leukemia	-0.0252355	Acute myeloid leukemia	-0.0251825			patient myotubes	-0.0197455	None	-0.0197455
liver hepatocellular carcinoma	-0.0203183	Liver cancer	-0.00853736			non-small cell lung carcinoma	-0.0271085	Tracheal, bronchus, and lung cancer	-0.0148225			insulinresistance	-0.0252355	Diabetes mellitus	-0.023742			autoimmune syndromes	-0.0197455	Rheumatoid arthritis	-0.00753217
kidney tumour	-0.0202316	Kidney cancer	-0.0111512			deaths	0.027069	None	0.027069			insulintreated	-0.0252355	Diabetes mellitus	-0.023742			tumor promoting agent	-0.0197455	Neuroblastoma and other peripheral nervous cell tumors	-0.0139514
kirc tumors	-0.0202316	None	-0.0202316			leishmaniasis	0.027053	Cutaneous and mucocutaneous leishmaniasis	0.023274881443026904			telomerase activity	0.025119	Neoplasms	0.0163419			tumor promoting agents	-0.0197455	None	-0.0197455
renal and bladder cancers	-0.0202316	Bladder cancer	-0.00561879			systemic sclerosis	0.0269283	Multiple sclerosis	0.0130729			acute gvhd	-0.0250697	None	-0.0250697			tumor promotion	-0.0197455	None	-0.0197455
renal and bladder cancer	-0.0202316	Bladder cancer	-0.00561879			ssc	0.0269123	Schistosomiasis	0.0231991			hepatitis c	-0.0250697	Cirrhosis and other chronic liver diseases due to hepatitis C	-0.0235365			tumor promoters	-0.0197455	None	-0.0197455
kidney cancers	-0.0202316	Kidney cancer	-0.0111512			multiple myeloma	0.0268966	None	0.0268966			androgen deprivation	-0.0250697	None	-0.0250697			tumor spheres	-0.0197455	Neuroblastoma and other peripheral nervous cell tumors	-0.0139514
kidney clear cell carcinoma	-0.0202316	Kidney cancer	-0.0111512			adrenoleukodystrophy	-0.0268344	None	-0.0268344			thrombosis	-0.0250634	None	-0.0250634			birth defects	-0.0197455	Congenital birth defects	-0.0185294
kidney chromophobe and renal papillary cell carcinoma	-0.0202316	Kidney cancer	-0.0111512			complex i-deficient	-0.0268344	Nutritional deficiencies	-0.0185234			cardiomyopathic	-0.0250634	Alcoholic cardiomyopathy	-0.00717286			tumor glands	-0.0197455	None	-0.0197455
bladder and kidney cancer	-0.0202316	Bladder cancer	-0.00561879			parkinson's	-0.0268344	Parkinson's disease	-0.0222082			bleeding risk	-0.0250634	Maternal hemorrhage	0			tumor masses	-0.0197455	Neuroblastoma and other peripheral nervous cell tumors	-0.0139514
icp	-0.0202316	None	-0.0202316			plasmacytoid dendritic cell neoplasm	-0.0268344	Multiple myeloma	-0.0206136			dna damage response	0.0250053	None	0.0250053			tumor ferroptosis pathway	-0.0197455	Neuroblastoma and other peripheral nervous cell tumors	-0.0139514
ccrcc carcinogenesis	-0.0202316	None	-0.0202316			bpdcn	-0.0268344	Neoplasms	-0.017458			neuroblastomas	-0.0249534	Neuroblastoma and other peripheral nervous cell tumors	-0.0176311			drug activity	-0.0197455	Substance use disorders	-0.00782972
necroptosis in kidney renal clear cell carcinoma	-0.0202316	Kidney cancer	-0.0111512			ald	-0.0268344	Alopecia areata	-0.0142899			psoriatic skin	-0.0249244	Psoriasis	-0.0244995			tumor rejection	-0.0197455	Neuroblastoma and other peripheral nervous cell tumors	-0.0139514
colorectal adenoma	0.020173	Colon and rectum cancer	0.0146985			vascular pathologies	-0.0268344	Cardiovascular diseases	-0.0264932			hematologic malignancies	-0.0249026	Myelodysplastic, myeloproliferative, and other hematopoietic neoplasms	-0.0199022			tumor phenotype	-0.0197455	Neuroblastoma and other peripheral nervous cell tumors	-0.0139514
breast tumors of the cancer	0.0201698	Breast cancer	0.000318039			hiv viremia	-0.0268344	HIV/AIDS	-0.0218137			cancer relapse	0.0249008	None	0.0249008			tumor pieces	-0.0197455	Neuroblastoma and other peripheral nervous cell tumors	-0.0139514
cachexia	-0.0201572	Bulimia nervosa	-0.0131402			nod	-0.0268344	Thyroid cancer	-0.0123891			refractory disease	-0.0248962	None	-0.0248962			tumor mutational	-0.0197455	None	-0.0197455
breast carcinogenesis	0.0201256	Breast cancer	0.000317343			t1d.	-0.0268344	None	-0.0268344			trachea	-0.0248929	Tracheal, bronchus, and lung cancer	-0.0136111			bladder urothelial cancers	-0.0197455	Bladder cancer	-0.0054838
blood cancer	-0.0201099	Myelodysplastic, myeloproliferative, and other hematopoietic neoplasms	-0.0160719			atherogenesis	-0.0268344	None	-0.0268344			myeloid leukemias	0.0248506	Acute myeloid leukemia	0.024798428013903383			blastocyststage embryos	-0.0197455	None	-0.0197455
entotic cell death	0.0200903	None	0.0200903			oxidative phosphorylation (oxphos) deficiency	-0.0268344	None	-0.0268344			human cancer	0.024839	None	0.024839			tumor mrnas	-0.0197455	Neuroblastoma and other peripheral nervous cell tumors	-0.0139514
netotic cell death	0.0200903	None	0.0200903			neointimal hyperplasia	-0.0268344	Benign prostatic hyperplasia	0			weight loss	0.0248011	Anorexia nervosa	0.00941334			bladder tumor	-0.0197455	Bladder cancer	-0.0054838
virus nephropathy	-0.0200815	None	-0.0200815			oxphos deficiency	-0.0268344	None	-0.0268344			tumor cells	0.02473	Neuroblastoma and other peripheral nervous cell tumors	0.017473230361171755			fibrolamellar carcinoma	-0.0197455	None	-0.0197455
renal allograft dysfunction	-0.0200815	None	-0.0200815			diffuse large b-cell lymphoma	-0.0267468	Burkitt lymphoma	-0.0141667			tumour suppressor	-0.0247199	Neuroblastoma and other peripheral nervous cell tumors	-0.0174661			drug resistant cancers	-0.0197455	None	-0.0197455
bkpyv infection	-0.0200815	None	-0.0200815			tourette syndrome	-0.0263375	Neurological disorders	-0.0218431			tumor response	0.0247028	Neuroblastoma and other peripheral nervous cell tumors	0.017453989648681032			tumorderived cells	-0.0197455	Neuroblastoma and other peripheral nervous cell tumors	-0.0139514
kidney injuries	-0.0200815	Diabetes and kidney diseases	-0.0192439			neuroinflammation	-0.0263375	Motor neuron disease	-0.0230376			neuropsychiatric disorders	-0.0246292	Mental disorders	-0.0217647			tumor suppressor gene runx3	-0.0197455	Neuroblastoma and other peripheral nervous cell tumors	-0.0139514
mpyv infection	-0.0200815	None	-0.0200815			pulmonary hypertension	-0.0261321	Pulmonary Arterial Hypertension	-0.0161015			major depression disorders	-0.0246292	Major depressive disorder	-0.0153237			tumor susceptibility	-0.0197455	Neuroblastoma and other peripheral nervous cell tumors	-0.0139514
thrombocytopenia	0.0200474	None	0.0200474			autism spectrum disorders	-0.0260998	Autism spectrum disorders	-0.0121968			nonpsychiatric control subjects	-0.0246292	None	-0.0246292			tumor suppressor gene p53	-0.0197455	None	-0.0197455
septic shock	-0.0200458	Neonatal sepsis and other neonatal infections	-0.0133725			papillomas	-0.026089	Neoplasms	-0.016973			cytogenetic abnormalities	0.0246262	Myelodysplastic, myeloproliferative, and other hematopoietic neoplasms	0.0196813			locallyadvancedmetastatic prostate cancer	-0.0197455	Prostate cancer	0
rf-vimp algorithms	0.0200108	None	0.0200108			sinonasal carcinomas	-0.026089	Nasopharynx cancer	-0.00941754			multiple myeloma cells	-0.0245228	Multiple myeloma	-0.018838			bipolar morphology	-0.0197455	Bipolar disorder	-0.0180287
primary ovarian cancers	0.0199932	Ovarian cancer	0			dysplastic/carcinomas-in-situ	-0.026089	Non-melanoma skin cancer (squamous-cell carcinoma)	-0.0153602			acute myeloid leukaemia	-0.0245197	Acute myeloid leukemia	-0.0244681			tumor site	-0.0197455	Neuroblastoma and other peripheral nervous cell tumors	-0.0139514
metastatic ovarian cancers	0.0199932	Ovarian cancer	0			inflammation of the chorion	-0.026089	None	-0.026089			tumor types	0.0244966	Neuroblastoma and other peripheral nervous cell tumors	0.017308342465827697			tumor source	-0.0197455	Neuroblastoma and other peripheral nervous cell tumors	-0.0139514
lymphovascular space invasion (lvsi)-positive ovarian cancers	0.0199932	Ovarian cancer	0			cu/cl	-0.026089	Orofacial clefts	-0.0243674			young adults	0.0243694	None	0.0243694			phospholipase d	-0.0197455	None	-0.0197455
os in ovarian cancer	0.0199932	Ovarian cancer	0			sinonasal papilloma	-0.026089	None	-0.026089			pancreatic adenocarcinoma	0.0243657	Pancreatic cancer	0.020521140146354696			fibrosarcoma	-0.0197455	None	-0.0197455
aggressive behavior of ovarian cancer	0.0199932	Ovarian cancer	0			chorioamnionitis	-0.026089	None	-0.026089			atherosclerotic	-0.024344	Ischemic heart disease	-0.018256			fibrosarcoma cell line	-0.0197455	None	-0.0197455
mm	0.0199472	Multiple myeloma	0.015323			intrauterine infection	-0.026089	None	-0.026089			gvhd	-0.024251	None	-0.024251			fibrosis pathway	-0.0197455	Cirrhosis and other chronic liver diseases due to NAFLD	-0.0186591
adamantinomatous craniopharyngioma	-0.0199317	None	-0.0199317			u/l	-0.026089	None	-0.026089			genetic disorder	-0.0242403	None	-0.0242403			drug failures	-0.0197455	None	-0.0197455
isfahan breast cancer	0.0199313	Breast cancer	0.00031428			sinonasal inverted papilloma	-0.026089	Neoplasms	-0.016973			oligodendrogliomas	-0.0242372	Neoplasms	-0.0157683			liposarcoma cell	-0.0197455	None	-0.0197455
breast-invasive cancer	0.0199313	Breast cancer	0.00031428			sinonasal papillomas	-0.026089	Neoplasms	-0.016973			acute coronary syndromes	-0.0241469	Ischemic heart disease	-0.0181081			liposarcoma cells	-0.0197455	None	-0.0197455
breast invasive cancer	0.0199313	Breast cancer	0.00031428			invasive squamous cell carcinomas	-0.026089	Non-melanoma skin cancer (squamous-cell carcinoma)	-0.0153602			mortality	-0.0241231	Maternal and neonatal disorders	-0.0217688			lipid peroxidation	-0.0197455	Lip and oral cavity cancer	-0.0116086
genetic disorders	0.019871	Sickle cell disorders	0.0196095			pfa ependymomas	-0.0258902	None	-0.0258902			moderatetosevere psoriasis	-0.0240059	Psoriasis	-0.0235967			lipid species	-0.0197455	None	-0.0197455
abnormalities in copper metabolism	-0.0198607	None	-0.0198607			pf-ve tumors	-0.0258902	Neuroblastoma and other peripheral nervous cell tumors	-0.018293			human colon cancer	0.0239898	Colon and rectum cancer	0.017479518679303658			lipid biosynthesis	-0.0197455	None	-0.0197455
cognitive deterioration	-0.0198607	Alzheimer's disease and other dementias	-0.0114165			posterior fossa ependymomas	-0.0258902	None	-0.0258902			organ failure	-0.0239697	Chronic kidney disease	-0.0210413			lipid transport	-0.0197455	None	-0.0197455
abnormal copper metabolism	-0.0198607	None	-0.0198607			joint disease	-0.0258902	Rheumatoid arthritis	-0.00987612			fatigue	-0.0239348	Depressive disorders	-0.0155958			lipid oxidation	-0.0197455	None	-0.0197455
olfaction dysfunction	-0.0198607	None	-0.0198607			posterior fossa (pf) ependymomas	-0.0258902	None	-0.0258902			ataxia	-0.0239193	None	-0.0239193			lipid antigens	-0.0197455	None	-0.0197455
diabetes mellitus	0.019858	Diabetes and kidney diseases	0.0190298			ependymomas	-0.0258902	None	-0.0258902			hepatoma	-0.0239193	Hepatoblastoma	-0.0223862			lipoma	-0.0197455	None	-0.0197455
rupture	0.0198572	Maternal obstructed labor and uterine rupture	0			melanoma	-0.0258253	Malignant skin melanoma	-0.0241785			leigh syndrome	-0.0239123	None	-0.0239123			lipopolysaccharideslipopolysaccharides binding protein	-0.0197455	None	-0.0197455
skin tumor	-0.0198238	Non-melanoma skin cancer (basal-cell carcinoma)	-0.0164399			nasopharyngeal carcinoma	0.0254778	Other pharynx cancer	0.00684652			spinal muscular atrophy	-0.0239123	Motor neuron disease	-0.0209163			lipid families	-0.0197455	Lip and oral cavity cancer	-0.0116086
hypoxia status	0.0197547	Poisoning by carbon monoxide	0.0181497			neurodegenerative disease	0.0254778	Alzheimer's disease and other dementias	0.014645407728996297			bone marrow cells	-0.0238555	Acute myeloid leukemia	-0.0238054			lipus	-0.0197455	Lip and oral cavity cancer	-0.0116086
t-cell lymphoblastic leukemias and lymphomas	-0.0197194	Acute lymphoid leukemia	-0.0139093			acute lymphoblastic leukemia	0.0254093	Acute lymphoid leukemia	0.0179228			surgical tumor	-0.0238088	Neuroblastoma and other peripheral nervous cell tumors	-0.0168223			lipidregulating genes	-0.0197455	None	-0.0197455
hypoxia augments human embryonic	-0.0197194	None	-0.0197194			huntington's disease	0.0253751	Parkinson's disease	0.0210005			metastatic melanoma	-0.0237303	Malignant skin melanoma	-0.022217			bone marrow failure	-0.0197455	Myelodysplastic, myeloproliferative, and other hematopoietic neoplasms	-0.0157807
leukemic t	-0.0197194	None	-0.0197194			cognitive impairment	0.0250826	Alzheimer's disease and other dementias	0.014418217047096931			frozen tumor	-0.0237037	Neuroblastoma and other peripheral nervous cell tumors	-0.0167481			tsc12 loss of heterozygosity	-0.0197455	Thalassemias	-0.0150473
cml	-0.019679	Mesothelioma	-0.00663037			haematopoietic malignancies	-0.0250454	Myelodysplastic, myeloproliferative, and other hematopoietic neoplasms	-0.0200164			squamous cell carcinomas	-0.0236903	Non-melanoma skin cancer (squamous-cell carcinoma)	-0.0139479			tumor organoids	-0.0197455	None	-0.0197455
injury or trauma	-0.0196753	Injuries	-0.0163014			haematological malignancy	-0.0250454	Myelodysplastic, myeloproliferative, and other hematopoietic neoplasms	-0.0200164			liver function	-0.0236172	Cirrhosis and other chronic liver diseases	-0.0215489			tumor microsphere	-0.0197455	Neuroblastoma and other peripheral nervous cell tumors	-0.0139514
ho	-0.0196753	None	-0.0196753			haematopoietic disorders	-0.0250454	Myelodysplastic, myeloproliferative, and other hematopoietic neoplasms	-0.0200164			laboratory data	-0.0236172	None	-0.0236172			liver hepatocellular carcinoma	-0.0197455	Liver cancer	-0.00829669
heterotopic ossification	-0.0196753	None	-0.0196753			t-cell acute lymphoblastic leukaemia	-0.0250454	Acute lymphoid leukemia	-0.0176661			cervical cancer	0.0235001	Cervical cancer	0			tumor clearance	-0.0197455	Neuroblastoma and other peripheral nervous cell tumors	-0.0139514
bc liver metastases	0.0196223	Liver cancer	0.00824489			leukaemias	-0.0250454	Acute lymphoid leukemia	-0.0176661			reactivity	-0.0234651	Self-harm and interpersonal violence	-0.0214832			tumor cohorts	-0.0197455	Neuroblastoma and other peripheral nervous cell tumors	-0.0139514
tongue cancer	-0.0196046	Lip and oral cavity cancer	-0.0115258			angioimmunoblastic t-cell lymphoma	-0.0245814	Hodgkin lymphoma	-0.0179513			hematopoiesis	-0.0234368	Myelodysplastic, myeloproliferative, and other hematopoietic neoplasms	-0.0187307			tumor cell line panel	-0.0197455	Neuroblastoma and other peripheral nervous cell tumors	-0.0139514
tumor tongue squamous	-0.0196046	Lip and oral cavity cancer	-0.0115258			skin lesion	-0.0245485	None	-0.0245485			brain tumor specimens	-0.0234148	Brain and central nervous system cancer	-0.0231849			bloomspecific	-0.0197455	None	-0.0197455
biliary atresia	-0.0195881	None	-0.0195881			zika virus infection	0.0245027	Zika virus	0.018701			psychiatric disorder	-0.0234048	Mental disorders	-0.0206827			firstgeneration pancreatic differentiation	-0.0197455	Pancreatic cancer	-0.01663
carcinomas	0.0195835	Non-melanoma skin cancer (squamous-cell carcinoma)	0.01153			renal cancer	0.0245027	Kidney cancer	0.013505273235940703			nonlesional	-0.0233946	None	-0.0233946			liveattenuated yellow fever virus	-0.0197455	Yellow fever	-0.00850155
ovarian tissues and ovarian tumors	0.0195693	Ovarian cancer	0			pah	-0.0244491	None	-0.0244491			back	-0.0233189	None	-0.0233189			lymph nodenegative bladder cancer	-0.0197455	Bladder cancer	-0.0054838
serous epithelial ovarian cancer	0.0195693	Ovarian cancer	0			hyperaldosteronism	-0.0244491	None	-0.0244491			tibial muscular dystrophy	-0.0233151	Musculoskeletal disorders	-0.0162318			periodontitis	-0.0197455	Periodontal diseases	-0.0195632
epithelial ovarian tumors	0.0195693	Ovarian cancer	0			vascular fibrosis	-0.0244491	None	-0.0244491			metastasisfree	0.0232767	None	0.0232767			betathalassemia	-0.0197455	Thalassemias	-0.0150473
serous ovarian carcinomas	0.019534	Ovarian cancer	0			aldo	-0.0244491	Alopecia areata	-0.0130197			septic patients	-0.0231755	Maternal sepsis and other maternal infections	0			lymphoma growth control	-0.0197455	Hodgkin lymphoma	-0.0144197
hallmarks of ovarian cancer	0.019534	Ovarian cancer	0			gliomas	-0.0242741	None	-0.0242741			primary tumours	0.0231341	Neuroblastoma and other peripheral nervous cell tumors	0.0163456			type1 inflammation	-0.0197455	Inflammatory bowel disease	-0.0180593
type of ovarian cancer	0.0195163	Ovarian cancer	0			urothelial bladder cancer	-0.0242503	Bladder cancer	-0.00673489			tissue homeostasis	-0.0231084	None	-0.0231084			lymphoma immunity	-0.0197455	Hodgkin lymphoma	-0.0144197
hcc disease	-0.0195075	Cirrhosis and other chronic liver diseases due to hepatitis C	-0.0183144			bladder tumour	-0.0242503	Bladder cancer	-0.00673489			toxicity	0.023105	Poisoning by other means	0.0226553			behavioral impairments	-0.0197455	Attention-deficit/hyperactivity disorder	-0.00773964
scutellaria barbata on hepatocellular carcinoma	-0.0195075	None	-0.0195075			cognitive defects	-0.0241509	None	-0.0241509			thyroid cancer	0.023084	None	0.023084			lung tumour samples	-0.0197455	Tracheal, bronchus, and lung cancer	-0.0107966
atlas liver hepatocellular carcinoma	-0.0195075	Liver cancer	-0.00819665			clear-cell renal cell carcinoma	-0.0241507	Kidney cancer	-0.0133113			cellular metabolism	0.0230102	None	0.0230102			dual metastasis	-0.0197455	None	-0.0197455
decrease tumor	-0.0195075	Neuroblastoma and other peripheral nervous cell tumors	-0.0137832			hp	-0.0240516	Thalassemias trait	-0.0191336			hepatocellular carcinoma	-0.0229855	None	-0.0229855			tumorigenic fractions	-0.0197455	Neuroblastoma and other peripheral nervous cell tumors	-0.0139514
human breast cancer	0.0194986	Breast cancer	0.000307457			serrated polyps	-0.0240516	None	-0.0240516			distant metastases	0.02289	Neuroblastoma and other peripheral nervous cell tumors	0.016173183482508065			tumornecrosisfactora	-0.0197455	None	-0.0197455
breast invasive ductal carcinoma	0.0194986	Breast cancer	0.000307457			sessile serrated colon adenoma/polyps	-0.0240516	Colon and rectum cancer	-0.0175245			periodontitis	-0.022843	Periodontal diseases	-0.0226321			tumoroids	-0.0197455	Neuroblastoma and other peripheral nervous cell tumors	-0.0139514
breast idc	0.0194986	Breast cancer	0.000307457			hyperplastic polyps	-0.0240516	Neoplasms	-0.0156475			bipolar disorder	-0.0227546	Major depressive disorder	-0.0141574			tumorpromoting activities	-0.0197455	None	-0.0197455
alkylation damage	0.019481	None	0.019481			ssa/p	-0.0240516	None	-0.0240516			gainoffunction mutations	-0.0227436	Sickle cell disorders	-0.0224443			tumorinfiltrating macrophages	-0.0197455	None	-0.0197455
lymphoblastic leukemia	-0.0194354	Acute lymphoid leukemia	-0.013709			serrated polyposis syndrome	-0.0240516	None	-0.0240516			leukemic b cells	-0.022711	Myelodysplastic, myeloproliferative, and other hematopoietic neoplasms	-0.0181507			tumors refractory	-0.0197455	None	-0.0197455
breast adenocarcinoma	0.019428	Breast cancer	0.000306343			microcephaly	-0.0235965	None	-0.0235965			endocrine	0.0226919	Endocrine, metabolic, blood, and immune disorders	0.010594132958494061			tumorspecific antigens	-0.0197455	Neuroblastoma and other peripheral nervous cell tumors	-0.0139514
drug synthesis of breast cancer	0.019428	Breast cancer	0.000306343			sarcoidosis	-0.0233062	Interstitial lung disease and pulmonary sarcoidosis	-0.0232173			duchenne muscular dystrophy	-0.0226665	Musculoskeletal disorders	-0.0157802			tumorpromoting activity	-0.0197455	Neuroblastoma and other peripheral nervous cell tumors	-0.0139514
dilated cardiomyopathies	-0.0194015	Cardiomyopathy and myocarditis	-0.0142352			hema	-0.0233062	Hemoglobinopathies and hemolytic anemias	-0.0109476			transcription factor activity	-0.0226152	None	-0.0226152			lossoffunction screen	-0.0197455	None	-0.0197455
sarcomere dysfunction	-0.0194015	Soft tissue and other extraosseous sarcomas	-0.0166733			allergic inflammatory disorder of the esophagus	-0.0233062	None	-0.0233062			type 2 diabetes	-0.0225929	Diabetes mellitus	-0.0212558			lossoffunction aldh22	-0.0197455	None	-0.0197455
sudden cardiac death	-0.0194015	Ischemic heart disease	-0.0145495			intrahepatic cholangiocarcinoma	-0.0233062	None	-0.0233062			bipolar	-0.0225246	Bipolar disorder	-0.0205661			lossoffunction approach	-0.0197455	None	-0.0197455
her2-positive breast cancer	0.0193927	Breast cancer	0.000305786			minimal change nephropathy	-0.0233062	None	-0.0233062			melanoma cell	0.0224756	Malignant skin melanoma	0.0210423			tumorevs	-0.0197455	Neuroblastoma and other peripheral nervous cell tumors	-0.0139514
trastuzumab-resistant breast cancer	0.0193927	Breast cancer	0.000305786			papillary rcc	-0.0233062	None	-0.0233062			cell proliferation arrest	-0.0224743	None	-0.0224743			biological activity	-0.0197455	None	-0.0197455
late mitosis	-0.0193573	None	-0.0193573			hypersensitivity	-0.0233062	None	-0.0233062			inability	-0.0224732	Idiopathic developmental intellectual disability	-0.0213227			low back pain	-0.0197455	Neck pain	-0.0132152
pcos dysfunction	0.0193485	Polycystic ovarian syndrome	0			icca	-0.0233062	None	-0.0233062			aneuploidy	-0.0224628	None	-0.0224628			loss downstream	-0.0197455	None	-0.0197455
hyperandrogenism	0.0193485	Polycystic ovarian syndrome	0			allergic sensitization	-0.0233062	Contact dermatitis	-0.0191711			tumor suppressor	0.022327	Neuroblastoma and other peripheral nervous cell tumors	0.015775352444310938			lossoffunction techniques	-0.0197455	None	-0.0197455
lch bone metastasis	-0.0193397	Malignant neoplasm of bone and articular cartilage	-0.01296			hemophilia a	-0.0233062	None	-0.0233062			childhood cancer	-0.022311	Neuroblastoma and other peripheral nervous cell tumors	-0.015764			tumorigenically transformed	-0.0197455	Neuroblastoma and other peripheral nervous cell tumors	-0.0139514
lch bone lesions	-0.0193397	Malignant neoplasm of bone and articular cartilage	-0.01296			renal cell carcinomas	-0.0233062	Kidney cancer	-0.0128458			tumourigenesis	-0.0222885	Neuroblastoma and other peripheral nervous cell tumors	-0.0157481			tumorsuppressive tsmirnas	-0.0197455	Neuroblastoma and other peripheral nervous cell tumors	-0.0139514
breast carcinomas	0.0193291	Breast cancer	0.000304784			metabolic disturbances	-0.0233062	Diabetes mellitus	-0.0219269			meiosis	0.0222233	None	0.0222233			binding loss	-0.0197455	Blindness and vision loss	-0.0159769
ccrcc tumor metastasis	-0.0192955	None	-0.0192955			motor neuron degeneration	-0.0233062	Motor neuron disease	-0.0203861			cellular stress	0.0222233	None	0.0222233			lumbar disc degeneration	-0.0197455	None	-0.0197455
leukaemia	-0.0192947	Acute lymphoid leukemia	-0.0136098			blau syndrome	-0.0233062	None	-0.0233062			cancer metastasis	0.0222156	None	0.0222156			tumour shrinkage	-0.0197455	Neuroblastoma and other peripheral nervous cell tumors	-0.0139514
aggressive tumor	-0.0192919	Neuroblastoma and other peripheral nervous cell tumors	-0.0136309			sals	-0.0233062	None	-0.0233062			lymphoma	-0.02221	Non-Hodgkin lymphoma	-0.0140169			tumour suppression	-0.0197455	Neuroblastoma and other peripheral nervous cell tumors	-0.0139514
steatosis	0.0192356	None	0.0192356			allergic hypersensitivity	-0.0233062	Atopic dermatitis	-0.0190444			cognitive impairment	-0.0221738	Alzheimer's disease and other dementias	-0.0127462			tumour biposies	-0.0197455	Gallbladder and biliary tract cancer	-0.0196468
myositis	0.0192356	Myocarditis	0.0167009			sporadic amyotrophic lateral sclerosis	-0.0233062	Motor neuron disease	-0.0203861			diffuse large b cell lymphoma	-0.0221202	Burkitt lymphoma	-0.0117161			tumorspecific mutations	-0.0197455	Neuroblastoma and other peripheral nervous cell tumors	-0.0139514
nash	0.0192356	Cirrhosis and other chronic liver diseases due to NAFLD	0.0181772			mcn	-0.0233062	Soft tissue and other extraosseous sarcomas	-0.0200289			oligodendroglioma	-0.0221116	Neoplasms	-0.0143854			biochemical activity	-0.0197455	None	-0.0197455
deterioration of ovarian cancer	0.0192337	Ovarian cancer	0			systemic granulomatosis	-0.0233062	None	-0.0233062			acute respiratory distress syndrome	-0.0220023	None	-0.0220023			permanent antigen loss	-0.0197455	None	-0.0197455
pulmonary lymphangioleiomyomatosis	0.019216	Interstitial lung disease and pulmonary sarcoidosis	0.0191428			facioscapulohumeral muscular dystrophy	0.0233036	Musculoskeletal disorders	0.016223776752139325			acute myocardial infarction	-0.0219562	Myocarditis	-0.019063			tumorsuppressing	-0.0197455	Neuroblastoma and other peripheral nervous cell tumors	-0.0139514
head and neck cancer	0.0192016	Lip and oral cavity cancer	0.0112889			fshd	0.0232894	None	0.0232894			genetic backgrounds	-0.0219537	Sickle cell disorders	-0.0216648			lpsinduced feedback	-0.0197455	None	-0.0197455
primary serous ovarian cancers/tubal cancers	0.0191984	Ovarian cancer	0			osteoarthritis	0.0230205	Rheumatoid arthritis	0.00878143			small cell lung cancer	-0.0219339	Tracheal, bronchus, and lung cancer	-0.0119931			tumour biopsies	-0.0197455	Neuroblastoma and other peripheral nervous cell tumors	-0.0139514
advanced hepatocellular carcinoma	-0.0191719	None	-0.0191719			type 1 diabetes	-0.0229044	Diabetes mellitus	-0.0215489			lung tumor	-0.021926	Tracheal, bronchus, and lung cancer	-0.0119888			tumorstromal communication	-0.0197455	Neuroblastoma and other peripheral nervous cell tumors	-0.0139514
inflammation of liver	-0.0191719	Cirrhosis and other chronic liver diseases due to hepatitis C	-0.0179994			alveolar rhabdomyosarcoma	-0.0227412	Soft tissue and other extraosseous sarcomas	-0.0195434			anaplastic lymphoma kinase	-0.0218452	Hodgkin lymphoma	-0.0159531			fibrosis	-0.0196459	None	-0.0196459
chronic liver inflammation	-0.0191719	Cirrhosis and other chronic liver diseases due to hepatitis C	-0.0179994			hematological malignancies	0.0226862	Myelodysplastic, myeloproliferative, and other hematopoietic neoplasms	0.018130850373071588			leukaemia	-0.0217271	Acute lymphoid leukemia	-0.0153255			bone marrow niche	-0.019642	Myelodysplastic, myeloproliferative, and other hematopoietic neoplasms	-0.0156979
dysplastic nodule	-0.0191719	None	-0.0191719			ms	0.0226622	Multiple sclerosis	0.011001844146933778			paired breast cancer	0.0216501	Breast cancer	0.000341382			lipopolysaccharide	-0.0195628	None	-0.0195628
cancer aggressiveness	-0.0191719	Breast cancer	-0.000302304			metastases	0.0226512	None	0.0226512			adults	-0.0216097	None	-0.0216097			tumor specimens	-0.0195591	Neuroblastoma and other peripheral nervous cell tumors	-0.0138197
cirrhosis to hepatocellular carcinoma	-0.0191719	Cirrhosis and other chronic liver diseases due to hepatitis C	-0.0179994			t1d	-0.0225752	None	-0.0225752			antitumor response	-0.021582	Neoplasms	-0.0140408			colon cancer	0.0194645	Colon and rectum cancer	0.0141823
precancerous cirrhosis	-0.0191719	Cirrhosis and other chronic liver diseases	-0.0174929			neuropathic pain	-0.0225608	None	-0.0225608			anaplastic large cell lymphoma	-0.0214946	Hodgkin lymphoma	-0.015697			latent tuberculosis infection	-0.0194633	Tuberculosis	-0.0182216
ov	0.0191631	Polycystic ovarian syndrome	0			nerve injury	-0.0225608	Injuries	-0.0186921			invasive adenocarcinoma	0.0214835	None	0.0214835			cancer development	0.01943	None	0.01943
human ovarian cancer	0.0191631	Ovarian cancer	0			bladder cancer	0.0223989	Prostate cancer	0			invasive breast carcinoma	0.0214449	Breast cancer	0.000338145			pouchitis	-0.0194069	Digestive diseases	-0.0192717
ovarian cancer epithelia	0.0191631	Ovarian cancer	0			endotoxemia	-0.022362	None	-0.022362			atopic dermatitis	-0.0213999	Atopic dermatitis	-0.0174867			cancerassociated fibroblasts	0.0194026	None	0.0194026
liver dysfunction	0.0191149	Cirrhosis and other chronic liver diseases	0.0174409			viral bronchiolitis	-0.0221632	Respiratory infections and tuberculosis	-0.0211193			isoflavones	0.021385	None	0.021385			idiopathic preterm labor	0.0193855	None	0.0193855
lung tumoral	0.0191012	Tracheal, bronchus, and lung cancer	0.0104443			avb	-0.0221632	None	-0.0221632			molecular defects	-0.0213817	None	-0.0213817			a673 ewing sarcoma	0.0193855	Malignant neoplasm of bone and articular cartilage	0.012990658095396639
tumoral diseases	0.0191012	Neuroblastoma and other peripheral nervous cell tumors	0.0134962			lung adenocarcinomas	-0.0221473	Tracheal, bronchus, and lung cancer	-0.0121099			elevated risk	0.0213464	None	0.0213464			pmscvhygro backbone	0.0193855	None	0.0193855
death of malignant tumors	0.0191012	Neuroblastoma and other peripheral nervous cell tumors	0.0134962			overweight	0.0221326	Anorexia nervosa	0.00840051			euglycemichyperinsulinemic clamp	0.0213464	None	0.0213464			spontaneous preterm labor	0.0193855	Neonatal preterm birth	0.015763894132005973
cancers	0.0190628	Nasopharynx cancer	0.00688124			sepsis	-0.0219458	Neonatal sepsis and other neonatal infections	-0.01464			mitochondrial oxidative metabolism	0.0213464	None	0.0213464			nonlabor controls	0.0193855	None	0.0193855
malignant type of ovarian cancer	0.0190306	Ovarian cancer	0			tick-borne infection	-0.0218651	None	-0.0218651			heat stress	-0.0212692	Environmental heat and cold exposure	-0.0164845			basal type breast cancer	0.0193855	Breast cancer	0.000305673
tumor suppression of ovarian high-grade serous carcinoma	0.0190306	Ovarian cancer	0			immune-mediated chronic diseases	-0.0218651	Inflammatory bowel disease	-0.0199978			lipidmediated transfection	0.0212564	None	0.0212564			backsplice junctions	0.0193855	None	0.0193855
memory cytotoxic t	-0.0190218	None	-0.0190218			lyme disease	-0.0218651	None	-0.0218651			inactivity	-0.0212367	None	-0.0212367			cervical carcinoma	0.0193855	Cervical cancer	0
invasive adenocarcinoma	-0.0190218	Esophageal cancer	-0.00692761			acute	-0.0218651	Acute hepatitis	-0.0180913			ovarian tissue	0.0212307	Polycystic ovarian syndrome	0			prostatic tumors	0.0193855	Prostate cancer	0
stroma of ovarian cancer	0.0189335	Ovarian cancer	0			infectious diseases	-0.0218651	Respiratory infections and tuberculosis	-0.0208352			lipid barrier	-0.0212137	Lip and oral cavity cancer	-0.0124718			u2os osteosarcoma	0.0193855	Malignant neoplasm of bone and articular cartilage	0.012990657867870787
ovarian stroma	0.0189335	Ovarian cancer	0			tick-borne illness	-0.0218651	Zika virus	-0.0166879			erpositive tumors	0.02116	Neuroblastoma and other peripheral nervous cell tumors	0.014950814738859756			immortalized human mammary epithelial cells	0.0193855	None	0.0193855
migration in ovarian cancer	0.0189335	Ovarian cancer	0			infectious syndromes	-0.0218651	None	-0.0218651			toxicities	0.0211555	Poisonings	0.020474306837069283			intestinal homeostasis	0.0193855	None	0.0193855
prognosis of ovarian cancer	0.0189335	Ovarian cancer	0			ftd	-0.021813	None	-0.021813			psoriasis vulgaris	-0.0210943	Psoriasis	-0.0207347			immortalized patient	0.0193855	None	0.0193855
mir-4314 might promote ovarian tumorigenesis	0.0189335	Ovarian cancer	0			sclc	-0.0217786	None	-0.0217786			bacterial	-0.0210631	Bacterial skin diseases	-0.0202218			fatty acid synthesis	0.0193855	Cirrhosis and other chronic liver diseases due to NAFLD	0.018318888243137373
ovarian cancer stroma	0.0189335	Ovarian cancer	0			small cell lung cancer	-0.0217786	Tracheal, bronchus, and lung cancer	-0.0119082			chronic myelogenous leukemia	-0.0209778	Chronic myeloid leukemia	-0.0146118			chd3	0.0193855	None	0.0193855
cell death in ovarian cancer	0.0189335	Ovarian cancer	0			benign prostatic hyperplasia	-0.0217385	None	-0.0217385			tumor subtype	0.0209351	Neuroblastoma and other peripheral nervous cell tumors	0.014791876173503698			chemokine activity	0.0193855	Hodgkin lymphoma	0.014156811487995321
tumour stroma of oc	0.0189335	Ovarian cancer	0			scc	-0.0216931	None	-0.0216931			tumor expression	0.0209351	Neuroblastoma and other peripheral nervous cell tumors	0.014791876173503698			kshvinfected cells	0.0193855	None	0.0193855
immune dysfunction	-0.0189246	Rheumatoid arthritis	-0.00721902			bacterial infection	0.0216343	Bacterial skin diseases	0.020770108372707992			deficiency	0.020872	Vitamin A deficiency	0.016682999246814916			cancer cell differentiation state	0.0193855	Neuroblastoma and other peripheral nervous cell tumors	0.013697011616365913
hypobaric hypoxia	-0.0189246	None	-0.0189246			acl tear	-0.0213184	None	-0.0213184			tumorderived	0.0208708	Neuroblastoma and other peripheral nervous cell tumors	0.014746465154830588			pancreatic √ülike cells	0.0193855	Pancreatitis	0.015492691819115395
multiple myeloma	0.0189173	None	0.0189173			mitochondria	-0.0213184	None	-0.0213184			primary breast cancers	0.0208178	Breast cancer	0.000328257			pancreatic √ücell	0.0193855	Pancreatitis	0.015492691819115395
neoplasm	-0.0188967	Myelodysplastic, myeloproliferative, and other hematopoietic neoplasms	-0.0151023			prkn-pd	-0.0213184	None	-0.0213184			systemic inflammation	-0.0208168	None	-0.0208168			mcf7 epithelial cancer	0.0193855	Breast cancer	0.000305673
systolic heart failure	-0.0188805	None	-0.0188805			li-fraumeni syndrome	-0.0213184	None	-0.0213184			hyperglycemia	0.020813	Diabetes mellitus	0.019581224092159493			serous ovarian cancer	0.0193855	Ovarian cancer	0
pc	-0.0188748	Prostate cancer	0			haematologic defects	-0.0213184	None	-0.0213184			tumor cell lines	0.0207671	Neuroblastoma and other peripheral nervous cell tumors	0.0146732			serous carcinoma	0.0193855	None	0.0193855
hypoxia	-0.018859	Poisoning by carbon monoxide	-0.0173267			schistosoma haematobium-infected	-0.0213184	None	-0.0213184			endomyocardial biopsies	-0.0206305	Cardiomyopathy and myocarditis	-0.0151369			parathyroid adenomas	0.0193855	None	0.0193855
hht	-0.0188187	None	-0.0188187			acl	-0.0213184	None	-0.0213184			dilated cardiomyopathy	-0.0206305	Cardiomyopathy and myocarditis	-0.0151369			eclip	0.0193855	None	0.0193855
hepatitis-associated liver fibrosis	-0.0188187	Cirrhosis and other chronic liver diseases due to hepatitis C	-0.0176678			mitochondrial diseases	-0.0213184	None	-0.0213184			chronic hepatitis b virus	-0.0206242	Cirrhosis and other chronic liver diseases due to hepatitis B	-0.01493			ecadherin loss	0.0193855	None	0.0193855
synergism in ovarian cancer	0.0188098	Ovarian cancer	0			anterior cruciate ligament	-0.0213184	None	-0.0213184			acute myeloid leukemia	-0.0206227	Chronic myeloid leukemia	-0.0143645			hypomethylated cancers	0.0193855	None	0.0193855
malignant process of ovarian cancer	0.0187745	Ovarian cancer	0			anterior cruciate ligament tears	-0.0213184	None	-0.0213184			acute myeloid leukemia	-0.0206227	Acute myeloid leukemia	-0.0205794			cancer epigenome	0.0193855	None	0.0193855
numerous diseases	0.0187745	None	0.0187745			remodeling	-0.0213184	None	-0.0213184			hematological malignancies	-0.0205843	Myelodysplastic, myeloproliferative, and other hematopoietic neoplasms	-0.016451			cancer driver genes	0.0193855	None	0.0193855
breast cancer aggressiveness	0.0187039	Breast cancer	0.000294924			juvenile parkinson's disease	-0.0213184	Parkinson's disease	-0.0176432			latent infection	0.0205494	None	0.0205494			cancer diagnosis	0.0193855	Nasopharynx cancer	0.00699773
glycerolipid metabolism	0.0187039	None	0.0187039			lfs	-0.0213184	Lymphatic filariasis	-0.0173948			hdac2	0.0204803	None	0.0204803			metabolic syndrome	0.0193855	Diabetes mellitus	0.018238245342117716
gastric cancer decreases	0.0187039	Stomach cancer	0.00765394			myocardial damage	-0.0213184	Myocarditis	-0.0185093			human gastric cancer	0.020408	Stomach cancer	0.00835132			metastasis formation	0.0193855	None	0.0193855
aggression of breast cancer	0.0187039	Breast cancer	0.000294924			fibrotic lesions	-0.0213184	Interstitial lung disease and pulmonary sarcoidosis	-0.0212371			metastatic cancer	0.0203742	None	0.0203742			hyperactive enhancers	0.0193855	Attention-deficit/hyperactivity disorder	0.00759852
malignant ovarian cancer	0.0187039	Ovarian cancer	0			schistosome infection	-0.0213184	None	-0.0213184			anthrax edema toxin	0.0203356	None	0.0203356			cholesterol homeostasis	0.0193855	None	0.0193855
myeloma	0.0186979	Multiple myeloma	0.0143634			infarction	-0.0213184	Ischemic stroke	-0.0209933			osteosarcoma cell lines	0.0203356	None	0.0203356			e3 ubiquitin ligase activity	0.0193855	None	0.0193855
uc	0.0186932	Urticaria	0.0130204			lung fibrosis	-0.0213184	Interstitial lung disease and pulmonary sarcoidosis	-0.0212371			triple negative carcinomas	0.0203356	None	0.0203356			cholesterol synthesis	0.0193855	None	0.0193855
melanoma versus	-0.0186685	Non-melanoma skin cancer (squamous-cell carcinoma)	-0.0109913			autosomal-	-0.0213184	Thalassemias trait	-0.0169594			h720 nonsmall cell lung cancer	0.0203356	Tracheal, bronchus, and lung cancer	0.011119250833285714			diabetes disease	0.0193855	Diabetes mellitus	0.018238245342117716
melanoma versus primary melanoma	-0.0186685	Malignant skin melanoma	-0.017478			death	-0.0212446	None	-0.0212446			tumor rnas	0.0203356	Neuroblastoma and other peripheral nervous cell tumors	0.014368348824190993			mesenchymallike cancer	0.0193855	None	0.0193855
melanoma tumorigenesis	-0.0186685	Malignant skin melanoma	-0.017478			neurodegeneration	-0.0211887	Alzheimer's disease and other dementias	-0.0121799			mockinfections	0.0203356	None	0.0203356			hypoxic responses	0.0193855	None	0.0193855
malignant	-0.0186685	Malignant skin melanoma	-0.017478			heart failure	0.021164	Cardiomyopathy and myocarditis	0.015528405901555605			mockinfectedcells	0.0203356	None	0.0203356			parclip profiling	0.0193855	None	0.0193855
metastasis of cutaneous melanoma	-0.0186685	Malignant skin melanoma	-0.017478			rett syndrome	0.020967	None	0.020967			tumor progressor	0.0203356	Neuroblastoma and other peripheral nervous cell tumors	0.014368348824190993			small cell carcinoma	0.0193855	None	0.0193855
cutaneous melanomas	-0.0186685	Malignant skin melanoma	-0.017478			myeloid malignancies	0.0209057	Acute myeloid leukemia	0.020861765314882395			tumor promotion	0.0203356	None	0.0203356			melanoma suppressor	0.0193855	Malignant skin melanoma	0.018149294247579363
metastasis of malignant melanoma	-0.0186685	Malignant skin melanoma	-0.017478			bws	-0.0208712	None	-0.0208712			h929 human myeloma cells	0.0203356	Multiple myeloma	0.015621443278715232			melanoma nucleotide stress	0.0193855	Malignant skin melanoma	0.018149294247579363
malignant diseases	-0.0186592	None	-0.0186592			beckwith-wiedemann syndrome	-0.0208712	None	-0.0208712			tumor stromal response	0.0203356	Neuroblastoma and other peripheral nervous cell tumors	0.014368348824190993			merkel cell carcinoma	0.0193855	Non-melanoma skin cancer (squamous-cell carcinoma)	0.011413434635935086
solid tumors	0.0186509	Neuroblastoma and other peripheral nervous cell tumors	0.013178			stem cell disorder	-0.0208712	Myelodysplastic, myeloproliferative, and other hematopoietic neoplasms	-0.0166803			antibodydependent cellular cytotoxicity	0.0203356	None	0.0203356			serous tubal intraepithelial carcinoma	0.0193855	None	0.0193855
malignant meningiomas	0.0186485	None	0.0186485			dm1	0.0208682	Motor neuron disease	0.0182536			tumor radioresistance	0.0203356	None	0.0203356			lactation	0.0193855	Maternal and neonatal disorders	0.017493589590695243
gastric carcinoma	-0.0186452	Stomach cancer	-0.00762994			dm2	0.0208682	None	0.0208682			osteosarcoma cell line hos	0.0203356	None	0.0203356			primary human ewing sarcoma rna sequencing	0.0193855	Soft tissue and other extraosseous sarcomas	0.016659569100991617
leishmaniasis	0.0186238	Cutaneous and mucocutaneous leishmaniasis	0.0160229			ischemic stroke	-0.0207718	Ischemic heart disease	-0.0155771			global molecular background	0.0203356	None	0.0203356			primary breast cancers	0.0193855	Breast cancer	0.000305673
sessile-serrated adenomas	0.0185979	None	0.0185979			tb disease	-0.0206724	Tuberculosis	-0.0193536			tumor xenograft models	0.0203356	Neuroblastoma and other peripheral nervous cell tumors	0.014368348824190993			gainoffunction experiments	0.0193855	None	0.0193855
breast cancer stemness	0.0185979	Breast cancer	0.000293253			pulmonary inflammatory	-0.0206724	Interstitial lung disease and pulmonary sarcoidosis	-0.0205936			occlusal traumatism	0.0203356	None	0.0203356			distant metastases	0.0193855	None	0.0193855
dermal tumor	0.0185979	None	0.0185979			latent tb infection	-0.0206724	Respiratory infections and tuberculosis	-0.0196988			tumor targeting	0.0203356	Neuroblastoma and other peripheral nervous cell tumors	0.014368348824190993			precursor lesion	0.0193855	Myelodysplastic, myeloproliferative, and other hematopoietic neoplasms	0.015492937094450878
microsatellite-instable cancers	0.0185979	None	0.0185979			copd	-0.020573	Chronic obstructive pulmonary disease	-0.0183658			otscc cancer	0.0203356	Lip and oral cavity cancer	0.011955570400809162			bpainduced	0.0193855	Poisonings	0.018761307275679408
stemness traits of breast cancer	0.0185979	Breast cancer	0.000293253			teratoma	-0.0205654	None	-0.0205654			tumor therapy	0.0203356	Neuroblastoma and other peripheral nervous cell tumors	0.014368348824190993			retinoblastomaproficientp16ink4adeficient profile	0.0193855	Retinoblastoma	0.017956484878148566
inflammatory bowel diseases	0.0185873	Inflammatory bowel disease	0.017			zoster	-0.0203743	Varicella and herpes zoster	-0.0181613			osteocytic cell death	0.0203356	None	0.0203356			cardiometabolic diseases	0.0193855	None	0.0193855
tumors of lung adenocarcinoma	0.0185449	Tracheal, bronchus, and lung cancer	0.0101401			renal cell carcinoma	-0.0201896	Kidney cancer	-0.011128			osteogenic behavior	0.0203356	None	0.0203356			subcutaneous tumors	0.0193855	Skin and subcutaneous diseases	0.018360948496612944
lung adenocarcinoma cancer	0.0185449	Tracheal, bronchus, and lung cancer	0.0101401			systemic lupus erythematosus	0.0201517	Rheumatoid arthritis	0.00768709			osteogenic supplement	0.0203356	None	0.0203356			neuronal precursors	0.0193855	None	0.0193855
hbv infected	-0.0185272	Acute hepatitis B	-0.0116702			hyperglycemic	-0.0200264	Diabetes mellitus	-0.0188412			ovarian carcinogenesis	0.0203356	Ovarian cancer	0			breast cancer cell	0.0193855	Breast cancer	0.000305673
nephropathy	-0.0185015	Acute glomerulonephritis	-0.0167959			impaired fasting glucose	-0.0200264	Diabetes mellitus	-0.0188412			ovarian aspirates	0.0203356	Ovarian cancer	0			breast tumor samples	0.0193855	Breast cancer	0.000305673
autoimmune arthritis	0.0185007	Rheumatoid arthritis	0.00705732			beta-cell dysfunction	-0.0200264	None	-0.0200264			tumor suppressor gene silencing	0.0203356	Nasopharynx cancer	0.00734072			interlaboratory	0.0193855	None	0.0193855
mg glioblastoma	0.0184743	Neuroblastoma and other peripheral nervous cell tumors	0.0130532			impaired glucose tolerance	-0.0200264	Diabetes mellitus	-0.0188412			osteosarcomaderived cybrid cells	0.0203356	Malignant neoplasm of bone and articular cartilage	0.0136274			cellular steatosis	0.0193855	None	0.0193855
hbv-lf	-0.0184389	Acute hepatitis B	-0.0116146			anorexia nervosa	-0.0200264	Bulimia nervosa	-0.0130549			tumor subpopulations	0.0203356	Neuroblastoma and other peripheral nervous cell tumors	0.014368348824190993			drug metabolism	0.0193855	Substance use disorders	0.00768695
hepatitis b and fatty liver disease	-0.0184389	Cirrhosis and other chronic liver diseases due to hepatitis B	-0.013348			PMID	-0.019812	Lymphatic filariasis	-0.0161656			osteocyte death	0.0203356	None	0.0203356			tumorigenic genes	0.0193855	Neuroblastoma and other peripheral nervous cell tumors	0.013697011616365913
chronic hbv infection	-0.0184389	Cirrhosis and other chronic liver diseases due to hepatitis B	-0.013348			von hippel-lindau (vhl) tumor	-0.019792	None	-0.019792			h9 hescderived cardiomyocytes	0.0203356	Cardiomyopathy and myocarditis	0.014920623816417188			cellular toxicity	0.0193855	None	0.0193855
low liver fibrosis	-0.0184389	Cirrhosis and other chronic liver diseases due to NAFLD	-0.0174244			hypertension	0.0196162	Hypertensive heart disease	0.016439375242580927			triplenegative breast cancer cells	0.0203356	Breast cancer	0.000320655			luminal b tumors	0.0193855	None	0.0193855
tumor diseases	-0.0184389	Neuroblastoma and other peripheral nervous cell tumors	-0.0130282			age-related macular degeneration	0.0196162	Blindness and vision loss	0.015872261979106184			tumor suppressor pathways	0.0203356	Neuroblastoma and other peripheral nervous cell tumors	0.014368348824190993			perlman syndrome	0.0193855	None	0.0193855
autoimmunity	-0.0184191	Rheumatoid arthritis	-0.00702618			solid malignancies	0.0193701	None	0.0193701			triplenegative breast cancer tumours	0.0203356	Breast cancer	0.000320655			luminal breast tumors	0.0193855	Breast cancer	0.000305673
glucose intolerance, impaired glucose-stimulated insulin secretion	0.0183948	Diabetes mellitus	0.0173061			metastatic cancer	0.0192045	Breast cancer	0.000302819			tumor suppressor functions	0.0203356	None	0.0203356			tumour samples	0.0193855	None	0.0193855
systemic skeleton disorder	0.0183948	Musculoskeletal disorders	0.0128063			bacterial	-0.0191592	Bacterial skin diseases	-0.0183939			tumor specimen	0.0203356	Neuroblastoma and other peripheral nervous cell tumors	0.014368348824190993			luminal breast cancers	0.0193855	Breast cancer	0.000305673
impaired glucose-tolerant	0.0183948	Diabetes mellitus	0.0173061			rheumatoid arthritis	-0.019053	Rheumatic heart disease	-0.0156529			malignant tumor growth	0.0203356	None	0.0203356			tumor relapse	0.0193855	Neuroblastoma and other peripheral nervous cell tumors	0.013697011616365913
cushing's syndrome	0.0183948	None	0.0183948			intestinal inflammation	-0.0189828	Inflammatory bowel disease	-0.0173618			mock infection control	0.0203356	None	0.0203356			tumor entities	0.0193855	Neuroblastoma and other peripheral nervous cell tumors	0.013697011616365913
inability	0.0183925	None	0.0183925			myogenic pediatric cancer	-0.0189828	Neuroblastoma and other peripheral nervous cell tumors	-0.0134125			tumor suppressor proteins	0.0203356	Neuroblastoma and other peripheral nervous cell tumors	0.014368348824190993			tumor cell proliferation	0.0193855	Neuroblastoma and other peripheral nervous cell tumors	0.013697011616365913
orbitopathy	0.0183737	None	0.0183737			respiratory infections	-0.0189828	Respiratory infections and tuberculosis	-0.0180888			initiation factor	0.0203356	None	0.0203356			tumor metastasis	0.0193855	None	0.0193855
coronavirus disease-19	-0.0183418	COVID-19	-0.0149938			congenital nephrotic syndrome	-0.0189828	Urogenital congenital anomalies	-0.0165506			tumor suppressive function	0.0203356	Neuroblastoma and other peripheral nervous cell tumors	0.014368348824190993			lipid homeostasis	0.0193855	Endocrine, metabolic, blood, and immune disorders	0.00905048
pancreatic cancer	-0.0183402	Pancreatitis	-0.0146573			arms	-0.0189828	None	-0.0189828			arteriosclerosis	0.0203356	Lower extremity peripheral arterial disease	0.010020987878389174			tumor suppressing	0.0193855	None	0.0193855
pcd	0.018338	None	0.018338			proteinuria	-0.0189828	None	-0.0189828			tumor suppressor protein	0.0203356	Neuroblastoma and other peripheral nervous cell tumors	0.014368348824190993			tumor onset	0.0193855	Neuroblastoma and other peripheral nervous cell tumors	0.013697011616365913
hodgkin lymphoma	0.0183244	Non-Hodgkin lymphoma	0.0115646			lct-mf	-0.0189828	Lymphatic filariasis	-0.0154891			obstruction	0.0203356	Paralytic ileus and intestinal obstruction	0.018152605109193323			tumorsuppressor protein p53	0.0193855	None	0.0193855
bkpyv-infected renal tubular	-0.0183153	None	-0.0183153			hypertrophic	-0.0189828	Cardiomyopathy and myocarditis	-0.013928			overexpressing tumors	0.0203356	Neuroblastoma and other peripheral nervous cell tumors	0.014368348824190993			lipofectamine 2000 invitrogen	0.0193855	None	0.0193855
renal tubular vacuolation	-0.0183153	None	-0.0183153			hcc tumors	-0.0189828	Liver cancer	-0.00797622			hay wells syndromederived	0.0203356	None	0.0203356			muscular dystrophy	0.0193855	Musculoskeletal disorders	0.013496
obvious renal tubular vacuolation	-0.0183153	None	-0.0183153			h7n9 infection	-0.0189828	Upper respiratory infections	-0.0189543			injuryinduced	0.0203356	None	0.0203356			glioma progression	0.0193855	None	0.0193855
memory deficits	0.0182623	Alzheimer's disease and other dementias	0.0104977			cutaneous t-cell lymphoma	-0.0189828	Non-Hodgkin lymphoma	-0.0119802			obesetype	0.0203356	Eating disorders	0.011809317525510673			adenovirus infection	0.0193855	Upper respiratory infections	0.019356373769725127
tumoral	0.0181843	Neuroblastoma and other peripheral nervous cell tumors	0.0128483			ctcl	-0.0189828	None	-0.0189828			obese controls	0.0203356	None	0.0203356			obesityassociated protein	0.0193855	None	0.0193855
endocrine malignancy	0.0181821	Myelodysplastic, myeloproliferative, and other hematopoietic neoplasms	0.0145312			mycosis fungoides	-0.0189828	None	-0.0189828			ovarian metastases	0.0203356	Ovarian cancer	0			corneal epithelial cell	0.0193855	None	0.0193855
melanoma tumors	-0.0181652	Malignant skin melanoma	-0.0170068			lung congestion	-0.0189828	Chronic respiratory diseases	-0.0173483			ovarian targeted	0.0203356	Ovarian cancer	0			coupling nucleotide metabolism	0.0193855	Cirrhosis and other chronic liver diseases	0.017687771618759448
cm	-0.0181652	None	-0.0181652			cytotoxic	0.0186319	None	0.0186319			ovarian clear cell carcinomas	0.0203356	Ovarian cancer	0			nucleotide stress regulation	0.0193855	None	0.0193855
seizure low	-0.0181387	Idiopathic epilepsy	-0.0166679			spinal muscular atrophy	-0.0186319	Motor neuron disease	-0.0162975			ovarian reproductive cells	0.0203356	Ovarian cancer	0			swisnf chromatin remodelling gene	0.0193855	Sickle cell disorders	0.019130376831773464
gastric diseases	-0.0181387	Gastritis and duodenitis	-0.0129567			sma	-0.0186319	None	-0.0186319			tumoral masses	0.0203356	Neuroblastoma and other peripheral nervous cell tumors	0.014368348824190993			multiple myeloma cells	0.0193855	Multiple myeloma	0.014891557316086467
stomach cancer	-0.0181387	Esophageal cancer	-0.006606			oral squamous cell carcinoma	0.0184433	Lip and oral cavity cancer	0.010843043223121651			tumor supressor gene	0.0203356	Neuroblastoma and other peripheral nervous cell tumors	0.014368348824190993			essential regulator	0.0193855	None	0.0193855
placental immune disorders	-0.0181387	Endocrine, metabolic, blood, and immune disorders	-0.00846838			circadian disorders	-0.0181878	None	-0.0181878			glioma cimp	0.0203356	Brain and central nervous system cancer	0.020136046328215036			controlled ovarian stimulation	0.0193855	Polycystic ovarian syndrome	0
#NAME?	-0.0181387	Idiopathic epilepsy	-0.0166679			adenoma/	-0.0180387	None	-0.0180387			glioma clinic	0.0203356	Brain and central nervous system cancer	0.020136046328215036			rectal cancer	0.0193855	Colon and rectum cancer	0.014124714243612628
cutaneous squamous cell carcinoma and actinic keratosis	-0.0181387	Non-melanoma skin cancer (squamous-cell carcinoma)	-0.0106794			chronic inflammatory disorder	-0.0180387	Inflammatory bowel disease	-0.0164982			tumoral	0.0203356	Neuroblastoma and other peripheral nervous cell tumors	0.014368348824190993			control breast cancer	0.0193855	Breast cancer	0.000305673
lung cancer initiation	-0.0181387	Tracheal, bronchus, and lung cancer	-0.00991798			adenocarcinoma	-0.0180387	Esophageal cancer	-0.00656958			glioblastomainitiating cells	0.0203356	Brain and central nervous system cancer	0.020136046328215036			estrogen deprivation	0.0193855	Uterine fibroids	0
seizure	-0.0181387	Idiopathic epilepsy	-0.0166679			inflammatory disorder	-0.0179288	Inflammatory bowel disease	-0.0163977			ovarian tumors	0.0203356	Ovarian cancer	0			advanced stage tumors	0.0193855	None	0.0193855
brain diseases	-0.0181387	Alzheimer's disease and other dementias	-0.0104267			b cell chronic lymphocyte leukemia	-0.0178896	Chronic lymphoid leukemia	-0.0131253			ovarian lmp tumors	0.0203356	Ovarian cancer	0			nucleotide stress	0.0193855	None	0.0193855
systemic lupus erythematosus-related myocardial infarction	0.0181122	Myocarditis	0.0157255			b-cll	-0.0178896	Neoplasms	-0.0116386			anovulatory infertility	0.0203356	Polycystic ovarian syndrome	0			her2positive breast cancer	0.0193855	Breast cancer	0.000305673
lupus nephritis	0.0181122	Acute glomerulonephritis	0.0164425			plaque psoriasis	0.0178342	Psoriasis	0.0175302			ovarian serous carcinoma	0.0203356	Ovarian cancer	0			heatshock	0.0193855	Environmental heat and cold exposure	0.015024548153016305
abdominal aortic aneurysm	0.0181122	None	0.0181122			diarrheal diseases	-0.0177902	Diarrheal diseases	-0.0170934			ovarian serous carcinomas	0.0203356	Ovarian cancer	0			nephrogenesis	0.0193855	None	0.0193855
chronic inflammatory disease	0.0181122	Inflammatory bowel disease	0.0165654			diarrheal disease	-0.0177902	Diarrheal diseases	-0.0170934			ovarian surface epithelial	0.0203356	Ovarian cancer	0			neoplasia	0.0193855	Myelodysplastic, myeloproliferative, and other hematopoietic neoplasms	0.015492937094450878
atherosclerotic plaque rupture	-0.0180615	Ischemic heart disease	-0.0135446			gsc malignancy	-0.0176908	None	-0.0176908			ovarian human	0.0203356	Ovarian cancer	0			h9 human embryonic stem cells	0.0193855	None	0.0193855
rupture of atherosclerotic	-0.0180615	None	-0.0180615			glioma aggression	-0.017492	None	-0.017492			ovarian lmp	0.0203356	None	0.0203356			growth arrest	0.0193855	None	0.0193855
ruptured atherosclerotic	-0.0180615	Ischemic heart disease	-0.0135446			alzheimer's and parkinson's disease	-0.017492	Alzheimer's disease and other dementias	-0.010055			ovarian lmp tumor	0.0203356	Ovarian cancer	0			positive feedback loops	0.0193855	None	0.0193855
autoimmune illness	0.0179444	Rheumatoid arthritis	0.0068451			lung scc	-0.017492	Tracheal, bronchus, and lung cancer	-0.00956441			ovarian tumour	0.0203356	Ovarian cancer	0			cytokinesis failure	0.0193855	None	0.0193855
sle initiation	0.0179444	None	0.0179444			tumors of lung scc	-0.017492	Tracheal, bronchus, and lung cancer	-0.00956441			local whole breast hyperthermia	0.0203356	None	0.0203356			actin stress fibers	0.0193855	Exposure to mechanical forces	0.00665933
skin disease	-0.0179213	Viral skin diseases	-0.0159704			lymphopenia	-0.0173973	None	-0.0173973			ovarian cell lines	0.0203356	Ovarian cancer	0			xlinked neurodevelopmental disorder	0.0193855	Autism spectrum disorders	0.00905907
neoplasms	-0.0179059	Myelodysplastic, myeloproliferative, and other hematopoietic neoplasms	-0.0143104			glioblastoma multiforme	-0.01723	Retinoblastoma	-0.0159598			triglyceride synthesis	0.0203356	Cirrhosis and other chronic liver diseases due to NAFLD	0.019216759372115103			heat shock factor 1	0.0193855	Environmental heat and cold exposure	0.015024548153016305
osteogenic	-0.0179	None	-0.0179			neoplastic	-0.0172014	Neoplasms	-0.0111909			triplenegative breast cancers	0.0203356	Breast cancer	0.000320655			mycdriven cancers	0.0193855	None	0.0193855
nsclc tumor	-0.0178914	None	-0.0178914			rhinitis	-0.0171939	None	-0.0171939			ovarian cells	0.0203356	Polycystic ovarian syndrome	0			hdac6	0.0193855	None	0.0193855
pd-1/pd-l1 blockade	-0.0178914	None	-0.0178914			allergy	-0.0171939	Atopic dermatitis	-0.0140498			tumor suppressor silencing	0.0203356	Neuroblastoma and other peripheral nervous cell tumors	0.014368348824190993			global protein synthesis	0.0193855	Protein-energy malnutrition	0.0159593
astrocytoma	-0.0178384	Retinoblastoma	-0.0165234			dysfunction	-0.0170945	None	-0.0170945			ovarian clear cell cancer	0.0203356	Ovarian cancer	0			renal cancer	0.0193855	Kidney cancer	0.010684810870955618
apc	0.0178378	None	0.0178378			eoe.	-0.0170945	Ebola	-0.0118712			tumor suppressor regulating cell proliferation	0.0203356	None	0.0203356			replicative stress	0.0193855	None	0.0193855
erythropoiesis	0.0178119	Hemoglobinopathies and hemolytic anemias	0.00836677			b-cell lymphomas	0.0169093	Burkitt lymphoma	0.00895616			ovarian epithelial cells	0.0203356	Ovarian cancer	0			stress granule	0.0193855	None	0.0193855
premature atherosclerosis	-0.0178031	Ischemic heart disease	-0.0133508			b-cell lymphoma	0.0169093	Burkitt lymphoma	0.00895616			ovarian epithelial cultures	0.0203356	Ovarian cancer	0			stress fibres	0.0193855	None	0.0193855
ventricular remodeling	-0.0178031	Hypertensive heart disease	-0.0149199			hf	0.0168841	None	0.0168841			global cellular u87 astrocytoma	0.0203356	Brain and central nervous system cancer	0.020136046328215036			ythdc1	0.0193855	None	0.0193855
septic	-0.0177679	None	-0.0177679			myeloma	0.0168841	Multiple myeloma	0.012970052040312449			traumatic damage	0.0203356	Neonatal encephalopathy due to birth asphyxia and trauma	0.013109728196812399			ht29 colon cancer	0.0193855	Colon and rectum cancer	0.014124714243612628
cystic fibrosis	-0.0176995	Cysticercosis	-0.0137788			myeloid-b	-0.0167963	Acute myeloid leukemia	-0.016761			locally advanced squamous cervical cancer	0.0203356	Cervical cancer	0			anticancer treatment	0.0193855	Lip and oral cavity cancer	0.011396966252967053
fibrotic disorders	-0.0176995	None	-0.0176995			myeloid-t	-0.0167963	Acute myeloid leukemia	-0.016761			glioblastoma cancer	0.0203356	Brain and central nervous system cancer	0.020136046328215036			human breast tumors	0.0193855	Breast cancer	0.000305673
malignant gliomas	-0.017692	Brain and central nervous system cancer	-0.0175184			typhoid fever	-0.0167963	Paratyphoid fever	-0.0138511			haemorrhagic necrosis	0.0203356	Intracerebral hemorrhage	0.015779622844504557			deprivation	0.0193855	Nutritional deficiencies	0.0133815
pancreatic	-0.017686	Pancreatic cancer	-0.0148954			mixed phenotype acute leukemia	-0.0167963	None	-0.0167963			oxidoreductases	0.0203356	None	0.0203356			collaborations	0.0193855	None	0.0193855
diarrhea	0.0176697	Diarrheal diseases	0.0169776			mpal	-0.0167963	Myelodysplastic, myeloproliferative, and other hematopoietic neoplasms	-0.0134237			ovarian tumour histone modification	0.0203356	Ovarian cancer	0			anticancer gene expression	0.0193855	Nasopharynx cancer	0.00699773
amoebic disease	-0.017653	Enteric infections	-0.0169971			b cell acute lymphoblastic leukemia	-0.0167963	Acute lymphoid leukemia	-0.0118475			ovarian tumour samples	0.0203356	Ovarian cancer	0			colonic epithelial cells	0.0193855	Colon and rectum cancer	0.014124714243612628
alveolitis	-0.017653	None	-0.017653			acute leukemia	-0.0167131	Acute lymphoid leukemia	-0.0117888			ovarian tumour sp cells	0.0203356	Ovarian cancer	0			ovarian follicle	0.0193855	Polycystic ovarian syndrome	0
obstructive pulmonary disease	-0.017653	Chronic obstructive pulmonary disease	-0.015759			b-cell-like lymphomas	-0.0165976	Burkitt lymphoma	-0.00879104			loss of adhesion	0.0203356	Blindness and vision loss	0.016454394489252008			ovarian surface epithelium	0.0193855	Ovarian cancer	0
idiopathic interstitial pneumonia	-0.017653	Interstitial lung disease and pulmonary sarcoidosis	-0.0175857			degenerative disease	-0.0163988	Alzheimer's disease and other dementias	-0.00942652			glioma clinical samples	0.0203356	Brain and central nervous system cancer	0.020136046328215036			exon recognition	0.0193855	None	0.0193855
lung dysfunction	-0.017653	Interstitial lung disease and pulmonary sarcoidosis	-0.0175857			polyp	-0.0162994	None	-0.0162994			trhde	0.0203356	Trichomoniasis	0.00365903			demethylation activity	0.0193855	None	0.0193855
collagen disease	-0.017653	Musculoskeletal disorders	-0.0122898			duodenal polyp	-0.0162994	Gastritis and duodenitis	-0.0116429			ons76 medulloblastoma cells	0.0203356	Neuroblastoma and other peripheral nervous cell tumors	0.014368348824190993			human thyroid cancer	0.0193855	Thyroid cancer	0.00895002
b cell lymphoma	-0.0176213	Burkitt lymphoma	-0.00933328			duodenal neoplasia	-0.0162994	None	-0.0162994			h1299 lung carcinoma	0.0203356	Tracheal, bronchus, and lung cancer	0.011119250833285714			editing activity	0.0193855	None	0.0193855
mitochondrial dysfunction in osteoarthritis	0.017547	Osteoarthritis	0.0113481			familial adenomatous polyposis	-0.0162994	None	-0.0162994			granulosa cell tumours	0.0203356	None	0.0203356			antitumorigenic transcripts	0.0193855	Neoplasms	0.012611847152470202
chronic degenerative disease	0.017547	Parkinson's disease	0.0145219			fap	-0.0162994	None	-0.0162994			antimyeloid leukemia	0.0203356	Chronic myeloid leukemia	0.014164522027676835			transcriptome homeostasis	0.0193855	None	0.0193855
synovial osteoarthritis	0.017547	Osteoarthritis	0.0113481			tumorigenic	-0.0162791	Neuroblastoma and other peripheral nervous cell tumors	-0.0115022			tumor antigen	0.0203356	Neuroblastoma and other peripheral nervous cell tumors	0.014368348824190993			invasive ductal carcinoma	0.0193855	None	0.0193855
degenerative disease of the joints	0.017547	Musculoskeletal disorders	0.0122161			alzheimer's	-0.0161711	Alzheimer's disease and other dementias	-0.00929561			openangle glaucoma	0.0203356	Glaucoma	0.019933235364219135			human embryonic kidney	0.0193855	None	0.0193855
oa synovitis	0.017547	None	0.017547			b cell lymphomas	-0.0161359	Burkitt lymphoma	-0.00854652			tumor	0.0203356	Neuroblastoma and other peripheral nervous cell tumors	0.014368348824190993			tertimmortalised nhdf17914 lonza	0.0193855	None	0.0193855
osteoarthritis-related	0.017547	Osteoarthritis	0.0113481			hematopoiesis	-0.0161006	Thalassemias	-0.0122696			anticancer drug screen	0.0203356	None	0.0203356			vascular endothelial injury	0.0193855	Lower extremity peripheral arterial disease	0.00955277
degenerative joint diseases	0.017547	Musculoskeletal disorders	0.0122161			anemia	-0.0161006	Hemoglobinopathies and hemolytic anemias	-0.00756293			anticancer compounds	0.0203356	Neoplasms	0.013229996752543507			anticancer effect	0.0193855	Lip and oral cavity cancer	0.011396966252967053
degenerative joint disorder	0.017547	Musculoskeletal disorders	0.0122161			sideroblasts	-0.0161006	None	-0.0161006			grade 1 cardiac dysfunction	0.0203356	None	0.0203356			egfrmutant lung adenocarcinoma	0.0193855	Tracheal, bronchus, and lung cancer	0.010599722326645007
synovial lesions	0.017547	Malignant neoplasm of bone and articular cartilage	0.0117586			obese	0.0160338	Bulimia nervosa	0.010452217569965406			grade 3 rash	0.0203356	None	0.0203356			midline carcinoma	0.0193855	None	0.0193855
degenerative disease of the bone and joints	0.017547	Rheumatoid arthritis	0.00669351			glioblastoma	0.0160185	Retinoblastoma	0.0148377			antiproliferative stress response program	0.0203356	None	0.0203356			antimyeloma activity	0.0193855	Multiple myeloma	0.014891557316086467
loss of articular cartilage	0.017547	Osteoarthritis	0.0113481			metabolic disorders	-0.0159664	Diabetes mellitus	-0.0150215			anticancer mechanism	0.0203356	Neoplasms	0.013229996752543507			ewing sarcoma cells	0.0193855	Malignant neoplasm of bone and articular cartilage	0.012990657867870787
crgs across synovitis	0.017547	None	0.017547			cd	-0.0157965	None	-0.0157965			tumor markers	0.0203356	Neuroblastoma and other peripheral nervous cell tumors	0.014368348824190993			ewing sarcoma cell lines	0.0193855	Soft tissue and other extraosseous sarcomas	0.016659569100991617
ctx-ii	0.017547	None	0.017547			systemic inflammation	-0.0157528	Inflammatory bowel disease	-0.0144075			tumor lysates	0.0203356	Neuroblastoma and other peripheral nervous cell tumors	0.014368348824190993			oral cancer cells	0.0193855	Lip and oral cavity cancer	0.011396966252967053
gout	0.017547	None	0.017547			induration	-0.0157528	None	-0.0157528			anticancer drug treatment	0.0203356	Lip and oral cavity cancer	0.011955570400809162			oral malignancies	0.0193855	Lip and oral cavity cancer	0.011396966252967053
coronavirus disease-covid-19	-0.0175382	COVID-19	-0.0143369			melanoma tumors	-0.0157528	Malignant skin melanoma	-0.0147482			tumor data sets	0.0203356	Neuroblastoma and other peripheral nervous cell tumors	0.014368348824190993			virus infections	0.0193855	Viral skin diseases	0.017275203550299156
demyelinating disorder	0.0175368	Neurological disorders	0.0145443			erythema	-0.0157528	None	-0.0157528			tumor emboli	0.0203356	None	0.0203356			death receptor	0.0193855	None	0.0193855
anaplastic lymphoma	-0.0174852	Non-Hodgkin lymphoma	-0.011035			neuroblastoma	0.0157374	Neuroblastoma and other peripheral nervous cell tumors	0.011119405331535838			anticancer drugresistant	0.0203356	None	0.0203356			highgrade serous carcinomas	0.0193855	None	0.0193855
illuminahiseq of hepatocellular carcinoma	-0.0174852	None	-0.0174852			hcc	-0.015507	Cirrhosis and other chronic liver diseases due to hepatitis C	-0.0145587			gstp1positive tumors	0.0203356	Neuroblastoma and other peripheral nervous cell tumors	0.014368348824190993			ovarian follicles	0.0193855	Polycystic ovarian syndrome	0
palindromia of human hepatocellular carcinoma	-0.0174852	None	-0.0174852			muscle contractions	-0.0155043	None	-0.0155043			gstp1negative tumors	0.0203356	Neuroblastoma and other peripheral nervous cell tumors	0.014368348824190993			colonized	0.0193855	None	0.0193855
psoriasis gwas	-0.0174852	Psoriasis	-0.0171871			metabolic diseases	-0.0155043	Endocrine, metabolic, blood, and immune disorders	-0.00723847			antimyeloma agent	0.0203356	Multiple myeloma	0.015621443278715232			anabolic metabolism	0.0193855	None	0.0193855
mortal	-0.0174852	None	-0.0174852			hemorrhagic fever	-0.0155043	None	-0.0155043			antimyeloma efficacy	0.0203356	Multiple myeloma	0.015621443278715232			colorectal cancer cells	0.0193855	Colon and rectum cancer	0.014124714243612628
palindromia of hepatocellular carcinoma	-0.0174852	None	-0.0174852			frailty	-0.0155043	None	-0.0155043			oral infections	0.0203356	Oral disorders	0.0199866			embryonal carcinoma	0.0193855	Neuroblastoma and other peripheral nervous cell tumors	0.013697011616365913
cytotoxic t	-0.0174852	None	-0.0174852			muscle hypertrophy	-0.0155043	None	-0.0155043			tumor differentiation grade	0.0203356	Neuroblastoma and other peripheral nervous cell tumors	0.014368348824190993			polyploidy	0.0193855	None	0.0193855
palindromia time of hepatocellular carcinoma	-0.0174852	None	-0.0174852			sarcopenia	-0.0155043	None	-0.0155043			anticarcinogenic activity	0.0203356	Nasopharynx cancer	0.00734072			cancerderived cells	0.0193855	Neuroblastoma and other peripheral nervous cell tumors	0.013697011616365913
proteinuria	-0.0174145	None	-0.0174145			melanomas	-0.0154601	Malignant skin melanoma	-0.0144742			anticancerassociated functions	0.0203356	Malignant neoplasm of bone and articular cartilage	0.0136274			mm1s myeloma cells	0.0193855	Multiple myeloma	0.014891557316086467
advanced disease across multiple tumor	-0.0174145	None	-0.0174145			t-lgl	-0.0152062	Neoplasms	-0.00989284			grown tumors	0.0203356	Neuroblastoma and other peripheral nervous cell tumors	0.014368348824190993			rna helicases	0.0193855	None	0.0193855
rhino-phalangeal syndrome	0.0173792	None	0.0173792			t-cell large granular lymphocytic leukemia	-0.0152062	None	-0.0152062			growth arrested cells	0.0203356	None	0.0203356			steatosis	0.0193855	None	0.0193855
juvenile arthritis	0.0173616	Rheumatoid arthritis	0.00662277			multiple sclerosis	0.0151988	None	0.0151988			onecarbon metabolism	0.0203356	None	0.0203356			insulin response	-0.0193607	Diabetes mellitus	-0.018215
stomach disorder	0.0173616	Gastroesophageal reflux disease	0.0156083			arthritis	0.0151867	Rheumatoid arthritis	0.00579316			oncogenic human papillomaviruses	0.0203356	Cervical cancer	0			tumor genes	-0.0193607	Neuroblastoma and other peripheral nervous cell tumors	-0.0136795
nms	-0.0173616	Myelodysplastic, myeloproliferative, and other hematopoietic neoplasms	-0.0138754			hair loss	0.0151867	None	0.0151867			tumor growth suppression	0.0203356	None	0.0203356			antiproliferative activity	-0.0192516	Myelodysplastic, myeloproliferative, and other hematopoietic neoplasms	-0.0153859
urothelial cancer	0.0173494	Bladder cancer	0.00481834			hiv-1 infected	-0.0151068	HIV/AIDS	-0.0122803			tumor lesion	0.0203356	Neuroblastoma and other peripheral nervous cell tumors	0.014368348824190993			lymphoma cell lines	-0.0192142	Hodgkin lymphoma	-0.0140317
aggressive disease	-0.017343	Nasopharynx cancer	-0.00626045			vp	-0.0151068	None	-0.0151068			tumor invasivness	0.0203356	Neuroblastoma and other peripheral nervous cell tumors	0.014368348824190993			dna damage	0.0191921	None	0.0191921
high-grade tumors	-0.0173086	Neuroblastoma and other peripheral nervous cell tumors	-0.0122295			immunodeficiency	-0.0151068	None	-0.0151068			growth inhibitory activity	0.0203356	None	0.0203356			cancer cell lines	0.0191696	None	0.0191696
benign thyroid neoplasms	0.0172997	Thyroid cancer	0.00798705			asthma	-0.0150168	Chronic respiratory diseases	-0.0137238			oncogenedriven tumors	0.0203356	Neuroblastoma and other peripheral nervous cell tumors	0.014368348824190993			tumor initiation	0.0191291	Neuroblastoma and other peripheral nervous cell tumors	0.013515881451818031
thyroid lesions	0.0172997	Thyroid cancer	0.00798705			acute myeloid leukemias	-0.0149055	Acute myeloid leukemia	-0.0148742			tumor glycolysis	0.0203356	Neuroblastoma and other peripheral nervous cell tumors	0.014368348824190993			tumor suppressor gene	0.0190117	Neuroblastoma and other peripheral nervous cell tumors	0.013432918020914576
malignant thyroid cancers	0.0172997	Thyroid cancer	0.00798705			muscle disuse	-0.0148352	Musculoskeletal disorders	-0.0103281			tumor cellspecific	0.0203356	Neuroblastoma and other peripheral nervous cell tumors	0.014368348824190993			pancreas	-0.019007	Pancreatitis	-0.0151902
mendelian disorders	0.0172997	None	0.0172997			right ventricular dysfunction	-0.0146946	Hypertensive heart disease	-0.0123148			tumor celltme interactions	0.0203356	Neuroblastoma and other peripheral nervous cell tumors	0.014368348824190993			cancer immunotherapy	-0.0189712	None	-0.0189712
wolfram syndrome	0.0172997	None	0.0172997			pulmonary fibrosis	-0.0146242	Interstitial lung disease and pulmonary sarcoidosis	-0.0145685			antigenexpressing melanoma cells	0.0203356	Malignant skin melanoma	0.019038852996993524			liposarcoma	-0.0189494	None	-0.0189494
cognitive deficits	0.017287	Alzheimer's disease and other dementias	0.00993711			neuropsychiatric disorders	-0.0146168	Depressive disorders	-0.0095242			tumor cell invasion	0.0203356	Neuroblastoma and other peripheral nervous cell tumors	0.014368348824190993			deficits	-0.0189134	Attention-deficit/hyperactivity disorder	-0.00741345
peritoneal carcinomatosis	-0.0172468	None	-0.0172468			pc	0.0143316	Prostate cancer	0			tumor cell growth	0.0203356	Neuroblastoma and other peripheral nervous cell tumors	0.014368348824190993			lesional	-0.0188586	None	-0.0188586
carcinogenesis of ampullary cancer	-0.0172468	None	-0.0172468			osteosarcoma	-0.0142813	Malignant neoplasm of bone and articular cartilage	-0.00957019			tumor cell response	0.0203356	Neuroblastoma and other peripheral nervous cell tumors	0.014368348824190993			tumorigenicity	0.0188277	Neuroblastoma and other peripheral nervous cell tumors	0.013302873604213327
gastrointestinal cancer	-0.0172468	Colon and rectum cancer	-0.0125664			malaria	-0.0136865	None	-0.0136865			growtharrested cells	0.0203356	None	0.0203356			neuronal lines	-0.0186509	Motor neuron disease	-0.0163141
irritable bowel syndrome	0.0172246	Inflammatory bowel disease	0.0157536			autoimmune disease	-0.0135338	Rheumatoid arthritis	-0.00516263			growtharrested structures	0.0203356	None	0.0203356			human pancreas	-0.0186012	Pancreatic cancer	-0.0156662
urothelial carcinoma	-0.0171996	Bladder cancer	-0.00477673			colorectal cancers	0.0133988	Colon and rectum cancer	0.00976267			antichlamydial activity	0.0203356	Chlamydial infection	0.012338538728084394			renal cell carcinoma	-0.0185479	Kidney cancer	-0.0102231
inflammatory-disease	0.0171408	Inflammatory bowel disease	0.015677			ulcerative colitis	0.0133529	Inflammatory bowel disease	0.012212579664315784			tumor fate	0.0203356	Neuroblastoma and other peripheral nervous cell tumors	0.014368348824190993			invasive	0.0185192	Invasive Non-typhoidal Salmonella (iNTS)	0.0149329
pigmentation	0.0171408	Malignant skin melanoma	0.0160477			mm	0.0133005	Multiple myeloma	0.010217187647551884			antiendocrine drugresistance	0.0203356	None	0.0203356			primary tumor	0.0184699	Neuroblastoma and other peripheral nervous cell tumors	0.013050095839983171
non-small-cell lung cancers	0.0171408	Tracheal, bronchus, and lung cancer	0.00937234			lung adenocarcinoma	0.0132922	Tracheal, bronchus, and lung cancer	0.00726798			antiendocrine	0.0203356	Endocrine, metabolic, blood, and immune disorders	0.00949407			ovaries	0.0184302	Polycystic ovarian syndrome	0
eosinophilic gastritis	0.0171408	Gastritis and duodenitis	0.0122439			liver disease	-0.0131687	Cirrhosis and other chronic liver diseases	-0.0120154			loss of clonogenic	0.0203356	None	0.0203356			endocrine therapies	0.0184013	Gynecological diseases	0
depigmentation disorder	0.0171408	None	0.0171408			oral scc	-0.0131687	Lip and oral cavity cancer	-0.00774205			oncogene driven tumors	0.0203356	Neuroblastoma and other peripheral nervous cell tumors	0.014368348824190993			primary effusion lymphoma	0.0183994	Non-Hodgkin lymphoma	0.011612
eosinophilia	0.0171408	None	0.0171408			oral squamous cell carcinogenesis	-0.0131687	Lip and oral cavity cancer	-0.00774205			tumor biopsy	0.0203356	Neuroblastoma and other peripheral nervous cell tumors	0.014368348824190993			metabolic stress	-0.0183962	Diabetes mellitus	-0.0173075
autoimmune disease of the skin	0.0171408	Atopic dermatitis	0.0140064			organ dysfunction	-0.0131687	Chronic kidney disease	-0.0115599			tumor cell death	0.0203356	Neuroblastoma and other peripheral nervous cell tumors	0.014368348824190993			dna damagerepair	-0.018246	None	-0.018246
depigmentation skin disease	0.0171408	None	0.0171408			oesophageal cancer	-0.0131687	Esophageal cancer	-0.00479597			antimetastatic activity	0.0203356	Myelodysplastic, myeloproliferative, and other hematopoietic neoplasms	0.016252298729040614			shear stress	-0.018246	Headache disorders	-0.0151374
leukemic disease	0.0171408	Myelodysplastic, myeloproliferative, and other hematopoietic neoplasms	0.013699			oesophageal squamous cell carcinoma	-0.0131687	Esophageal cancer	-0.00479597			mammary tumor	0.0203356	Breast cancer	0.000320655			friedreichs ataxia	-0.018246	None	-0.018246
gastrointestinal symptoms	0.0171408	Gastritis and duodenitis	0.0122439			neuronal loss	-0.0131687	Motor neuron disease	-0.0115188			antihepatitis c virus	0.0203356	Cirrhosis and other chronic liver diseases due to hepatitis C	0.019092			atrophy	-0.018246	None	-0.018246
rb	0.0171408	None	0.0171408			neuronal morphological changes	-0.0131687	Alzheimer's disease and other dementias	-0.00756978			loss of cell motility	0.0203356	None	0.0203356			leukemic growth	-0.018246	Myelodysplastic, myeloproliferative, and other hematopoietic neoplasms	-0.0145823
vitiligo lesions	0.0171408	None	0.0171408			henoch-schonlein purpura nephritis	-0.0131687	Acute glomerulonephritis	-0.0119548			moderaterisk cancer	0.0203356	None	0.0203356			lipotoxicity	-0.018246	None	-0.018246
acute myeloid leukemia	0.0170937	Chronic myeloid leukemia	0.0119064			cdc	-0.0131687	Chlamydial infection	-0.00799005			mammary fat pad xenograft tumors	0.0203356	Breast cancer	0.000320655			antileukemic activity	-0.018246	Neoplasms	-0.0118705
itching	0.0170851	Atopic dermatitis	0.0139609			cdc tumors	-0.0131687	Neuroblastoma and other peripheral nervous cell tumors	-0.00930449			h1650 lung cancer	0.0203356	Tracheal, bronchus, and lung cancer	0.011119250833285714			glucocorticoid activity	-0.018246	None	-0.018246
ameloblastomas	-0.0170525	None	-0.0170525			insip	-0.0131687	None	-0.0131687			h1650 lung adenocarcinoma cells	0.0203356	Tracheal, bronchus, and lung cancer	0.011119250833285714			paired melanoma	-0.018246	Malignant skin melanoma	-0.0170825
intra-tumoural stroma	-0.0170525	Neuroblastoma and other peripheral nervous cell tumors	-0.0120486			cdkn2a abnormalities	-0.0131687	Myelodysplastic, myeloproliferative, and other hematopoietic neoplasms	-0.0105245			orthotopic tumor growth	0.0203356	Neuroblastoma and other peripheral nervous cell tumors	0.014368348824190993			endothelial damage	-0.018246	Lower extremity peripheral arterial disease	-0.00899126
ameloblastoma	-0.0170525	None	-0.0170525			idiopathic nonspecific interstitial pneumonia	-0.0131687	Interstitial lung disease and pulmonary sarcoidosis	-0.0131185			osteoclastogenesisrelated genes	0.0203356	None	0.0203356			bcell lymphomagenesis	-0.018246	Burkitt lymphoma	-0.00966415
bacterial infection	0.0170493	Bacterial skin diseases	0.0163682			cirrhotic	-0.0131687	None	-0.0131687			glucocorticoid activity	0.0203356	None	0.0203356			thrombosis	-0.018246	Ischemic heart disease	-0.013683
deaths	0.0169985	None	0.0169985			chronic thromboembolic pulmonary hypertension	-0.0131687	Pulmonary Arterial Hypertension	-0.00811399			tumor necrosis alpha	0.0203356	Neuroblastoma and other peripheral nervous cell tumors	0.014368348824190993			proliferating cancer	-0.018246	None	-0.018246
osteosarcoma	0.0169526	Malignant neoplasm of bone and articular cartilage	0.0113603			oral cavity scc	-0.0131687	Lip and oral cavity cancer	-0.00774205			glutamine deprivation	0.0203356	Nutritional deficiencies	0.014037415123534375			neuronal maturation	-0.018246	None	-0.018246
hypertension	-0.0169408	Hypertensive heart disease	-0.0141972			ec dysfunction	-0.0131687	None	-0.0131687			glutamine metabolism	0.0203356	None	0.0203356			insulinproducing	-0.0182424	Diabetes mellitus	-0.0171628
endocrinopathies disorder	0.0169377	Endocrine, metabolic, blood, and immune disorders	0.00790767			pulmonary fibrotic	-0.0131687	Interstitial lung disease and pulmonary sarcoidosis	-0.0131185			tumor onset	0.0203356	Neuroblastoma and other peripheral nervous cell tumors	0.014368348824190993			sickle cell disease	-0.0182424	Sickle cell disorders	-0.0180023
myelodysplastic syndromes	-0.0169291	None	-0.0169291			dysfibrinogenemias	-0.0131687	None	-0.0131687			tumor of origin	0.0203356	Neuroblastoma and other peripheral nervous cell tumors	0.014368348824190993			xenobiotic metabolism	-0.0182424	None	-0.0182424
primary glioblastoma	-0.0169248	Retinoblastoma	-0.0156772			dyschromatosis universalis hereditaria	-0.0131687	None	-0.0131687			tumor necrosis factoralpha tnf signaling pathway	0.0203356	None	0.0203356			cirrhosis	-0.0182424	Cirrhosis and other chronic liver diseases due to hepatitis C	-0.0171267
respiratory diseases	-0.0169248	Chronic respiratory diseases	-0.0154674			dyschromatosis	-0.0131687	None	-0.0131687			orthotopic liver tumors	0.0203356	Liver cancer	0.00854464			facioscapulohumeral muscular dystrophy	-0.0182424	Musculoskeletal disorders	-0.0127002
oral dysplasia	-0.0169112	Lip and oral cavity cancer	-0.00994228			cdc) of the kidney	-0.0131687	Chronic kidney disease	-0.0115599			antrhax edema toxin	0.0203356	None	0.0203356			chd8	-0.0181596	None	-0.0181596
liver metastasis	-0.0169112	Liver cancer	-0.00710574			hspn	-0.0131687	None	-0.0131687			glycolysis impairment	0.0203356	None	0.0203356			acute megakaryoblastic leukemia	-0.0180689	None	-0.0180689
oral tumor	-0.0169112	Lip and oral cavity cancer	-0.00994228			neuromuscular degeneration	-0.0131687	Motor neuron disease	-0.0115188			glycolytic breast cancer	0.0203356	Breast cancer	0.000320655			ovary	0.0180556	Ovarian cancer	0
oral squamous cell carcinomas	-0.0169112	Lip and oral cavity cancer	-0.00994228			collecting duct carcinoma of the kidney	-0.0131687	Kidney cancer	-0.00725828			tumor metastasus inhibition	0.0203356	None	0.0203356			psychosis	-0.0179758	Bipolar disorder	-0.0164128
myeloid dendritic cell	-0.0169112	Acute myeloid leukemia	-0.0168756			collecting duct carcinoma	-0.0131687	None	-0.0131687			glycolytic breast tumors	0.0203356	Breast cancer	0.000320655			diabetic	-0.0179438	Diabetes mellitus	-0.0168819
head neck squamous cell carcinoma	-0.0169112	Non-melanoma skin cancer (squamous-cell carcinoma)	-0.00995665			beta-cell dysfunction and death	-0.0131687	None	-0.0131687			glutaminedependent metabolism	0.0203356	None	0.0203356			tumoral tissues	-0.017943	Brain and central nervous system cancer	-0.0177669
kaposi sarcoma-associated herpesvirus infection	-0.0169112	Genital herpes	-0.00973146			sepsis and organ dysfunction	-0.0131687	Maternal sepsis and other maternal infections	0			tumor necrosis factor a	0.0203356	None	0.0203356			neurodegenerative disorder	-0.0179148	Alzheimer's disease and other dementias	-0.010298
jaundice	-0.0168481	Hemolytic disease and other neonatal jaundice	-0.016494			hailey-hailey disease	-0.0131687	None	-0.0131687			tumor necrosis factor	0.0203356	None	0.0203356			neurodegenerative disorder	-0.0179148	Motor neuron disease	-0.0156703
non-alcoholic steatohepatitis	0.0168311	Cirrhosis and other chronic liver diseases due to NAFLD	0.0159051			bone fracture	-0.0131687	Injuries	-0.0109106			osteogenic progenitors	0.0203356	None	0.0203356			stress response	0.0178472	Anxiety disorders	0.010670020591278811
tumour cell death	0.0168186	Neuroblastoma and other peripheral nervous cell tumors	0.0118834			pulmonary embolism	-0.0131687	Pulmonary Arterial Hypertension	-0.00811399			h295r adrenocortical carcinoma cells	0.0203356	None	0.0203356			stress	0.0177824	Anxiety disorders	0.010631283646840586
benign diseases	0.0168052	Benign and in situ cervical and uterine neoplasms	0			retinopathy	-0.0131687	None	-0.0131687			triple negative inflammatory breast cancer	0.0203356	Breast cancer	0.000320655			human colon	0.0177744	Colon and rectum cancer	0.0129508
neuroendocrine tumors	0.0168052	Neuroblastoma and other peripheral nervous cell tumors	0.0118739			hypo- and hyperpigmented macules	-0.0131687	None	-0.0131687			glucidic metabolism	0.0203356	Diabetes mellitus	0.019132163887749687			hcv infection	0.0177294	Acute hepatitis C	0.0172504
lung carcinoids	0.0168052	Tracheal, bronchus, and lung cancer	0.00918886			palmoplantar keratosis	-0.0131687	Psoriasis	-0.0129442			orthotopic lung metastasis	0.0203356	Tracheal, bronchus, and lung cancer	0.011119250833285714			teratoma	-0.0177216	None	-0.0177216
net	0.0168052	None	0.0168052			t(8;21) leukemia	-0.0131687	Acute myeloid leukemia	-0.0131411			antitumorigenic actions	0.0203356	Neoplasms	0.013229996752543507			duchenne muscular dystrophy	-0.0177178	None	-0.0177178
carcinoids	0.0168052	None	0.0168052			skeletal muscle malignancy	-0.0131687	None	-0.0131687			mof protein activity	0.0203356	None	0.0203356			mockinfected	-0.0176538	None	-0.0176538
small bowel nets	0.0168052	Benign and in situ intestinal neoplasms	0.0122742			autoimmune encephalitis	-0.0131687	Encephalitis	-0.0120776			tslpactivated dendritic cells	0.0203356	None	0.0203356			hematopoiesis	-0.0176022	Thalassemias	-0.0134139
neuroendocrine tumours	0.0168052	Neuroblastoma and other peripheral nervous cell tumors	0.0118739			myocyte hypertrophy	-0.0131687	Hypertensive heart disease	-0.0110361			gpr54expressing endometrial cancers	0.0203356	Endometriosis	0			leukemic cells	-0.0175857	Myelodysplastic, myeloproliferative, and other hematopoietic neoplasms	-0.0140546
error deficient	0.0167787	G6PD deficiency	0.00787252			autosomal-dominant skin disorder	-0.0131687	None	-0.0131687			tumor invasiveness	0.0203356	Neuroblastoma and other peripheral nervous cell tumors	0.014368348824190993			collaboration	0.0175397	None	0.0175397
cortical arrest	-0.0167787	None	-0.0167787			hyperplasia	-0.0131687	Benign prostatic hyperplasia	0			glycolytic cancers	0.0203356	None	0.0203356			molecular abnormalities	-0.0174913	Myelodysplastic, myeloproliferative, and other hematopoietic neoplasms	-0.0139791
cancer deaths	0.0167729	None	0.0167729			thrombophilias	-0.0131687	None	-0.0131687			tumor pathogenicity	0.0203356	Neuroblastoma and other peripheral nervous cell tumors	0.014368348824190993			liver tissues	-0.0174828	Cirrhosis and other chronic liver diseases	-0.0159517
pulmonary disease	-0.0167611	Chronic respiratory diseases	-0.0153178			thrombus	-0.0131687	None	-0.0131687			tumor paired samples	0.0203356	Neuroblastoma and other peripheral nervous cell tumors	0.014368348824190993			patient tumors	0.0174364	Neuroblastoma and other peripheral nervous cell tumors	0.012319885426455995
airflow obstruction	-0.0167611	Chronic obstructive pulmonary disease	-0.0149628			motor neuron disease	-0.0131687	Motor neuron disease	-0.0115188			tumor outgrowth	0.0203356	Neuroblastoma and other peripheral nervous cell tumors	0.014368348824190993			defects	0.0172722	Congenital birth defects	0.0162083
malignant primary brain tumor	-0.0166937	Brain and central nervous system cancer	-0.0165299			genetic abnormalities	-0.0131687	Hemoglobinopathies and hemolytic anemias	-0.00618573			original patient tumor	0.0203356	Neuroblastoma and other peripheral nervous cell tumors	0.014368348824190993			latent infection	-0.0172644	None	-0.0172644
breast and lung cancers	0.0166374	Tracheal, bronchus, and lung cancer	0.00909711			genodermatosis of pigmentation	-0.0131687	None	-0.0131687			tumor immune	0.0203356	Neuroblastoma and other peripheral nervous cell tumors	0.014368348824190993			gastric cancer	0.0171933	Stomach cancer	0.00703581
hashimoto's thyroiditis	0.0166374	None	0.0166374			multicentric castleman's disease	-0.0131687	Multiple myeloma	-0.010116			glycosphingolipid	0.0203356	None	0.0203356			ductal carcinoma	0.0171398	None	0.0171398
epithelial tumors	0.0166374	Non-melanoma skin cancer (squamous-cell carcinoma)	0.00979547			tongue squamous cell carcinoma	-0.0131687	Lip and oral cavity cancer	-0.00774205			antibacterial factors	0.0203356	Bacterial skin diseases	0.019523333813158652			mllrearranged leukemia	-0.0171009	Acute myeloid leukemia	-0.0170649
hallmark of tumors	0.0166374	Neuroblastoma and other peripheral nervous cell tumors	0.0117553			type 1 and type 2 diabetes	-0.0131687	Diabetes mellitus	-0.0123894			oropharyngeal tumors	0.0203356	Larynx cancer	0.00354299			hdbr	-0.017081	None	-0.017081
malignant thyroid nodules	0.0166374	Thyroid cancer	0.00768127			rms	0.0130008	Myelodysplastic, myeloproliferative, and other hematopoietic neoplasms	0.010390235712505901			older breast cancer	0.0203356	Breast cancer	0.000320655			nondiabetic donors	-0.0170235	Chronic kidney disease	-0.0149437
cross-tumor	0.0166374	Neuroblastoma and other peripheral nervous cell tumors	0.0117553			kaposi's sarcoma	0.012972	Soft tissue and other extraosseous sarcomas	0.011147921148634903			molecular cancer	0.0203356	None	0.0203356			actinic keratosis	-0.0169806	None	-0.0169806
papillomavirus infection	-0.016621	None	-0.016621			genetic disease	0.012972	Sickle cell disorders	0.0128013			h1pv superinfection	0.0203356	None	0.0203356			du145 prostate cancer	-0.0169255	Prostate cancer	0
hiv infection	-0.0166203	HIV/AIDS	-0.0135106			blindness	0.012972	Near vision loss	0.010338140927485797			gastric bypass	0.0203356	Upper digestive system diseases	0.018164498659869233			leishmaniasis	-0.0169178	Cutaneous and mucocutaneous leishmaniasis	-0.0145551
alcoholic cirrhosis	-0.0166198	Cirrhosis and other chronic liver diseases due to alcohol use	-0.00642962			neuromuscular disorder	0.012972	Motor neuron disease	0.011346749020021243			atopic eczema	0.0203356	Atopic dermatitis	0.016617095448671813			gastric carcinoma	-0.0168747	Stomach cancer	-0.00690541
alcoholic fatty liver	-0.0166198	Cirrhosis and other chronic liver diseases due to alcohol use	-0.00642962			cancer metastasis	0.012972	None	0.012972			peo1 human ovarian cancer	0.0203356	Ovarian cancer	0			orthotopic tumors	0.016813	Neuroblastoma and other peripheral nervous cell tumors	0.011879353408346139
alcoholic fatty disease	-0.0166198	Cirrhosis and other chronic liver diseases due to alcohol use	-0.00642962			primary effusion lymphoma	0.012972	Non-Hodgkin lymphoma	0.00818671			ganoderma colossum	0.0203356	None	0.0203356			mouse tumors	-0.0167731	Neuroblastoma and other peripheral nervous cell tumors	-0.0118512
liver cell injury	-0.0166198	Cirrhosis and other chronic liver diseases	-0.0151642			fever	0.012972	Typhoid fever	0.010382778152850812			gastric cell line	0.0203356	Stomach cancer	0.0083217			syndrome	0.0167642	Down syndrome	0.014935373728904112
hepatitis	-0.0166198	Acute hepatitis	-0.0137513			toxicities	0.012972	Poisoning by other means	0.0127195			gastric epithelial cells	0.0203356	Gastroesophageal reflux disease	0.018282092549807193			immortalized cells	-0.0167568	None	-0.0167568
colon cancers	0.0166065	Colon and rectum cancer	0.0120999			oscc	0.0129432	None	0.0129432			gastric muc5ac mucin	0.0203356	Gastritis and duodenitis	0.014526036501920388			gain	-0.0167387	None	-0.0167387
ependymomas	-0.0165955	None	-0.0165955			pel	0.0129432	None	0.0129432			pelvic lymph node metastases	0.0203356	Gynecological diseases	0			murine melanoma	-0.016704	Malignant skin melanoma	-0.0156388
anaplastic thyroid carcinomas	0.0165491	Thyroid cancer	0.0076405			psoriasis vulgaris	-0.0128665	Psoriasis	-0.0126472			pelvic lymph node metastasis	0.0203356	None	0.0203356			squamous metaplasia	-0.0166967	Non-melanoma skin cancer (squamous-cell carcinoma)	-0.00983035
tumor aggressiveness	0.0165438	Neuroblastoma and other peripheral nervous cell tumors	0.0116892			hepatocellular carcinoma	-0.0128285	None	-0.0128285			top1 deficiency	0.0203356	G6PD deficiency	0.00954142			disease activity	-0.0166821	None	-0.0166821
copd-related emphysema	-0.0165138	Chronic obstructive pulmonary disease	-0.0147421			autism	0.0128279	Autism spectrum disorders	0.00599464			g1 growth arrest	0.0203356	None	0.0203356			fibrolamellar hepatocellular carcinoma	-0.0166683	None	-0.0166683
bronchitis	-0.0165138	Chronic respiratory diseases	-0.0150918			brain tumors	-0.0121418	Brain and central nervous system cancer	-0.0120226			g colossum	0.0203356	None	0.0203356			ovarian	0.016659	Polycystic ovarian syndrome	0
emphysema of copd	-0.0165138	Chronic obstructive pulmonary disease	-0.0147421			preterm birth	0.0112785	Neonatal preterm birth	0.00917143			peripheral neurotoxicity	0.0203356	Neurological disorders	0.016865493019711957			young adults	-0.0166021	None	-0.0166021
copd lung	-0.0165138	Chronic obstructive pulmonary disease	-0.0147421			ciliopathy	0.011239	None	0.011239			g2 arrest	0.0203356	None	0.0203356			hypoxic	0.016599	Poisoning by carbon monoxide	0.015250332571469273
chronic bronchitis	-0.0165138	Chronic obstructive pulmonary disease	-0.0147421			breast carcinoma	0.0111995	Breast cancer	0.000176595			peroxisomal activity	0.0203356	None	0.0203356			sepsis	-0.0165528	Neonatal sepsis and other neonatal infections	-0.0110423
ladc	-0.0164785	None	-0.0164785			lung metastasis	0.0111995	Tracheal, bronchus, and lung cancer	0.00612372			g2m arrest	0.0203356	None	0.0203356			lipid accumulation	-0.0165384	None	-0.0165384
type of kidney cancer	-0.0164689	Kidney cancer	-0.00907725			tumor-	0.0111995	Neuroblastoma and other peripheral nervous cell tumors	0.0079131			liver melanoma	0.0203356	Liver cancer	0.00854464			glioma patients	-0.0165106	Brain and central nervous system cancer	-0.0163485
autoimmune disease of the central nervous system	0.0163902	Rheumatoid arthritis	0.00625222			skin diseases	-0.0111313	None	-0.0111313			pericardial oedema	0.0203356	None	0.0203356			refractory anemia	-0.0164401	None	-0.0164401
behavioral abnormalities	0.0163902	Attention-deficit/hyperactivity disorder	0.00642444			atopic dermatitis (	-0.0111313	Dermatitis	-0.0092902			belgian national cancer registry	0.0203356	None	0.0203356			iron homeostasis	-0.0164358	Dietary iron deficiency	-0.00884908
decreased cognitive function	0.0163902	Alzheimer's disease and other dementias	0.00942156			ad)	-0.0111313	None	-0.0111313			tongue cancer	0.0203356	Lip and oral cavity cancer	0.011955570400809162			cellular homeostasis	0.0163105	None	0.0163105
cervical adenocarcinoma	0.0163902	Cervical cancer	0			ad lesions	-0.0111313	None	-0.0111313			gallstone	0.0203356	Gallbladder and biliary diseases	0.012686834888188673			stroke	-0.0162938	Ischemic stroke	-0.0160454
chronic multiple sclerosis	0.0163902	Multiple sclerosis	0.00795694			oa	0.011044	Alopecia areata	0.00588114			gallstone disease	0.0203356	Gallbladder and biliary diseases	0.012686834888188673			degeneration	-0.0162785	Age-related macular degeneration	-0.0118815
papillomavirus (hpv) infection	0.0163902	Viral skin diseases	0.0146059			neoplasms	0.0108979	Myelodysplastic, myeloproliferative, and other hematopoietic neoplasms	0.00870962			gainsamplifications	0.0203356	Neoplasms	0.013229996752543507			systemic juvenile idiopathic arthritis	-0.0162473	Rheumatoid arthritis	-0.00619773
eclampsia	0.0163902	None	0.0163902			sle disease	0.010863	None	0.010863			perilesional normal skin	0.0203356	None	0.0203356			peripheral tcell lymphomas	-0.016202	None	-0.016202
immunodeficiency virus one infection	0.0163902	None	0.0163902			non-small-cell lung cancer	-0.0108284	Tracheal, bronchus, and lung cancer	-0.00592082			gainoffunction experiments	0.0203356	None	0.0203356			stress conditions	0.0161567	Anxiety disorders	0.00965938
colorectal cancer	0.0163626	Colon and rectum cancer	0.0119222			npc	-0.0106952	Other pharynx cancer	-0.00287406			basic tumor population	0.0203356	Neuroblastoma and other peripheral nervous cell tumors	0.014368348824190993			low grade dysplasia	-0.0160405	None	-0.0160405
malignant neoplasm	0.0163444	Malignant neoplasm of bone and articular cartilage	0.0109528			basal or squamous cell carcinoma	-0.0106344	Non-melanoma skin cancer (basal-cell carcinoma)	-0.00881907			liver tumor cells	0.0203356	Liver cancer	0.00854464			metastases	0.0160293	None	0.0160293
melanoma cancer	-0.0163195	Malignant skin melanoma	-0.0152788			toxicity	-0.0106151	Poisoning by other means	-0.0104084			basallike breast cancers	0.0203356	Breast cancer	0.000320655			genetic lesions	-0.0159925	None	-0.0159925
malignant skin tumor	-0.0163195	Non-melanoma skin cancer (squamous-cell carcinoma)	-0.0096083			non-hodgkin's lymphoma	0.0105773	Hodgkin lymphoma	0.00772438			tpainduced	0.0203356	None	0.0203356			eosinophilic	-0.0159775	None	-0.0159775
melanoma malignancy	-0.0163195	Malignant skin melanoma	-0.0152788			atrophy	-0.0104853	Alzheimer's disease and other dementias	-0.00602726			basallike triple negative breast cancers	0.0203356	Breast cancer	0.000320655			heart disease	-0.0159689	Hypertensive heart disease	-0.0133827
gastric adenocarcinoma	-0.0163062	Esophageal cancer	-0.00593862			muscle atrophy	-0.0104853	Musculoskeletal disorders	-0.00729976			total tumour	0.0203356	None	0.0203356			neuronal morphologies	-0.0159548	Alzheimer's disease and other dementias	-0.0091713
alcoholism	0.0162946	Alcohol use disorders	0.0047112			muscle wasting	-0.0104853	Protein-energy malnutrition	-0.00863212			mitotic slippage	0.0203356	None	0.0203356			hyperplasia	-0.0159495	Benign prostatic hyperplasia	0
cancerous tumors	-0.016293	Neuroblastoma and other peripheral nervous cell tumors	-0.011512			muscle loss	-0.0104853	Protein-energy malnutrition	-0.00863212			toxicity testing	0.0203356	Poisonings	0.0196809			asthma	-0.0159278	Chronic respiratory diseases	-0.0145563
non-small-cell lung carcinoma	0.0162312	Tracheal, bronchus, and lung cancer	0.008875			insulin-resistant	-0.0104853	Diabetes mellitus	-0.00986476			pc9 lung cancer	0.0203356	Tracheal, bronchus, and lung cancer	0.011119250833285714			chd7	-0.0159165	None	-0.0159165
tendon injuries	-0.0162224	Unintentional injuries	-0.0124452			skeletal muscle dysregulation	-0.0104853	Musculoskeletal disorders	-0.00729976			pcr tumors	0.0203356	Neuroblastoma and other peripheral nervous cell tumors	0.014368348824190993			glioma cell line	0.0159136	None	0.0159136
tendon disease	-0.0162224	Musculoskeletal disorders	-0.0112939			hepatic fibrosis	-0.0104853	Cirrhosis and other chronic liver diseases	-0.00956702			fragilex syndrome	0.0203356	Autism spectrum disorders	0.00950309			macrophage activation syndrome	-0.0159077	None	-0.0159077
antiglioblastoma drug	-0.0161782	Neuroblastoma and other peripheral nervous cell tumors	-0.0114309			gbm	-0.0103983	None	-0.0103983			phd14	0.0203356	Multiple sclerosis	0.00987236			ulcerative colitis	-0.0158333	Inflammatory bowel disease	-0.0144812
loss of intrahepatic	-0.0161606	Cirrhosis and other chronic liver diseases due to alcohol use	-0.00625197			ags	-0.0102368	Alopecia areata	-0.00545132			phduhrf1	0.0203356	None	0.0203356			heat shock	0.0158293	Environmental heat and cold exposure	0.012268365957514736
hepatitis b liver	-0.0161606	Cirrhosis and other chronic liver diseases due to hepatitis B	-0.0116987			aicardi-goutieres syndrome	-0.0102368	Neurological disorders	-0.00848997			frontotemporal dementias	0.0203356	Alzheimer's disease and other dementias	0.011689543057154863			tumour cells	-0.0157254	Neuroblastoma and other peripheral nervous cell tumors	-0.0111109
biliary disease	-0.0161606	Gallbladder and biliary tract cancer	-0.0160798			alopecia	-0.010038	Alopecia areata	-0.00534547			matrixdegeneration	0.0203356	Age-related macular degeneration	0.014842735864033337			hypoxia	0.0157253	Poisoning by carbon monoxide	0.014447641445521464
chronic lymphocytic leukemia	-0.0161201	Chronic lymphoid leukemia	-0.0118271			aa	-0.010038	Alopecia areata	-0.00534547			liver cancer1	0.0203356	Cirrhosis and other chronic liver diseases	0.018554709571633594			healthy adults	-0.0157059	None	-0.0157059
invasive cancer	0.0161004	None	0.0161004			aa disease	-0.010038	None	-0.010038			mitochondrial defects	0.0203356	None	0.0203356			corneal epithelium	0.0157057	Cataract	0.011115109070699208
gi disorders	0.0160899	Digestive diseases	0.0159778			at	-0.010038	None	-0.010038			mitochondrial deficiency	0.0203356	None	0.0203356			insulin signaling	0.0157052	Diabetes mellitus	0.014775785907403987
depressive mood	0.0160899	Major depressive disorder	0.0100108			dermatologic diseases	-0.010038	None	-0.010038			phospholipase a2	0.0203356	None	0.0203356			tissue homeostasis	0.0156996	None	0.0156996
coagulation factor vii	0.0160899	None	0.0160899			alopecia universalis	-0.010038	Alopecia areata	-0.00534547			lipoproteindepleted serum	0.0203356	None	0.0203356			dysfunctional	-0.0156772	None	-0.0156772
depressed	0.0160899	Major depressive disorder	0.0100108			alopecia totalis	-0.010038	Alopecia areata	-0.00534547			lipofectamine rnaimax	0.0203356	None	0.0203356			prostate tumors	-0.0156674	Prostate cancer	0
coronavirus disease covid19, starch	0.0160899	None	0.0160899			musculoskeletal and skin diseases	-0.010038	None	-0.010038			lipogenic	0.0203356	Lip and oral cavity cancer	0.011955570400809162			anticancer drug	-0.015617	Lip and oral cavity cancer	-0.00918143
depression disorders	0.0160899	Major depressive disorder	0.0100108			peribulbar inflammation	-0.010038	None	-0.010038			lipogenic isoform	0.0203356	None	0.0203356			multiple sclerosis	-0.0156118	None	-0.0156118
covid-19-mdd	0.0160899	COVID-19	0.013153			au	-0.010038	Alopecia areata	-0.00534547			lipoma	0.0203356	None	0.0203356			backsplicing events	-0.0156086	None	-0.0156086
major depression disorder	0.0160899	Major depressive disorder	0.0100108			ophiasis	-0.010038	Cutaneous and mucocutaneous leishmaniasis	-0.00863617			liver diseases	0.0203356	Cirrhosis and other chronic liver diseases	0.018554709571633594			prostate tumours	-0.0156086	Prostate cancer	0
gpd	0.0160899	None	0.0160899			scalp hair loss	-0.010038	None	-0.010038			foxo3a activity	0.0203356	None	0.0203356			hdac inhibitor	0.0155806	None	0.0155806
t-cell acute lymphoid leukemia	-0.0160899	Acute lymphoid leukemia	-0.0113492			alopecia areata	-0.010038	None	-0.010038			phd finger	0.0203356	None	0.0203356			hitsclip	0.0155588	Motor vehicle road injuries	0.0083371
inflammation-related bacterial infection	0.0160899	None	0.0160899			cancers	0.0100213	Nasopharynx cancer	0.00361748			time tumors	0.0203356	Neuroblastoma and other peripheral nervous cell tumors	0.014368348824190993			influenza infection	-0.0155259	Upper respiratory infections	-0.0155026
gastrointestinal disorders	0.0160899	Digestive diseases	0.0159778			lung squamous cell carcinoma	0.00988202	Non-melanoma skin cancer (squamous-cell carcinoma)	0.00581815			pheochromocytoma cells	0.0203356	None	0.0203356			esophageal adenocarcinoma	-0.0155088	Esophageal cancer	-0.00564822
carotid atherosclerosis	-0.0160854	None	-0.0160854			diffuse gastric cancers	-0.00983928	None	-0.00983928			tkirelated rash	0.0203356	None	0.0203356			myeloma cells	0.0154995	Multiple myeloma	0.0119064
chronic thromboembolic pulmonary hypertension	0.015991	Pulmonary Arterial Hypertension	0.00985297			gcs	-0.00983928	None	-0.00983928			betahemoglobin disorders	0.0203356	Thalassemias	0.015496957416627113			gvhd	-0.0154484	None	-0.0154484
bronchopulmonary dysplasia	-0.0159755	Chronic respiratory diseases	-0.0145999			brain cancer	0.00977295	Brain and central nervous system cancer	0.00967702			betathalassemia syndromes	0.0203356	Thalassemias	0.015496957416627113			bacterial	0.0154017	Bacterial skin diseases	0.014786488694095665
hepatocellular carcinoma via	-0.0159663	None	-0.0159663			idiopathic male infertility	-0.00973989	Male infertility	0			mitochondrial encephalomyopathy	0.0203356	Neurological disorders	0.016865493019711957			antitumor activity	0.0153875	Neoplasms	0.010010829941264673
autoimmune liver diseases	-0.0159663	None	-0.0159663			idiopathic infertility	-0.00973989	Female infertility	0			benign lesions	0.0203356	None	0.0203356			antitumor vaccines	-0.0153793	None	-0.0153793
malignancy of liver	-0.0159663	Liver cancer	-0.00670871			alzheimer's disease	-0.00959519	Alzheimer's disease and other dementias	-0.0055156			tn basallike tumours	0.0203356	Neuroblastoma and other peripheral nervous cell tumors	0.014368348824190993			toxicity	0.0152872	Poisoning by other means	0.014989687098627377
autoimmune liver disease-to-hepatocellular carcinoma	-0.0159663	Cirrhosis and other chronic liver diseases due to hepatitis C	-0.0149898			intestinal disorder	-0.00954112	Inflammatory bowel disease	-0.00872633			mitochondriaregulated cancer	0.0203356	None	0.0203356			urothelial cancer	-0.0152723	Bladder cancer	-0.00424148
drug-resistant tumor	-0.0159663	Neuroblastoma and other peripheral nervous cell tumors	-0.0112811			follicular lymphoma	0.00941905	Non-Hodgkin lymphoma	0.00594441			peritoneally disseminated tumors	0.0203356	None	0.0203356			tumor suppression	0.0152526	Brain and central nervous system cancer	0.015102874448878536
anemarrhena drug	-0.0159663	None	-0.0159663			sibo	-0.00939204	None	-0.00939204			peritoneal disseminated tumors	0.0203356	None	0.0203356			autistic	-0.0152008	Autism spectrum disorders	-0.00710352
endocrine tumor	0.0159486	Endocrine, metabolic, blood, and immune disorders	0.0074459			pancreatic neuroendocrine tumors	-0.00939204	Pancreatic cancer	-0.00791012			g1 tumors	0.0203356	Neuroblastoma and other peripheral nervous cell tumors	0.014368348824190993			withdrawal	0.0151619	Substance use disorders	0.00601216
inflammatory disorders	-0.015938	Inflammatory bowel disease	-0.014577			-d-	-0.00939204	None	-0.00939204			frozen tumor sample	0.0203356	Neuroblastoma and other peripheral nervous cell tumors	0.014368348824190993			intratumoral	-0.0151487	Neoplasms	-0.00985548
epilepsy	-0.0159354	Idiopathic epilepsy	-0.0146433			pannets	-0.00939204	None	-0.00939204			frozen tumor tissues	0.0203356	Neuroblastoma and other peripheral nervous cell tumors	0.014368348824190993			kidney disease	0.015121	Chronic kidney disease	0.013273682367409641
aneuploidy	0.0159345	None	0.0159345			small intestinal bacterial overgrowth	-0.00939204	None	-0.00939204			ftlike tumor	0.0203356	Neuroblastoma and other peripheral nervous cell tumors	0.014368348824190993			notch signaling activity	-0.0150991	Neural tube defects	-0.0150222
atherosclerosis-related intracranial aneurysms	0.0158868	Subarachnoid hemorrhage	0.0130606			fgids	-0.00939204	None	-0.00939204			maternally inherited diabetes	0.0203356	Diabetes mellitus	0.019132163887749687			tcell acute lymphoblastic leukemias	-0.0150991	Acute lymphoid leukemia	-0.0106503
atherosclerosis-related intracranial aneurysm	0.0158868	Subarachnoid hemorrhage	0.0130606			functional gastrointestinal disorders	-0.00939204	Gastroesophageal reflux disease	-0.0084436			frozen tumour tissue	0.0203356	Neuroblastoma and other peripheral nervous cell tumors	0.014368348824190993			human tcell acute lymphoblastic leukemia	-0.0150991	Acute lymphoid leukemia	-0.0106503
neurodegenerative disorder	-0.0158818	Alzheimer's disease and other dementias	-0.00912936			gastrointestinal symptoms	-0.00939204	Gastritis and duodenitis	-0.00670886			fulvestrantresistant breast cancer	0.0203356	Breast cancer	0.000320655			pancreatic lineages	-0.0150991	Pancreatic cancer	-0.0127167
invasive cancers	-0.0158603	Nasopharynx cancer	-0.00572522			fgid-related	-0.00939204	None	-0.00939204			fulvestrantresistant breast cancer cells	0.0203356	Breast cancer	0.000320655			disability	-0.0150991	Idiopathic developmental intellectual disability	-0.0143261
mitochondrial dysfunction	0.0158471	Neurological disorders	0.0131429			crohn's disease	0.00936143	Inflammatory bowel disease	0.00856199			benign ovarian lesions	0.0203356	None	0.0203356			genetic defect	-0.0150991	Congenital birth defects	-0.0141691
colorectal xenograft tumors	0.015825	Colon and rectum cancer	0.0115304			cytotoxicity	-0.00926984	None	-0.00926984			betacatenintcf activity	0.0203356	None	0.0203356			tumorspecific	-0.0150809	Neuroblastoma and other peripheral nervous cell tumors	-0.0106555
cancer death	0.0158207	None	0.0158207			autoimmune diseases	0.00909394	Rheumatoid arthritis	0.00346899			bgalactosidase activity	0.0203356	None	0.0203356			cutaneous t cell lymphoma	-0.0150445	Non-Hodgkin lymphoma	-0.00949469
malignant salivary gland tumors	0.0157897	None	0.0157897			q fever infections	-0.00909388	None	-0.00909388			atpdependent chromatinremodelling complex	0.0203356	None	0.0203356			osteogenic differentiation	-0.0150442	None	-0.0150442
sacc	0.0157897	None	0.0157897			cfs	-0.00909388	None	-0.00909388			pancreatic ductal adenocarcinoma cells	0.0203356	Pancreatic cancer	0.017127003405257014			chorioamnionitis	-0.014959	None	-0.014959
salivary adenoid cystic carcinoma	0.0157897	Lip and oral cavity cancer	0.00928293			lung and colorectal cancer	-0.00909388	Colon and rectum cancer	-0.006626			pancreatic cancer cells	0.0203356	Pancreatic cancer	0.017127003405257014			selective pressures	-0.014952	None	-0.014952
medulloblastomas	-0.0157508	Retinoblastoma	-0.0145897			qfs	-0.00909388	None	-0.00909388			pancreatic cells	0.0203356	Pancreatic cancer	0.017127003405257014			genetic diseases	0.0149037	Sickle cell disorders	0.0147076
skin diseases	-0.0157454	Skin and subcutaneous diseases	-0.0149133			chronic fatigue syndrome	-0.00909388	None	-0.00909388			pancreatic cancer line	0.0203356	Pancreatic cancer	0.017127003405257014			recurrent tumors	-0.0148968	None	-0.0148968
liver disease	-0.0157282	Cirrhosis and other chronic liver diseases	-0.0143507			metastasis of	-0.00909388	None	-0.00909388			pancreatic cell lines	0.0203356	Pancreatic cancer	0.017127003405257014			congenital syndrome	-0.0148968	Congenital birth defects	-0.0139793
gastrointestinal stromal tumor	-0.0156882	Colon and rectum cancer	-0.0114308			q fever fatigue syndrome	-0.00909388	None	-0.00909388			pancreatic ductal	0.0203356	Pancreatic cancer	0.017127003405257014			oncogenic stress	-0.0148968	None	-0.0148968
acute lymphoblastic leukemia	-0.0156465	Acute lymphoid leukemia	-0.0110365			cancer types1-4	-0.00909388	Neuroblastoma and other peripheral nervous cell tumors	-0.00642537			mms1 multiple myeloma	0.0203356	Multiple myeloma	0.015621443278715232			inflammatory activity	-0.0148968	Inflammatory bowel disease	-0.0136246
glioblastomas	-0.0156399	Neuroblastoma and other peripheral nervous cell tumors	-0.0110505			q fever	-0.00909388	None	-0.00909388			mm1s myeloma cells	0.0203356	Multiple myeloma	0.015621443278715232			tumor recurrence	-0.0148942	None	-0.0148942
metastasis in thyroid carcinoma	0.015613	Thyroid cancer	0.00720833			sepsis-like' syndrome	-0.00909388	Neonatal sepsis and other neonatal infections	-0.00606649			palmitate synthesis	0.0203356	None	0.0203356			developmental abnormalities	-0.0148896	None	-0.0148896
neurological disorders	-0.0156061	Neurological disorders	-0.012943			lung tumour	-0.00909388	Tracheal, bronchus, and lung cancer	-0.0049724			atrophic endometrium	0.0203356	Uterine fibroids	0			nontumor tissues	-0.0148896	None	-0.0148896
unruptured aneurysms	0.0154982	None	0.0154982			colorectal and lung tumours	-0.00909388	Tracheal, bronchus, and lung cancer	-0.0049724			atherosclerotic subjects	0.0203356	Cardiovascular diseases	0.0200771			erstress	-0.0148896	None	-0.0148896
sa	0.0154982	Alopecia areata	0.00825314			infarcted hearts	0.00899955	Ischemic heart disease	0.00674891			atherosclerotic arteries	0.0203356	Lower extremity peripheral arterial disease	0.010020987878389174			regulatory activity	-0.0148896	None	-0.0148896
lymphoma entities still	0.0154982	Non-Hodgkin lymphoma	0.00978102			sle	0.00886754	None	0.00886754			atherosclerotic events	0.0203356	Ischemic heart disease	0.015250028106726063			metastatic cancer	-0.0148896	None	-0.0148896
lymphoid cancers	0.0154982	Chronic lymphoid leukemia	0.0113708			bone fractures	0.00885893	Injuries	0.00733983			tumor total rna	0.0203356	Neuroblastoma and other peripheral nervous cell tumors	0.014368348824190993			epithelial cancers	-0.0148896	Nasopharynx cancer	-0.00537482
unruptured ias	0.0154982	Non-melanoma skin cancer (squamous-cell carcinoma)	0.00912476			epileptic	0.00885893	Idiopathic epilepsy	0.00814062			atypical endometrial hyperplasia	0.0203356	None	0.0203356			chd	-0.0148896	Hypertensive heart disease	-0.0124783
undifferentiated arthritis	0.0154982	Rheumatoid arthritis	0.00591198			chronic inflammation	0.00885893	Inflammatory bowel disease	0.0081024			insulin growth factor signaling pathway	0.0203356	Diabetes mellitus	0.019132163887749687			medulloblastoma	-0.0148896	Retinoblastoma	-0.013792
spondyloarthropathies	0.0154982	Rheumatoid arthritis	0.00591198			demyelinating diseases	-0.00884541	None	-0.00884541			insulin induction	0.0203356	Diabetes mellitus	0.019132163887749687			genetic disorders	-0.0148865	Sickle cell disorders	-0.0146906
staphylococcus aureus infection	0.0154561	Bacterial skin diseases	0.0148387			experimental autoimmune encephalomyelitis	-0.00884541	Encephalitis	-0.00811252			autoimmune destruction	0.0203356	Rheumatoid arthritis	0.00775727			coronary heart disease	-0.0148824	Ischemic heart disease	-0.0111605
aberrant skin hypersensitivity	-0.0153834	Contact dermatitis	-0.0126541			parkinson's disease	0.00867385	None	0.00867385			autoimmune component	0.0203356	Rheumatoid arthritis	0.00775727			chronic inflammatory diseases	-0.0148824	Inflammatory bowel disease	-0.0136115
chromophobe renal cell carcinoma and renal oncocytoma	0.0153834	Kidney cancer	0.00847897			carcinomas	-0.00866219	Non-melanoma skin cancer (squamous-cell carcinoma)	-0.00509996			autoclaved water	0.0203356	None	0.0203356			endemic burkitt lymphoma	-0.0148606	Burkitt lymphoma	-0.00787105
septic skeletal muscle	-0.0153834	None	-0.0153834			autoimmune uveitis	-0.00864664	None	-0.00864664			papillary serous ovarian adenocarcinoma	0.0203356	Ovarian cancer	0			malignant hematopoiesis	-0.0148061	Myelodysplastic, myeloproliferative, and other hematopoietic neoplasms	-0.0118331
chrcc	0.0153834	Cystic echinococcosis	0.0117392			fxs	-0.00862606	None	-0.00862606			pancreatic tumour cell lines	0.0203356	Pancreatic cancer	0.017127003405257014			progressive disease	-0.0147709	Parkinson's disease	-0.0122244
myotonic dystrophy	-0.0153834	None	-0.0153834			pda	-0.00862606	None	-0.00862606			pancreatic tumour	0.0203356	Pancreatic cancer	0.017127003405257014			autism spectrum disorder	-0.0147637	Autism spectrum disorders	-0.00689924
ro	0.0153834	None	0.0153834			lymphomas	0.00859593	Non-Hodgkin lymphoma	0.00542494			pancreatic neuroendocrine tumors	0.0203356	Pancreatic cancer	0.017127003405257014			transcriptional activity	0.0147454	None	0.0147454
para-carcinoma liver	-0.0153834	Liver cancer	-0.00646382			severe combined immunodeficiency	-0.00857769	Endocrine, metabolic, blood, and immune disorders	-0.00400466			pancreatic neuroendocrine tumor stem cells	0.0203356	Pancreatic cancer	0.017127003405257014			cutaneous squamous cell carcinoma	0.0147256	Non-melanoma skin cancer (squamous-cell carcinoma)	0.00866987
insulin secretion	-0.0153834	Diabetes mellitus	-0.014473			mll-rearranged leukemia	-0.00857769	Acute myeloid leukemia	-0.00855967			papillary serous ovarian cancer	0.0203356	Ovarian cancer	0			clinical symptoms	-0.0146888	None	-0.0146888
atlas lung adenocarcinoma	-0.0153834	Tracheal, bronchus, and lung cancer	-0.00841145			trauma	-0.00857769	Interpersonal violence	-0.00651517			aspirated tumor material	0.0203356	Neuroblastoma and other peripheral nervous cell tumors	0.014368348824190993			renal disease	-0.014658	Chronic kidney disease	-0.0128673
para-carcinoma liver tissues	-0.0153834	Liver cancer	-0.00646382			hindlimb ischemia	-0.00857769	Ischemic stroke	-0.00844689			p53 tumor suppressor pathways	0.0203356	Nasopharynx cancer	0.00734072			psoriatic plaque	-0.0146446	Psoriasis	-0.014395
sepsis-induced myopathy	-0.0153834	None	-0.0153834			diffuse large b-cell lymphomas	-0.00857769	Hodgkin lymphoma	-0.00626411			p50 hd071836	0.0203356	None	0.0203356			amyotrophic lateral sclerosis	-0.0146436	Motor neuron disease	-0.0128089
syndrome	-0.0153834	None	-0.0153834			prostate tumors	-0.00857769	Prostate cancer	0			ascitescytologypositive	0.0203356	Neoplasms	0.013229996752543507			seizure	-0.0145958	Idiopathic epilepsy	-0.0134123
skeletal muscle dysfunction	-0.0153834	Musculoskeletal disorders	-0.0107098			basal cell carcinoma	-0.00857769	Non-melanoma skin cancer (basal-cell carcinoma)	-0.00711348			ascitescytologypositive ovarian cancer	0.0203356	Ovarian cancer	0			apoptotic death	-0.0145796	None	-0.0145796
vascular tumor	-0.0153834	None	-0.0153834			nut midline carcinoma	-0.00857769	None	-0.00857769			p gingivalis infection	0.0203356	None	0.0203356			aggressive cancers	-0.0144964	Nasopharynx cancer	-0.00523288
malignant disease	-0.0153834	Malignant skin melanoma	-0.0144024			neoplasm	-0.00857769	Myelodysplastic, myeloproliferative, and other hematopoietic neoplasms	-0.00685531			overweightobese polycystic ovary syndrome	0.0203356	Polycystic ovarian syndrome	0			insulin receptor	0.0144844	Diabetes mellitus	0.013627219703602632
muscle dysfunction	-0.0153834	None	-0.0153834			pain	-0.00857769	Low back pain	-0.0050178			aseptic meningitis	0.0203356	Meningitis	0.018584			malignant tumors	0.0144547	None	0.0144547
developmental defect	-0.0153834	Congenital birth defects	-0.0144359			neurodevelopmental disorder	-0.00857769	Autism spectrum disorders	-0.00400846			astrocytoma cells	0.0203356	Brain and central nervous system cancer	0.020136046328215036			mild stress	-0.0144501	Anxiety disorders	-0.00863909
supraventricular arrhythmias	-0.0153834	Atrial fibrillation and flutter	-0.0135936			scid	-0.00857769	None	-0.00857769			paa laboratories	0.0203356	None	0.0203356			tumor transcriptional programs	-0.0144127	Neuroblastoma and other peripheral nervous cell tumors	-0.0101834
multiple tumours	-0.0153834	None	-0.0153834			hypertrophic cardiomyopathy	-0.00857769	Alcoholic cardiomyopathy	-0.00245484			paclitaxelresistant ovarian cancer	0.0203356	Ovarian cancer	0			genetic defects	-0.0143994	Congenital birth defects	-0.0135125
bone tumors	-0.0153834	Malignant neoplasm of bone and articular cartilage	-0.0103088			metastasize	-0.00852933	None	-0.00852933			associated breast cancer	0.0203356	Breast cancer	0.000320655			diabetic media	-0.0143846	Diabetes mellitus	-0.0135333
inflammation promoting hepatocellular carcinoma	-0.0153834	None	-0.0153834			ebv infection	-0.00852933	None	-0.00852933			transformed tumorigenic derivatives	0.0203356	None	0.0203356			methdependency	-0.0143846	Substance use disorders	-0.00570396
sudden occlusion	-0.0153834	None	-0.0153834			hsv-1 infection	-0.00852933	None	-0.00852933			lobular breast adenocarcinoma	0.0203356	Breast cancer	0.000320655			methamphetamineassociated psychosis	-0.0143846	Substance use disorders	-0.00570396
tolerogenic dendritic cell	-0.0153834	None	-0.0153834			hcm	-0.00852933	None	-0.00852933			lobular carcinoma	0.0203356	Breast cancer	0.000320655			diabetic vasculopathy	-0.0143846	Diabetes mellitus	-0.0135333
renal oncocytoma	0.0153834	Kidney cancer	0.00847897			tenosynovial giant cell tumor	0.00824909	None	0.00824909			associated liver disease	0.0203356	Cirrhosis and other chronic liver diseases due to NAFLD	0.019216759372115103			vasculopathy	-0.0143846	Lower extremity peripheral arterial disease	-0.00708845
lung neoplasms	-0.0153834	Tracheal, bronchus, and lung cancer	-0.00841145			metastasis of cancer	0.00824909	Other pharynx cancer	0.00221673			translation initiation factor	0.0203356	None	0.0203356			neurocognitive level	-0.0143846	Alzheimer's disease and other dementias	-0.00826872
multisystem disorder	-0.0153834	None	-0.0153834			fibroma of tendon sheath	0.00824909	Uterine fibroids	0			p69 tumor xenografts	0.0203356	Neuroblastoma and other peripheral nervous cell tumors	0.014368348824190993			ythdf2	-0.0143659	None	-0.0143659
la	-0.0153834	Alopecia areata	-0.008192			benign fibrous soft tissue tumor	0.00824909	Soft tissue and other extraosseous sarcomas	0.00708913			p70 ribosomal s6 kinase 2 activity	0.0203356	Thalassemias	0.015496957416627113			neuroendocrine	-0.0143643	Endocrine, metabolic, blood, and immune disorders	-0.00670622
non-small cell carcinoma	-0.0153834	None	-0.0153834			soft tissue tumors	0.00824909	Soft tissue and other extraosseous sarcomas	0.00708913			p53p21 tumour suppressor pathways	0.0203356	Nasopharynx cancer	0.00734072			male breast tumors	-0.0143519	Breast cancer	-0.000226302
malignant bone cancer	-0.0153834	Malignant neoplasm of bone and articular cartilage	-0.0103088			desmoid-type fibromatosis	0.00824909	None	0.00824909			p53mutant tumors	0.0203356	Nasopharynx cancer	0.00734072			immunodeficiencies	-0.0143519	Endocrine, metabolic, blood, and immune disorders	-0.00670044
malignant tumor of the lung cancer	-0.0153834	Tracheal, bronchus, and lung cancer	-0.00841145			fots	0.00824909	Thalassemias	0.00628629			bahd1	0.0203356	None	0.0203356			male breast cancer	-0.0143519	Breast cancer	-0.000226302
lymphocytic leukemia	-0.0153693	Acute lymphoid leukemia	-0.0108409			dtf	0.00824909	None	0.00824909			bahd1 gene	0.0203356	Congenital heart anomalies	0.019490760473847502			control inflammation	-0.0143519	Inflammatory bowel disease	-0.0131263
scid	0.0153611	None	0.0153611			solitary fibrous tumor	0.00824909	Neuroblastoma and other peripheral nervous cell tumors	0.00582847			bacute lymphoblastic leukemia	0.0203356	Acute lymphoid leukemia	0.014344002294547683			benign prostate hyperplasia	-0.0143379	Benign prostatic hyperplasia	0
chronic kidney disease	-0.015349	Diabetes and kidney diseases	-0.0147088			fibrous soft tissue tumors	0.00824909	Soft tissue and other extraosseous sarcomas	0.00708913			insulinlike growth factor ii gene	0.0203356	Diabetes and kidney diseases	0.019487467187451316			bacterial growth	-0.0143285	Bacterial skin diseases	-0.0137561
multitumor syndrome	0.0152775	None	0.0152775			fibrous tumors	0.00824909	Uterine fibroids	0			insulinlike growth factor receptor	0.0203356	Diabetes mellitus	0.019132163887749687			gene regulatory response to infection	-0.0143285	None	-0.0143285
chemorefractory endometrial cancers	0.0152598	None	0.0152598			sft	0.00824909	None	0.00824909			insulinlike growth factori receptor	0.0203356	Diabetes mellitus	0.019132163887749687			posttraumatic symptom	-0.0143191	Anxiety disorders	-0.00856078
chemorefractory endometrial cancer	0.0152598	None	0.0152598			tgct	0.00824909	None	0.00824909			insulinlike growth factori receptor membrane	0.0203356	Diabetes mellitus	0.019132163887749687			psycho behavioral disorder	-0.0143191	None	-0.0143191
uremia	-0.0152433	None	-0.0152433			ischemic	-0.00818423	Ischemic stroke	-0.00805943			insulin stimulation	0.0203356	Diabetes mellitus	0.019132163887749687			tracking symptoms	-0.0143191	None	-0.0143191
rcc	-0.0152065	Urolithiasis	-0.00747868			dlbcls	-0.00817999	Thalassemias	-0.00623364			insulinlike growth factor	0.0203356	Diabetes mellitus	0.019132163887749687			tumorderived factors	-0.0143051	Neuroblastoma and other peripheral nervous cell tumors	-0.0101074
periodontitis	0.0152063	Periodontal diseases	0.0150659			colorectal carcinomas	0.0081497	Colon and rectum cancer	0.00593806			barrier activity	0.0203356	Self-harm and interpersonal violence	0.018618092091146173			breast tumor cell	-0.0143051	Breast cancer	-0.000225564
omentum in ovarian cancer	0.0151627	Ovarian cancer	0			non-small cell lung cancers	0.0081497	Tracheal, bronchus, and lung cancer	0.00445614			patientderived tumor xenograft models	0.0203356	Neuroblastoma and other peripheral nervous cell tumors	0.014368348824190993			protumorigenic factor cyclooxygenase2	-0.0143051	None	-0.0143051
chromophobe renal cancer	0.0151008	Kidney cancer	0.00832321			breast tumours	0.00775216	Breast cancer	0.000122237			patient tumor cells	0.0203356	Neuroblastoma and other peripheral nervous cell tumors	0.014368348824190993			myeloid malignancies	0.0142881	Acute myeloid leukemia	0.014258044920459323
PMID	-0.015074	Lymphatic filariasis	-0.0122996			hematologic malignancies	-0.00760308	Myelodysplastic, myeloproliferative, and other hematopoietic neoplasms	-0.0060764			patient tumours	0.0203356	Neuroblastoma and other peripheral nervous cell tumors	0.014368348824190993			smokinginduced airway disease	-0.0142864	Chronic obstructive pulmonary disease	-0.0127536
liver tumor	0.0150262	Liver cancer	0.00631373			lv- failure	-0.00760308	Cirrhosis and other chronic liver diseases due to hepatitis B	-0.0055039			patient breast tumors	0.0203356	Breast cancer	0.000320655			smokinginduced stress	-0.0142864	None	-0.0142864
cutaneous squamous-cell carcinoma	0.0149949	Non-melanoma skin cancer (squamous-cell carcinoma)	0.0088284			pressure overload	-0.00760308	Pulmonary Arterial Hypertension	-0.00468468			bacterial treatments	0.0203356	Bacterial skin diseases	0.019523333813158652			smokingrelated lung disease	-0.0142864	Chronic obstructive pulmonary disease	-0.0127536
atrial enlargement	0.0149949	Congenital heart anomalies	0.0143719			developmental brain defects	-0.00760308	Neural tube defects	-0.00756436			bacterial vaginosis	0.0203356	Chlamydial infection	0.012338538728084394			gleason pattern 34 tumors	-0.014263	None	-0.014263
nonmelanoma skin cancers	0.0149949	Non-melanoma skin cancer (squamous-cell carcinoma)	0.0088284			rvf	-0.00760308	None	-0.00760308			transactivation activity	0.0203356	None	0.0203356			moffitt cancer center	-0.014263	None	-0.014263
nonmelanoma skin cancer	0.0149949	Non-melanoma skin cancer (squamous-cell carcinoma)	0.0088284			solid tumors	-0.00760308	Neuroblastoma and other peripheral nervous cell tumors	-0.00537203			bacterial growth	0.0203356	Bacterial skin diseases	0.019523333813158652			anticancer	-0.0142486	Lip and oral cavity cancer	-0.00837694
valvular diseases	0.0149949	Cardiovascular diseases	0.0148042			pachygyria syndrome	-0.00760308	None	-0.00760308			background signal	0.0203356	None	0.0203356			fullparasites	-0.0142396	None	-0.0142396
cutaneous squamous cell carcinoma cell migration	0.0149949	Non-melanoma skin cancer (squamous-cell carcinoma)	0.0088284			pachygyria	-0.00760308	None	-0.00760308			bacterial cell wall component muramyl dipeptide	0.0203356	None	0.0203356			neurofibroma cell line	-0.0142396	Neuroblastoma and other peripheral nervous cell tumors	-0.0100611
colitis-associated dysplasia	0.0149888	Inflammatory bowel disease	0.0137088			plasma cell malignancy	-0.00760308	Multiple myeloma	-0.00584053			bacterial cells	0.0203356	Bacterial skin diseases	0.019523333813158652			impairment	-0.0141898	None	-0.0141898
luad carcinogenesis	-0.0149066	None	-0.0149066			cardiopulmonary diseases	-0.00760308	None	-0.00760308			pc3 prostate cancer	0.0203356	Prostate cancer	0			labor intensive	-0.0141882	Coal workers pneumoconiosis	-0.00180823
tumor	0.0149	Neuroblastoma and other peripheral nervous cell tumors	0.0105278			choriocarcinoma	-0.00760308	None	-0.00760308			mastitic infection	0.0203356	None	0.0203356			aa metabolism pathway	-0.0141882	Hemoglobinopathies and hemolytic anemias	-0.00666459
hallmark of psoriasis	-0.0148712	Psoriasis	-0.0146177			fl	-0.00760308	Alopecia areata	-0.0040488			mastitis	0.0203356	None	0.0203356			aa metabolism	-0.0141882	None	-0.0141882
[truncated: 4,628 more rows]
